# Supplementary material for: Haploinsufficiency underlies the neurodevelopmental consequences of SLC6A1 variants
Source: Am J Hum Genet. 2024 May 22;111(6):1222–38. doi: 10.1016/j.ajhg.2024.04.021 (PMC11179425; doi:10.1016/j.ajhg.2024.04.021)
Supplement: Table S1. Individual-level data — Excel spreadsheet in which each row represents an individual with data on the SLC6A1 variant and phenotype. [file mmc2.xlsx]

## Sheet: Legend
Column_name	Description
#CHR	Chromosome, hg38
POS_hg38	Genomic position, hg38
REF	Reference sequence, VCF format, hg38
ALT	Alternate sequence, VCF format, hg38
Var_ID_hg38	Variant_ID_hg38
Var_ID_hg19	Variant_ID_hg19
cDNA_coordinates_ENST00000287766.10	Variant description in cDNA
Protein	Variant description in protein
ProteinFull	Variant description in protein with three letter amino acid names
Variant_impact	Variant impact on GAT-1 protein
Variant_impact_simp	Simplified variant impact on GAT-1 protein
Variant_type	Single nucleotide variant (SNV) or insertion/deletion (indel)
Location_Uniprot	Variant location in GAT-1 according to UniProt annotations
Location_Gati	Variant location in GAT-1 according to Motiwala et al., PMID: 35676483
Source	Source of variant
PMID	Pubmed ID of paper the variant was sourced from
ClinVar_accession	ClinVar accession number
ClinVar_call	ClinVar pathogenicity
gnomADv2_AF	Allele frequency across all samples in gnomADv2
gnomADv2_AF_non_neuro	Allele frequency across all samples in gnomADv2 non-neurological samples
Count	Number of individuals with the variant
Unique_count	Number of unique individuals with the variant
Duplicate_patient	If an individual is a duplicate from another source (based on relationship of cohorts, age, sex, inheritance, phenotype)
Index_record	Whether the patient is the index case (i.e., not a duplicate)
Functional_data	Whether the variant has functional data on GABA uptake or not (Y/N)
Functional_data_source	Source of the functional data: BioMarin, UCSF, Mattison, Mermer
Mattison_2018	Whether the variant has functional data on GABA uptake in Mattison et al., PMID: 30132828 (Y/N)
Mermer_2020	Whether the variant has functional data on GABA uptake in Mermer et al., PMID: 34028503 (Y/N)
UCSF	Whether the variant has functional data on GABA uptake from UCSF data in this manuscript (Y/N)
BioMarin	Whether the variant has functional data on GABA uptake from BioMarin data in this manuscript (Y/N)
Diagnosis	Summary of diagnostic data
Age_at_onset_years	Age of seizure onset in years, if known
Age_at_onset_months	Age of seizure onset in months, if known
Seizure_type	Seizure type if known; classifications from Goodspeed et al., PMID: 33241211
Seizures	Diagnosis of seizures (Y/N)
Autism	Diagnosis of autism spectrum disorder (Y/N)
DD_or_ID	Diagnosis of developmental delay or intellectual disability (Y/N)
Schizophrenia	Diagnosis of schizophrenia (Y/N)
Sex	Female (F) or male (M) if known
Family_history	Family history of related conditions
Inheritance	Inheritance of the variant
Goodspeed_ID	Variant ID in Goodspeed et al., PMID: 33241211
gnomAD	Data from Goodspeed et al., PMID: 33241211 on whether the variant is in gnomAD or not
Inheritance	Data from Goodspeed et al., PMID: 33241211 on inheritance
Gender	Data from Goodspeed et al., PMID: 33241211 on gender
Age_at_Inclusion_years	Data from Goodspeed et al., PMID: 33241211 on age of inclusion in years
Family_History_of_Neurologic_or_Psychiatric_disorders	Data from Goodspeed et al., PMID: 33241211 on family history
Epilepsy	Data from Goodspeed et al., PMID: 33241211 on whether the individual has a diagnosis of epilepsy
Age_at_onset_months	Data from Goodspeed et al., PMID: 33241211 on age of seizure onset in months
Non_Convulsive_Status	Data from Goodspeed et al., PMID: 33241211 on non-convulsive status
Focal_Sz	Data from Goodspeed et al., PMID: 33241211 on whether the individual has a diagnosis of focal seizures
GTC	Data from Goodspeed et al., PMID: 33241211 on whether the individual has a diagnosis of GTC seizures
Eyelid_Myoclonia	Data from Goodspeed et al., PMID: 33241211 on whether the individual has a diagnosis of eyelid myoclonia
Atonic	Data from Goodspeed et al., PMID: 33241211 on whether the individual has a diagnosis of atonic seizures
Myoclonic	Data from Goodspeed et al., PMID: 33241211 on whether the individual has a diagnosis of myoclonic seizures
Absence_or_Atypical_Absence	Data from Goodspeed et al., PMID: 33241211 on whether the individual has a diagnosis of absence seizures
Epilepsy_Syndrome_Classification	Data from Goodspeed et al., PMID: 33241211 on the epilepsy syndrome classification
Cognitive_level_before_seizure_onset	Data from Goodspeed et al., PMID: 33241211 on cognitive level before seizure onset
Cognitive_Level_AFTER_Seizure_Onset	Data from Goodspeed et al., PMID: 33241211 on cognitive level after seizure onset
ADHD	Data from Goodspeed et al., PMID: 33241211 on whether the individual has a diagnosis of ADHD
Aggression	Data from Goodspeed et al., PMID: 33241211 on whether the individual has a diagnosis of aggression
Autistic_traits	Data from Goodspeed et al., PMID: 33241211 on whether the individual has a diagnosis of autistic trait
Movement_Disorder	Data from Goodspeed et al., PMID: 33241211 on whether the individual has a diagnosis of movement disorder
Hypotonia	Data from Goodspeed et al., PMID: 33241211 on whether the individual has a diagnosis of hypotonia
Ataxia	Data from Goodspeed et al., PMID: 33241211 on whether the individual has a diagnosis of ataxia
EEG	Data from Goodspeed et al., PMID: 33241211 on the results of EEG testing

## Sheet: Data
#CHR	POS_hg38	REF	ALT	Var_ID_hg38	Var_ID_hg19	cDNA_coordinates_ENST00000287766.10	Protein	ProteinFull	Variant_impact	Variant_impact_simp	Variant_type	Location_Uniprot	Location_Gati	Source	PMID	ClinVar_accession	ClinVar_call	gnomADv2_AF	gnomADv2_AF_non_neuro	Count	Unique_count	Duplicate_patient	Index_record	Functional_data	Functional_data_source	Mattison_2018	Mermer_2020	UCSF	BioMarin	Diagnosis	Age_at_onset_years	Age_at_onset_months	Seizure_type	Seizures	Autism	DD_or_ID	Schizophrenia	Sex	Family_history	Inheritance	Goodspeed_ID	gnomAD	Inheritance	Age_at_Inclusion_years	Family_History_of_Neurologic_or_Psychiatric_disorders	Epilepsy	Age_at_onset_months	Non_Convulsive_Status	Focal_Sz
chr3	11017207	G	A	chr3:11017207:G:A	chr3:11058893:G:A	c.-5G>A	.	.	5_prime_UTR_variant	Other	SNV	.	.	Epi25	31327507	VCV000546929	Likely benign	0.000209437	0.000210047	1	1	N	Y	N	.	N	N	N	N	Epilepsy	.	.	Unavailable	Yes	.	.	.	.	.	.	N	.	.	.	.	.	.	.	.
chr3	11017212	A	G	chr3:11017212:A:G	chr3:11058898:A:G	c.1A>G	p.?	p.?	start_lost	Other	SNV	N-terminus	N-terminus	None	.	.	.	0	0	1	1	N	Y	Y	UCSF	N	N	Y	N	None	.	.	.	.	.	.	.	.	.	.	N	.	.	.	.	.	.	.	.
chr3	11017217	G	C	chr3:11017217:G:C	chr3:11058903:G:C	c.6G>C	p.A2=	p.Ala2=	synonymous_variant	Other	SNV	N-terminus	N-terminus	Johannesen	29315614	.	.	0	0	1	1	N	Y	N	.	N	N	N	N	CAE (Absences) Mild ID; NA; Action tremor	6	72	CAE	Yes	No	Yes	.	F	Sister with a 22q13 deletion	De novo constitutive	SLC6A1_078	Yes	de novo	12	Yes	Yes	72	No	No
chr3	11017234	TG	T	chr3:11017234:TG:T	chr3:11058920:TG:T	c.25delG	p.A9Pfs*75	p.Ala9Profs*75	frameshift_variant	PTV	Indel	N-terminus	N-terminus	BioMarin	.	.	.	0	0	1	1	N	Y	N	.	N	N	N	N	Epilepsy/DD	.	.	Unavailable	Yes	.	Yes	.	.	.	.	N	.	.	.	.	.	.	.	.
chr3	11017242	G	A	chr3:11017242:G:A	chr3:11058928:G:A	c.31G>A	p.G11R	p.Gly11Arg	missense_variant	Missense	SNV	N-terminus	N-terminus	Clinvar_25Aug2020	.	VCV000801934	Uncertain significance	7.08406e-06	4.8145e-06	1	1	N	Y	Y	UCSF	N	N	Y	N	Unknown, classified as VUS: VCV000801934.3	.	.	.	.	.	.	.	.	.	Unknown	N	.	.	.	.	.	.	.	.
chr3	11017248	A	G	chr3:11017248:A:G	chr3:11058934:A:G	c.37A>G	p.I13V	p.Ile13Val	missense_variant	Missense	SNV	N-terminus	N-terminus	Truty	31440721	VCV000542197	Uncertain significance	0	0	1	1	N	Y	Y	BioMarin	N	N	N	Y	Early onset epilepsy	.	.	Unavailable	Yes	.	.	.	.	.	.	N	.	.	.	.	.	.	.	.
chr3	11017249	T	C	chr3:11017249:T:C	chr3:11058935:T:C	c.38T>C	p.I13T	p.Ile13Thr	missense_variant	Missense	SNV	N-terminus	N-terminus	Clinvar_25Aug2020	.	VCV000854894	Benign	1.19466e-05	1.44346e-05	1	1	N	Y	Y	UCSF	N	N	Y	N	Unknown, classified as benign: VCV000854894.3	.	.	.	.	.	.	.	.	.	Unknown	N	.	.	.	.	.	.	.	.
chr3	11017263	A	G	chr3:11017263:A:G	chr3:11058949:A:G	c.52A>G	p.S18G	p.Ser18Gly	missense_variant	Missense	SNV	N-terminus	N-terminus	Truty	31440721	VCV000475485	Uncertain significance	3.18492e-05	0	1	1	N	Y	Y	UCSF, BioMarin	N	N	Y	Y	Early onset epilepsy	.	.	Unavailable	Yes	.	.	.	.	.	.	N	.	.	.	.	.	.	.	.
chr3	11017265	C	T	chr3:11017265:C:T	chr3:11058951:C:T	c.54C>T	p.S18=	p.Ser18=	synonymous_variant	Other	SNV	N-terminus	N-terminus	Truty	31440721	.	.	0	0	1	1	N	Y	N	.	N	N	N	N	Early onset epilepsy	.	.	Unavailable	Yes	.	.	.	.	.	.	N	.	.	.	.	.	.	.	.
chr3	11017266	G	C	chr3:11017266:G:C	chr3:11058952:G:C	c.55G>C	p.E19Q	p.Glu19Gln	missense_variant	Missense	SNV	N-terminus	N-terminus	Epi25	31327507	.	.	0	0	1	1	N	Y	Y	BioMarin	N	N	N	Y	Epilepsy, GGE	.	.	GGE	Yes	.	.	.	.	.	Unknown	SLC6A1_020	No	unknown	NA	NA	Yes	NA	NA	NA
chr3	11017283	T	C	chr3:11017283:T:C	chr3:11058969:T:C	c.72T>C	p.N24=	p.Asn24=	synonymous_variant	Other	SNV	N-terminus	N-terminus	Epi25	31327507	.	.	2.12193e-05	9.61354e-06	1	1	N	Y	N	.	N	N	N	N	Epilepsy	.	.	Unavailable	Yes	.	.	.	.	.	.	N	.	.	.	.	.	.	.	.
chr3	11017301	G	C	chr3:11017301:G:C	chr3:11058987:G:C	c.90G>C	p.L30F	p.Leu30Phe	missense_variant	Missense	SNV	N-terminus	N-terminus	Epi25	31327507	VCV001308869	Uncertain significance	3.18634e-05	4.70633e-05	1	1	N	Y	Y	BioMarin	N	N	N	Y	Epilepsy	.	.	Unavailable	Yes	.	.	.	.	.	.	N	.	.	.	.	.	.	.	.
chr3	11017304	G	A	chr3:11017304:G:A	chr3:11058990:G:A	c.93G>A	p.V31=	p.Val31=	synonymous_variant	Other	SNV	N-terminus	N-terminus	Epi25	31327507	.	.	0	0	1	1	N	Y	N	.	N	N	N	N	Epilepsy	.	.	Unavailable	Yes	.	.	.	.	.	.	N	.	.	.	.	.	.	.	.
chr3	11017308	A	G	chr3:11017308:A:G	chr3:11058994:A:G	c.97A>G	p.K33E	p.Lys33Glu	missense_variant	Missense	SNV	N-terminus	N-terminus	Clinvar_25Aug2020	.	VCV000587970	Conflicting interpretations of pathogenicity	3.97725e-06	4.80589e-06	1	1	N	Y	Y	UCSF	N	N	Y	N	Unknown, classified as benign/VUS: VCV000587970.6	.	.	.	.	.	.	.	.	.	Unknown	N	.	.	.	.	.	.	.	.
chr3	11017310	G	A	chr3:11017310:G:A	chr3:11058996:G:A	c.99G>A	p.K33=	p.Lys33=	synonymous_variant	Other	SNV	N-terminus	N-terminus	Epi25	31327507	.	.	3.97728e-06	4.80589e-06	1	1	N	Y	N	.	N	N	N	N	Epilepsy	.	.	Unavailable	Yes	.	.	.	.	.	.	N	.	.	.	.	.	.	.	.
chr3	11017310	G	T	chr3:11017310:G:T	chr3:11058996:G:T	c.99G>T	p.K33N	p.Lys33Asn	missense_variant	Missense	SNV	N-terminus	N-terminus	Epi25	31327507	.	.	0	0	1	1	N	Y	Y	BioMarin	N	N	N	Y	Epilepsy, NAFE	.	.	NAFE	Yes	No	.	.	.	.	Unknown	SLC6A1_008	No	unknown	NA	NA	Yes	NA	NA	NA
chr3	11017315	A	AA	chr3:11017315:A:AA	chr3:11059001:A:AA	c.104dupA	p.K36Efs*171	p.Lys36Glufs*171	frameshift_variant	PTV	Indel	N-terminus	N-terminus	Johannesen	29315614	.	.	0	0	1	1	N	Y	Y	BioMarin	N	N	N	Y	EOAE (atypical form) (Atypical absences atonic, eyelid myoclonia) Moderate ID; NA; Hypotonia	0.416667	5	EOAE	Yes	No	Yes	.	F	None	De novo constitutive	SLC6A1_046	No	de novo	6	No	Yes	5	No	No
chr3	11017325	G	A	chr3:11017325:G:A	chr3:11059011:G:A	c.114G>A	p.A38=	p.Ala38=	synonymous_variant	Other	SNV	N-terminus	N-terminus	Epi25	31327507	.	.	4.37498e-05	5.28653e-05	1	1	N	Y	N	.	N	N	N	N	Epilepsy	.	.	Unavailable	Yes	.	.	.	.	.	.	N	.	.	.	.	.	.	.	.
chr3	11017338	G	C	chr3:11017338:G:C	chr3:11059024:G:C	c.127G>C	p.D43H	p.Asp43His	missense_variant	Missense	SNV	N-terminus	N-terminus	SCHEMA	35396579	.	.	3.18695e-05	0	1	1	N	Y	Y	BioMarin	N	N	N	Y	Schizophrenia	.	.	.	.	.	.	Yes	.	.	Unknown	N	.	.	.	.	.	.	.	.
chr3	11017338	G	A	chr3:11017338:G:A	chr3:11059024:G:A	c.127G>A	p.D43N	p.Asp43Asn	missense_variant	Missense	SNV	N-terminus	N-terminus	BioMarin	.	VCV000938729	Uncertain significance	3.97703e-06	0	1	1	N	Y	N	.	N	N	N	N	Unclear	.	.	.	.	.	.	.	.	.	.	N	.	.	.	.	.	.	.	.
chr3	11017340	C	A	chr3:11017340:C:A	chr3:11059026:C:A	c.129C>A	p.D43E	p.Asp43Glu	missense_variant	Missense	SNV	N-terminus	N-terminus	Epi25	31327507	VCV001476956	Uncertain significance	3.88926e-05	3.48815e-05	1	1	N	Y	Y	UCSF, BioMarin	N	N	Y	Y	Epilepsy	.	.	Unavailable	Yes	.	.	.	.	.	.	N	.	.	.	.	.	.	.	.
chr3	11017340	C	A	chr3:11017340:C:A	chr3:11059026:C:A	c.129C>A	p.D43E	p.Asp43Glu	missense_variant	Missense	SNV	N-terminus	N-terminus	gnomAD	32461654	VCV001476956	Uncertain significance	3.88926e-05	3.48815e-05	1	1	N	Y	Y	UCSF, BioMarin	N	N	Y	Y	Common variant	.	.	Unavailable	Yes	.	.	.	.	.	.	N	.	.	.	.	.	.	.	.
chr3	11017341	C	T	chr3:11017341:C:T	chr3:11059027:C:T	c.130C​>T	p.R44W	p.Arg44Trp	missense_variant	Missense	SNV	N-terminus	N-terminus	Kaplanis_DDD	33057194	VCV000449654	Pathogenic/Likely pathogenic	0	0	6	5	Likely duplicated in Heyne	Y	Y	UCSF, BioMarin, Mermer	N	Y	Y	Y	Absence seizures with eyelid myoclonia; Atonic seizures; Intellectual disability, moderate; Moderate global developmental delay; Typical absence seizures	.	.	EMAS	Yes	.	Yes	.	M	.	De novo constitutive	N	.	.	.	.	.	.	.	.
chr3	11017341	C	T	chr3:11017341:C:T	chr3:11059027:C:T	c.130C​>T	p.R44W	p.Arg44Trp	missense_variant	Missense	SNV	N-terminus	N-terminus	Kaplanis_RUMC	33057194	VCV000449654	Pathogenic/Likely pathogenic	0	0	6	5	N	Y	Y	UCSF, BioMarin, Mermer	N	Y	Y	Y	DD	.	.	.	.	.	Yes	.	.	.	De novo constitutive	N	.	.	.	.	.	.	.	.
chr3	11017341	C	T	chr3:11017341:C:T	chr3:11059027:C:T	c.130C​>T	p.R44W	p.Arg44Trp	missense_variant	Missense	SNV	N-terminus	N-terminus	Kaplanis_GDX	33057194	VCV000449654	Pathogenic/Likely pathogenic	0	0	6	5	N	Y	Y	UCSF, BioMarin, Mermer	N	Y	Y	Y	DD	.	.	.	.	.	Yes	.	.	.	De novo constitutive	N	.	.	.	.	.	.	.	.
chr3	11017341	C	T	chr3:11017341:C:T	chr3:11059027:C:T	c.130C​>T	p.R44W	p.Arg44Trp	missense_variant	Missense	SNV	N-terminus	N-terminus	Kaplanis_GDX	33057194	VCV000449654	Pathogenic/Likely pathogenic	0	0	6	5	N	Y	Y	UCSF, BioMarin, Mermer	N	Y	Y	Y	DD	.	.	.	.	.	Yes	.	.	.	De novo constitutive	N	.	.	.	.	.	.	.	.
chr3	11017341	C	T	chr3:11017341:C:T	chr3:11059027:C:T	c.130C>T	p.R44W	p.Arg44Trp	missense_variant	Missense	SNV	N-terminus	N-terminus	Heyne	29942082	VCV000449654	Pathogenic/Likely pathogenic	0	0	6	5	Likely duplicated in Decipher	N	Y	UCSF, BioMarin, Mermer	N	Y	Y	Y	DD	.	.	Unavailable	Yes	.	Yes	.	M	.	De novo constitutive	N	.	.	.	.	.	.	.	.
chr3	11017341	C	T	chr3:11017341:C:T	chr3:11059027:C:T	c.130C>T	p.R44W	p.Arg44Trp	missense_variant	Missense	SNV	N-terminus	N-terminus	Kim	31401500	VCV000449654	Pathogenic/Likely pathogenic	0	0	6	5	N	Y	Y	UCSF, BioMarin, Mermer	N	Y	Y	Y	Epilepsy, Unclassified General	2.33333	28	Unclassified General	Yes	No	Yes	.	M	Yes	Unknown	SLC6A1_090	No	unknown	9.3	Yes	NA	28	No	No
chr3	11017342	G	A	chr3:11017342:G:A	chr3:11059028:G:A	c.131G>A	p.R44Q	p.Arg44Gln	missense_variant	Missense	SNV	N-terminus	N-terminus	Carvill	25865495	VCV000192368	Pathogenic	0	0	2	2	N	Y	Y	BioMarin, Mermer	N	Y	N	Y	Myoclonic-atonic seizures; atonic drop attacks; plateaued, mild ID; atypical absences (onset 32 months) with blinking, myoclonic seizures (onset 2.5 years),; Manual stereotypies, autistic features, hypertelorism, broad short nasal tip	2.5	30	EMAS	Yes	Yes	Yes	.	F	None	De novo constitutive	N	.	.	.	.	.	.	.	.
chr3	11017342	G	A	chr3:11017342:G:A	chr3:11059028:G:A	c.131G>A	p.R44Q	p.Arg44Gln	missense_variant	Missense	SNV	N-terminus	N-terminus	Goodspeed	33241211	VCV000192368	Pathogenic	0	0	2	2	N	Y	Y	BioMarin, Mermer	N	Y	N	Y	Unavailable	.	.	.	.	Yes	.	.	.	.	De novo constitutive	SLC6A1_082	No	de novo	4	NA	NA	NA	NA	NA
chr3	11017342	G	C	chr3:11017342:G:C	chr3:11059028:G:C	c.131G>C	p.R44P	p.Arg44Pro	missense_variant	Missense	SNV	N-terminus	N-terminus	Truty	31440721	VCV000582356	Uncertain significance	0	0	1	1	N	Y	Y	BioMarin	N	N	N	Y	Early onset epilepsy	.	.	Unavailable	Yes	.	.	.	.	.	.	N	.	.	.	.	.	.	.	.
chr3	11017349	G	A	chr3:11017349:G:A	chr3:11059035:G:A	c.138G>A	p.T46=	p.Thr46=	synonymous_variant	Other	SNV	N-terminus	N-terminus	Epi25	31327507	.	.	0.00840393	0.00914727	1	1	N	Y	N	.	N	N	N	N	Epilepsy	.	.	Unavailable	Yes	.	.	.	.	.	.	N	.	.	.	.	.	.	.	.
chr3	11017355	G	T	chr3:11017355:G:T	chr3:11059041:G:T	c.144G>T	p.K48N	p.Lys48Asn	missense_variant	Missense	SNV	N-terminus	TM1a	Truty	31440721	VCV000847470	Uncertain significance	3.97671e-06	4.80515e-06	1	1	N	Y	Y	BioMarin	N	N	N	Y	Early onset epilepsy	.	.	Unavailable	Yes	.	.	.	.	.	.	N	.	.	.	.	.	.	.	.
chr3	11017360	G	T	chr3:11017360:G:T	chr3:11059046:G:T	c.149G>T	p.R50L	p.Arg50Leu	missense_variant	Missense	SNV	N-terminus	TM1a	Clinvar_25Aug2020	.	VCV000807496	Likely pathogenic	0	0	1	1	N	Y	Y	UCSF	N	N	Y	N	Myoclonic-atonic epilpesy, classified as likely pathogenic: VCV000807496.3	.	.	EMAS	Yes	.	.	.	.	.	De novo constitutive	N	.	.	.	.	.	.	.	.
chr3	11017363	T	A	chr3:11017363:T:A	chr3:11059049:T:A	c.152T>A	p.F51Y	p.Phe51Tyr	missense_variant	Missense	SNV	N-terminus	TM1a	Truty	31440721	VCV000475474	Conflicting interpretations of pathogenicity	0	0	1	1	N	Y	Y	BioMarin	N	N	N	Y	Early onset epilepsy	.	.	Unavailable	Yes	.	.	.	.	.	.	N	.	.	.	.	.	.	.	.
chr3	11017365	G	A	chr3:11017365:G:A	chr3:11059051:G:A	c.154G>A	p.D52N	p.Asp52Asn	missense_variant	Missense	SNV	N-terminus	TM1a	Goodspeed	33241211	.	.	0	0	1	1	N	Y	Y	BioMarin	N	N	N	Y	Epilepsy, Unclassified General	4	48	Unclassified General	Yes	.	Yes	.	.	None	De novo constitutive	SLC6A1_007	No	de novo	10	No	Yes	48	No	No
chr3	11017365	G	T	chr3:11017365:G:T	chr3:11059051:G:T	c.154G>T	p.D52Y	p.Asp52Tyr	missense_variant	Missense	SNV	N-terminus	TM1a	Truty	31440721	VCV000652785	Uncertain significance	0	0	1	1	N	Y	Y	BioMarin	N	N	N	Y	Early onset epilepsy	.	.	Unavailable	Yes	.	.	.	.	.	.	N	.	.	.	.	.	.	.	.
chr3	11017371	C	T	chr3:11017371:C:T	chr3:11059057:C:T	c.160C>T	p.L54F	p.Leu54Phe	missense_variant	Missense	SNV	TM1	TM1a	Satterstrom	31981491	.	.	3.97671e-06	4.80515e-06	1	1	N	Y	Y	BioMarin	N	N	N	Y	Autism	.	.	.	.	Yes	.	.	M	.	De novo constitutive	SLC6A1_038	Yes	de novo	NA	NA	NA	NA	NA	NA
chr3	11017378	C	T	chr3:11017378:C:T	chr3:11059064:C:T	c.167C>T	p.S56F	p.Ser56Phe	missense_variant	Missense	SNV	TM1	TM1a	Clinvar_25Aug2020	.	VCV000812761	Likely pathogenic	0	0	1	1	N	Y	Y	UCSF, BioMarin	N	N	Y	Y	Epilepsy	.	.	Unavailable	Yes	.	.	.	.	.	.	N	.	.	.	.	.	.	.	.
chr3	11017398	G	A	chr3:11017398:G:A	chr3:11059084:G:A	c.187G​>A	p.G63S	p.Gly63Ser	missense_variant	Missense	SNV	TM1	TM1_binding-pocket	Decipher	33057194	VCV000390629	Conflicting interpretations of pathogenicity	0	0	3	2	N	Y	Y	UCSF, BioMarin	N	N	Y	Y	Autistic behavior; Epileptic encephalopathy; Intellectual disability, severe	.	.	DEE	Yes	Yes	Yes	.	F	.	De novo constitutive	N	.	.	.	.	.	.	.	.
chr3	11017398	G	A	chr3:11017398:G:A	chr3:11059084:G:A	c.187G​>A	p.G63S	p.Gly63Ser	missense_variant	Missense	SNV	TM1	TM1_binding-pocket	Decipher	33057194	VCV000390629	Conflicting interpretations of pathogenicity	0	0	3	2	Likely duplicated in Heyne	Y	Y	UCSF, BioMarin	N	N	Y	Y	Cognitive impairment; Deeply set eye; Drooling; Focal myoclonic seizures	.	.	NAFE	Yes	.	Yes	.	F	.	De novo constitutive	N	.	.	.	.	.	.	.	.
chr3	11017398	G	A	chr3:11017398:G:A	chr3:11059084:G:A	c.187G​>A	p.G63S	p.Gly63Ser	missense_variant	Missense	SNV	TM1	TM1_binding-pocket	Heyne	29942082	VCV000390629	Conflicting interpretations of pathogenicity	0	0	3	2	Likely duplicated in Decipher	N	Y	UCSF, BioMarin	N	N	Y	Y	DD	.	.	Unavailable	Yes	.	Yes	.	F	.	De novo constitutive	N	.	.	.	.	.	.	.	.
chr3	11017406	CA	A	chr3:11017406:CA:A	chr3:11059092:CA:A	c.195delC	p.N66Tfs*18	p.Asn66Thrfs*18	frameshift_variant	PTV	Indel	TM1	TM1b	BioMarin	.	.	.	0	0	1	1	N	Y	N	.	N	N	N	N	Epilepsy/DD	.	.	Unavailable	Yes	.	Yes	.	.	.	.	N	.	.	.	.	.	.	.	.
chr3	11017407	A	G	chr3:11017407:A:G	chr3:11059093:A:G	c.196A>G	p.N66D	p.Asn66Asp	missense_variant	Missense	SNV	TM1	TM1b	Clinvar_25Aug2020	.	VCV000421836	Likely pathogenic	0	0	2	1	Likely duplicated in Kaplanis_DDD	N	Y	UCSF	N	N	Y	N	DD, classified as likely pathogenic: VCV000421836.2	.	.	.	.	.	Yes	.	.	.	Unknown	N	.	.	.	.	.	.	.	.
chr3	11017407	A	G	chr3:11017407:A:G	chr3:11059093:A:G	c.196A>G	p.N66D	p.Asn66Asp	missense_variant	Missense	SNV	TM1	TM1b	Kaplanis_GDX	33057194	VCV000421836	Likely pathogenic	0	0	2	1	Likely duplicated in ClinVar	Y	Y	UCSF	N	N	Y	N	DD	.	.	.	.	.	Yes	.	.	.	De novo constitutive	N	.	.	.	.	.	.	.	.
chr3	11017416	A	G	chr3:11017416:A:G	chr3:11059102:A:G	c.205A​>G	p.R69G	p.Arg69Gly	missense_variant	Missense	SNV	TM1	TM1b	Decipher	33057194	.	.	0	0	1	1	N	Y	Y	BioMarin	N	N	N	Y	Attention deficit hyperactivity disorder; Autism; Intellectual disability; Strabismus	.	.	.	No	Yes	Yes	.	M	.	De novo constitutive	N	.	.	.	.	.	.	.	.
chr3	11017421	C	T	chr3:11017421:C:T	chr3:11059107:C:T	c.210C>T	p.F70=	p.Phe70=	synonymous_variant	Other	SNV	TM1	TM1b	Epi25	31327507	.	.	3.97899e-06	4.80649e-06	1	1	N	Y	N	.	N	N	N	N	Epilepsy	.	.	Unavailable	Yes	.	.	.	.	.	.	N	.	.	.	.	.	.	.	.
chr3	11017428	C	T	chr3:11017428:C:T	chr3:11059114:C:T	c.217C>T	p.L73F	p.Leu73Phe	missense_variant	Missense	SNV	TM1	TM1b	Mermer	34028503	.	.	0	0	1	1	N	Y	Y	Mermer	N	Y	N	N	Epilepsy	.	.	Unavailable	Yes	.	.	.	.	.	.	N	.	.	.	.	.	.	.	.
chr3	11017433	C	A	chr3:11017433:C:A	chr3:11059119:C:A	c.222C>A	p.C74X	p.Cys74*	stop_gained	PTV	SNV	Extracellular_TM1-2	TM1b	Clinvar_25Aug2020	.	VCV000489101	Pathogenic	0	0	2	1	Likely duplicated in Kaplanis_DDD	N	Y	UCSF	N	N	Y	N	DD, classified as pathogenic: VCV000489101.2	.	.	.	.	.	Yes	.	.	.	Unknown	N	.	.	.	.	.	.	.	.
chr3	11017433	C	A	chr3:11017433:C:A	chr3:11059119:C:A	c.222C>A	p.C74X	p.Cys74*	stop_gained	PTV	SNV	Extracellular_TM1-2	TM1b	Kaplanis_GDX	33057194	VCV000489101	Pathogenic	0	0	2	1	Likely duplicated in ClinVar	Y	Y	UCSF	N	N	Y	N	DD	.	.	.	.	.	Yes	.	.	.	De novo constitutive	N	.	.	.	.	.	.	.	.
chr3	11017434	G	A	chr3:11017434:G:A	chr3:11059120:G:A	c.223G>A	p.G75R	p.Gly75Arg	missense_variant	Missense	SNV	Extracellular_TM1-2	TM1b	Epi25	31327507	VCV000422549	Pathogenic/Likely pathogenic	0	0	3	3	N	Y	Y	UCSF, BioMarin, Mermer	N	Y	Y	Y	Epilepsy, GGE	.	.	GGE	Yes	.	.	.	.	.	Unknown	SLC6A1_024	No	unknown	NA	NA	Yes	NA	NA	NA
chr3	11017434	G	A	chr3:11017434:G:A	chr3:11059120:G:A	c.223G>A	p.G75R	p.Gly75Arg	missense_variant	Missense	SNV	Extracellular_TM1-2	TM1b	Johannesen	29315614	VCV000422549	Pathogenic/Likely pathogenic	0	0	3	3	N	Y	Y	UCSF, BioMarin, Mermer	N	Y	Y	Y	Unclassified generalized (Absences (up to 100/day)) Mild ID; None; Mild walking difficulties related to the SP inherited from his father	4	48	Unclassified General	Yes	No	Yes	.	M	Father has spastic paraparesis(SP)	De novo constitutive	SLC6A1_047	No	de novo	13	Yes	Yes	48	No	No
chr3	11017434	G	A	chr3:11017434:G:A	chr3:11059120:G:A	c.223G>A	p.G75R	p.Gly75Arg	missense_variant	Missense	SNV	Extracellular_TM1-2	TM1b	Truty	31440721	VCV000422549	Pathogenic/Likely pathogenic	0	0	3	3	N	Y	Y	UCSF, BioMarin, Mermer	N	Y	Y	Y	Early onset epilepsy	.	.	Unavailable	Yes	.	.	.	.	.	Unknown	SLC6A1_100	No	unknown	NA	NA	Yes	NA	NA	NA
chr3	11017437	A	G	chr3:11017437:A:G	chr3:11059123:A:G	c.226A>G	p.K76E	p.Lys76Glu	missense_variant	Missense	SNV	Extracellular_TM1-2	TM1b	Goodspeed	33241211	.	.	0	0	1	1	N	Y	Y	UCSF	N	N	Y	N	Epilepsy/DD, EMAS/MAE	1.5	18	EMAS	Yes	No	Yes	.	F	None	De novo constitutive	SLC6A1_111	No	de novo	2.9	No	Yes	18	No	No
chr3	11017447	G	T	chr3:11017447:G:T	chr3:11059133:G:T	c.236G>T	p.G79V	p.Gly79Val	missense_variant	Missense	SNV	Extracellular_TM1-2	Extracellular_loop1	Goodspeed	33241211	VCV000451427	Likely pathogenic	0	0	1	1	N	Y	Y	UCSF, BioMarin	N	N	Y	Y	MAE	.	.	EMAS	Yes	No	.	.	.	None	Unknown	SLC6A1_084	No	unknown	26	No	Yes	NA	No	No
chr3	11017850	C	T	chr3:11017850:C:T	chr3:11059536:C:T	c.246C>T	p.F82=	p.Phe82=	synonymous_variant	Other	SNV	TM2	Extracellular_loop1	Epi25	31327507	.	.	0	0	1	1	N	Y	N	.	N	N	N	N	Epilepsy	.	.	Unavailable	Yes	.	.	.	.	.	.	N	.	.	.	.	.	.	.	.
chr3	11017863	T	C	chr3:11017863:T:C	chr3:11059549:T:C	c.259T>C	p.F87L	p.Phe87Leu	missense_variant	Missense	SNV	TM2	TM2	gnomAD	32461654	.	.	6.71777e-05	6.10415e-05	1	1	N	Y	Y	UCSF	N	N	Y	N	Common variant	.	.	.	NA	NA	NA	.	.	.	.	N	.	.	.	.	.	.	.	.
chr3	11017875	A	G	chr3:11017875:A:G	chr3:11059561:A:G	c.271A>G	p.I91V	p.Ile91Val	missense_variant	Missense	SNV	TM2	TM2	Truty	31440721	VCV000640001	Uncertain significance	1.06087e-05	4.80543e-06	1	1	N	Y	Y	BioMarin	N	N	N	Y	Early onset epilepsy	.	.	Unavailable	Yes	.	.	.	.	.	.	N	.	.	.	.	.	.	.	.
chr3	11017881	G	A	chr3:11017881:G:A	chr3:11059567:G:A	c.277G>A	p.A93T	p.Ala93Thr	missense_variant	Missense	SNV	TM2	TM2	Rees	31932766	.	.	0	0	1	1	N	Y	Y	BioMarin	N	N	N	Y	Schizophrenia	.	.	.	.	No	.	Yes	F	Yes	De novo constitutive	SLC6A1_114	No	de novo	-	Yes	NA	NA	No	No
chr3	11017882	C	CG	chr3:11017882:C:CG	chr3:11059568:C:CG	c.283dupG	p.V95Gfs*112	p.Val95Glyfs*112	frameshift_variant	PTV	Indel	TM2	TM2	Decipher	33057194	.	.	0	0	1	1	N	Y	Y	BioMarin	N	N	N	Y	Global developmental delay; Hypermetropia; Joint hypermobility; Muscular hypotonia; Seizures	.	.	Unavailable	Yes	.	Yes	.	M	.	De novo constitutive	N	.	.	.	.	.	.	.	.
chr3	11017882	C	T	chr3:11017882:C:T	chr3:11059568:C:T	c.278C>T	p.A93V	p.Ala93Val	missense_variant	Missense	SNV	TM2	TM2	Kaplanis_GDX	33057194	.	.	0	0	1	1	N	Y	Y	UCSF	N	N	Y	N	DD	.	.	.	.	.	Yes	.	.	.	De novo constitutive	N	.	.	.	.	.	.	.	.
chr3	11017882	CG	C	chr3:11017882:CG:C	chr3:11059568:CG:C	c.283delG	p.V95Sfs*19	p.Val95Serfs*19	frameshift_variant	PTV	Indel	TM2	TM2	Kaplanis_DDD	33057194	.	.	0	0	1	1	N	Y	Y	UCSF	N	N	Y	N	DD	.	.	.	.	.	Yes	.	.	.	De novo constitutive	N	.	.	.	.	.	.	.	.
chr3	11017885	G	A	chr3:11017885:G:A	chr3:11059571:G:A	c.281G>A	p.G94E	p.Gly94Glu	missense_variant	Missense	SNV	TM2	TM2	Mattison	30132828	VCV000432110	Likely pathogenic	0	0	1	1	N	Y	Y	Mattison, UCSF, BioMarin	Y	N	Y	Y	Epilepsy	.	.	Unavailable	Yes	.	.	.	F	.	Unknown	N	.	.	.	.	.	.	.	.
chr3	11017887	G	T	chr3:11017887:G:T	chr3:11059573:G:T	c.283G>T	p.V95F	p.Val95Phe	missense_variant	Missense	SNV	TM2	TM2	Goodspeed	33241211	.	.	0	0	1	1	N	Y	Y	BioMarin	N	N	N	Y	Epilepsy, NAFE	1.25	15	NAFE	Yes	No	Yes	.	.	Yes	Maternal	SLC6A1_006	No	inherited	10	Yes	Yes	15	No	Yes
chr3	11017906	A	G	chr3:11017906:A:G	chr3:11059592:A:G	c.302A>G	p.E101G	p.Glu101Gly	missense_variant	Missense	SNV	Intracellular_TM2-3	TM2	Goodspeed	33241211	.	.	0	0	1	1	N	Y	Y	UCSF, BioMarin	N	N	Y	Y	Unavailable	2.5	30	Unavailable	Yes	Yes	Yes	.	.	None	Unknown	SLC6A1_004	No	unknown	3.5	No	NA	30	No	No
chr3	11017909	G	T	chr3:11017909:G:T	chr3:11059595:G:T	c.305G>T	p.C102F	p.Cys102Phe	missense_variant	Missense	SNV	Intracellular_TM2-3	TM2	Truty	31440721	VCV000475478	Uncertain significance	0	0	1	1	N	Y	Y	UCSF, BioMarin	N	N	Y	Y	Early onset epilepsy	.	.	Unavailable	Yes	.	.	.	.	.	.	N	.	.	.	.	.	.	.	.
chr3	11017917	G	T	chr3:11017917:G:T	chr3:11059603:G:T	c.313G>T	p.G105C	p.Gly105Cys	missense_variant	Missense	SNV	Intracellular_TM2-3	TM2	Truty	31440721	VCV000851177	Uncertain significance	0	0	1	1	N	Y	Y	BioMarin	N	N	N	Y	Early onset epilepsy	.	.	Unavailable	Yes	.	.	.	.	.	.	N	.	.	.	.	.	.	.	.
chr3	11017921	A	G	chr3:11017921:A:G	chr3:11059607:A:G	c.317A>G	p.Q106R	p.Gln106Arg	missense_variant	Missense	SNV	Intracellular_TM2-3	TM2	Goodspeed	33241211	VCV000421676	Likely pathogenic	0	0	2	2	N	Y	Y	UCSF, BioMarin	N	N	Y	Y	Unavailable	.	.	.	.	No	Yes	.	.	Yes	Unknown	SLC6A1_005	No	unknown	9	Yes	NA	NA	NA	NA
chr3	11017921	A	G	chr3:11017921:A:G	chr3:11059607:A:G	c.317A>G	p.Q106R	p.Gln106Arg	missense_variant	Missense	SNV	Intracellular_TM2-3	TM2	Kaplanis_GDX	33057194	VCV000421676	Likely pathogenic	0	0	2	2	N	Y	Y	UCSF, BioMarin	N	N	Y	Y	DD	.	.	.	.	.	Yes	.	.	.	De novo constitutive	N	.	.	.	.	.	.	.	.
chr3	11017931	C	A	chr3:11017931:C:A	chr3:11059617:C:A	c.327C>A	p.S109=	p.Ser109=	synonymous_variant	Other	SNV	Intracellular_TM2-3	TM2	Epi25	31327507	.	.	1.06655e-05	1.31404e-05	1	1	N	Y	N	.	N	N	N	N	Epilepsy	.	.	Unavailable	Yes	.	.	.	.	.	.	N	.	.	.	.	.	.	.	.
chr3	11017933	TC	T	chr3:11017933:TC:T	chr3:11059619:TC:T	c.330delC	p.I110Mfs*4	p.Ile110Metfs*4	frameshift_variant	PTV	Indel	Intracellular_TM2-3	Intracellular_TM2-3	Goodspeed	33241211	.	.	0	0	1	1	N	Y	Y	UCSF	N	N	Y	N	Severe DD/ASD	.	.	.	No	Yes	Yes	.	F	None	De novo constitutive	SLC6A1_112	No	de novo	17	No	No	NA	No	No
chr3	11017934	C	T	chr3:11017934:C:T	chr3:11059620:C:T	c.330C>T	p.I110=	p.Ile110=	synonymous_variant	Other	SNV	Intracellular_TM2-3	Intracellular_TM2-3	Epi25	31327507	.	.	1.42438e-05	1.45153e-05	1	1	N	Y	N	.	N	N	N	N	Epilepsy	.	.	Unavailable	Yes	.	.	.	.	.	.	N	.	.	.	.	.	.	.	.
chr3	11017934	C	CG	chr3:11017934:C:CG	chr3:11059620:C:CG	c.336dupG	p.L113Afs*94	p.Leu113Alafs*94	frameshift_variant	PTV	Indel	Intracellular_TM2-3	Intracellular_TM2-3	BioMarin	.	.	.	0	0	1	1	N	Y	N	.	N	N	N	N	Epilepsy/DD	.	.	Unavailable	Yes	.	Yes	.	.	.	.	N	.	.	.	.	.	.	.	.
chr3	11017935	G	A	chr3:11017935:G:A	chr3:11059621:G:A	c.331G>A	p.G111R	p.Gly111Arg	missense_variant	Missense	SNV	Intracellular_TM2-3	Intracellular_TM2-3	Kaplanis_DDD	33057194	VCV000572893	Conflicting interpretations of pathogenicity	0	0	5	4	Likely duplicated in Heyne	Y	Y	UCSF, BioMarin	N	N	Y	Y	Aggressive behavior; Global developmental delay; Intellectual disability, moderate; Self-injurious behavior	.	.	.	No	.	Yes	.	F	.	De novo constitutive	N	.	.	.	.	.	.	.	.
chr3	11017935	G	A	chr3:11017935:G:A	chr3:11059621:G:A	c.331G>A	p.G111R	p.Gly111Arg	missense_variant	Missense	SNV	Intracellular_TM2-3	Intracellular_TM2-3	Kaplanis_GDX	33057194	VCV000572893	Conflicting interpretations of pathogenicity	0	0	5	4	N	Y	Y	UCSF, BioMarin	N	N	Y	Y	DD	.	.	.	.	.	Yes	.	.	.	De novo constitutive	N	.	.	.	.	.	.	.	.
chr3	11017935	G	A	chr3:11017935:G:A	chr3:11059621:G:A	c.331G>A	p.G111R	p.Gly111Arg	missense_variant	Missense	SNV	Intracellular_TM2-3	Intracellular_TM2-3	Heyne	29942082	VCV000572893	Conflicting interpretations of pathogenicity	0	0	5	4	Likely duplicated in Decipher	N	Y	UCSF, BioMarin	N	N	Y	Y	DD	.	.	.	.	.	Yes	.	F	.	De novo constitutive	N	.	.	.	.	.	.	.	.
chr3	11017935	G	A	chr3:11017935:G:A	chr3:11059621:G:A	c.331G>A	p.G111R	p.Gly111Arg	missense_variant	Missense	SNV	Intracellular_TM2-3	Intracellular_TM2-3	Goodspeed	33241211	VCV000572893	Conflicting interpretations of pathogenicity	0	0	5	4	N	Y	Y	UCSF, BioMarin	N	N	Y	Y	No seizures	.	.	.	No	No	Yes	.	.	.	De novo constitutive	SLC6A1_081	No	de novo	2	NA	No	NA	No	No
chr3	11017935	G	A	chr3:11017935:G:A	chr3:11059621:G:A	c.331G>A	p.G111R	p.Gly111Arg	missense_variant	Missense	SNV	Intracellular_TM2-3	Intracellular_TM2-3	Truty	31440721	VCV000572893	Conflicting interpretations of pathogenicity	0	0	5	4	N	Y	Y	UCSF, BioMarin	N	N	Y	Y	Early onset epilepsy	.	.	Unavailable	Yes	.	.	.	.	.	.	N	.	.	.	.	.	.	.	.
chr3	11017935	G	C	chr3:11017935:G:C	chr3:11059621:G:C	c.331G>C	p.G111R	p.Gly111Arg	missense_variant	Missense	SNV	Intracellular_TM2-3	Intracellular_TM2-3	Epi25	31327507	.	.	0	0	1	1	N	Y	Y	BioMarin	N	N	N	Y	Epilepsy	.	.	DEE	Yes	No	.	.	.	.	Unknown	SLC6A1_023	No	unknown	NA	NA	Yes	NA	NA	NA
chr3	11017936	G	A	chr3:11017936:G:A	chr3:11059622:G:A	c.332G>A	p.G111E	p.Gly111Glu	missense_variant	Missense	SNV	Intracellular_TM2-3	Intracellular_TM2-3	Epi25	31327507	VCV000805477	Conflicting interpretations of pathogenicity	0	0	1	1	N	Y	Y	BioMarin	N	N	N	Y	Epilepsy, GGE	.	.	GGE	Yes	.	.	.	.	.	Unknown	SLC6A1_022	No	unknown	NA	NA	Yes	NA	NA	NA
chr3	11017936	G	T	chr3:11017936:G:T	chr3:11059622:G:T	c.332G>T	p.G111V	p.Gly111Val	missense_variant	Missense	SNV	Intracellular_TM2-3	Intracellular_TM2-3	Truty	31440721	VCV000644749	Uncertain significance	0	0	1	1	N	Y	Y	BioMarin	N	N	N	Y	Early onset epilepsy	.	.	Unavailable	Yes	.	.	.	.	.	.	N	.	.	.	.	.	.	.	.
chr3	11017940	G	A	chr3:11017940:G:A	chr3:11059626:G:A	c.336G>A	p.G112=	p.Gly112=	synonymous_variant	Other	SNV	Intracellular_TM2-3	Intracellular_TM2-3	Epi25	31327507	.	.	0	0	1	1	N	Y	N	.	N	N	N	N	Epilepsy	.	.	Unavailable	Yes	.	.	.	.	.	.	N	.	.	.	.	.	.	.	.
chr3	11018589	C	T	chr3:11018589:C:T	chr3:11060275:C:T	c.371-9C>T	splice	splice	splice_region_variant	Other	SNV	TM3	TM3	Epi25	31327507	.	.	6.37213e-05	6.10922e-05	1	1	N	Y	N	.	N	N	N	N	Epilepsy	.	.	Unavailable	Yes	.	.	.	.	.	.	N	.	.	.	.	.	.	.	.
chr3	11018600	G	A	chr3:11018600:G:A	chr3:11060286:G:A	c.373G>A	p.V125M	p.Val125Met	missense_variant	Missense	SNV	TM3	TM3	Truty	31440721	VCV000650130	Pathogenic	0	0	1	1	N	Y	Y	BioMarin	N	N	N	Y	Early onset epilepsy	.	.	Unavailable	Yes	.	.	.	.	.	.	N	.	.	.	.	.	.	.	.
chr3	11018608	T	C	chr3:11018608:T:C	chr3:11060294:T:C	c.381T>C	p.L127=	p.Leu127=	synonymous_variant	Other	SNV	TM3	TM3	Epi25	31327507	VCV000751901	Likely benign	2.47896e-05	2.18396e-05	1	1	N	Y	N	.	N	N	N	N	Epilepsy	.	.	Unavailable	Yes	.	.	.	.	.	.	N	.	.	.	.	.	.	.	.
chr3	11018610	C	T	chr3:11018610:C:T	chr3:11060296:C:T	c.383C​>T	p.A128V	p.Ala128Val	missense_variant	Missense	SNV	TM3	TM3	Kaplanis_DDD	33057194	.	.	0	0	1	1	N	Y	Y	UCSF, BioMarin	N	N	Y	Y	Bruxism; Intellectual disability, severe; Recurrent hand flapping; Seizures; Sleep disturbance	.	.	Unavailable	Yes	.	Yes	.	F	.	De novo constitutive	N	.	.	.	.	.	.	.	.
chr3	11018611	G	A	chr3:11018611:G:A	chr3:11060297:G:A	c.384G>A	p.A128=	p.Ala128=	synonymous_variant	Other	SNV	TM3	TM3	Epi25	31327507	VCV000588464	Likely benign	8.36021e-05	9.62094e-05	1	1	N	Y	N	.	N	N	N	N	Epilepsy	.	.	Unavailable	Yes	.	.	.	.	.	.	N	.	.	.	.	.	.	.	.
chr3	11018636	A	G	chr3:11018636:A:G	chr3:11060322:A:G	c.409A>G	p.N137D	p.Asn137Asp	missense_variant	Missense	SNV	TM3	TM3	SCHEMA	35396579	.	.	0	0	1	1	N	Y	Y	BioMarin	N	N	N	Y	Schizophrenia	.	.	.	.	.	.	Yes	.	.	Unknown	N	.	.	.	.	.	.	.	.
chr3	11018642	T	C	chr3:11018642:T:C	chr3:11060328:T:C	c.415T>C	p.Y139H	p.Tyr139His	missense_variant	Missense	SNV	TM3	TM3	Epi25	31327507	.	.	0	0	1	1	N	Y	Y	UCSF, BioMarin	N	N	Y	Y	Epilepsy, GGE	.	.	GGE	Yes	.	.	.	.	.	Unknown	SLC6A1_021	No	unknown	NA	NA	Yes	NA	NA	NA
chr3	11018645	T	C	chr3:11018645:T:C	chr3:11060331:T:C	c.418T>C	p.Y140H	p.Tyr140His	missense_variant	Missense	SNV	TM3	TM3	Kaplanis_GDX	33057194	VCV001687642	Likely pathogenic	0	0	1	1	N	Y	N	.	N	N	N	N	DD	.	.	.	.	.	Yes	.	.	.	De novo constitutive	N	.	.	.	.	.	.	.	.
chr3	11018646	A	G	chr3:11018646:A:G	chr3:11060332:A:G	c.419A>G	p.Y140C	p.Tyr140Cys	missense_variant	Missense	SNV	TM3	TM3	Johannesen	29315614	VCV000978926	Likely pathogenic	0	0	1	1	N	Y	Y	UCSF, BioMarin, Mermer	N	Y	Y	Y	MAE (Myoclonic atonic, myoclonic, absences, nonconvulsive status) Mild to moderate ID; None; Normal	2	24	EMAS	Yes	No	Yes	.	F	None	De novo constitutive	SLC6A1_048	No	de novo	17	No	Yes	24	Yes	No
chr3	11018651	G	A	chr3:11018651:G:A	chr3:11060337:G:A	c.424G>A	p.V142I	p.Val142Ile	missense_variant	Missense	SNV	TM3	TM3	Epi25	31327507	VCV001160643	Likely benign	2.38654e-05	2.40288e-05	2	2	N	Y	Y	BioMarin	N	N	N	Y	Epilepsy	.	.	Unavailable	Yes	.	.	.	.	.	.	N	.	.	.	.	.	.	.	.
chr3	11018651	G	A	chr3:11018651:G:A	chr3:11060337:G:A	c.424G>A	p.V142I	p.Val142Ile	missense_variant	Missense	SNV	TM3	TM3	Clinvar_25Aug2020	.	VCV001160643	Likely benign	2.38654e-05	2.40288e-05	2	2	N	Y	Y	BioMarin	N	N	N	Y	Epilepsy	.	.	Unavailable	Yes	.	.	.	.	.	.	N	.	.	.	.	.	.	.	.
chr3	11018661	C	T	chr3:11018661:C:T	chr3:11060347:C:T	c.434C>T	p.S145F	p.Ser145Phe	missense_variant	Missense	SNV	Extracellular_TM3-4	TM3	Johannesen	29315614	.	.	0	0	1	1	N	Y	Y	UCSF, BioMarin, Mermer	N	Y	Y	Y	— (None) Mild ID; Autism, irritability; Mild hypotonia, ataxia, chorea	.	.	.	.	Yes	Yes	.	F	None	De novo constitutive	SLC6A1_049	No	de novo	2.3	No	NA	NA	No	No
chr3	11018678	CT	C	chr3:11018678:CT:T	chr3:11060364:CT:C	c.452​delT	p.L151Rfs*35	p.Leu151Argfs*35	frameshift_variant	PTV	Indel	Extracellular_TM3-4	TM3	Decipher	33057194	.	.	0	0	3	1	Likely duplicated in two other sources	N	Y	BioMarin, Mermer	N	Y	N	Y	Intellectual disability, moderate; Myoclonic atonic seizures	.	.	EMAS	Yes	.	Yes	.	F	.	De novo constitutive	N	.	.	.	.	.	.	.	.
chr3	11018678	CT	C	chr3:11018678:CT:T	chr3:11060364:CT:C	c.452delT	p.L151Rfs*35	p.Leu151Argfs*35	frameshift_variant	PTV	Indel	Extracellular_TM3-4	TM3	Carvill	25865495	.	.	0	0	3	1	Likely duplicated in two other sources	Y	Y	BioMarin, Mermer	N	Y	N	Y	Myoclonic-atonic seizures; myoclonic-astatic seizures; moderate ID (IQ < 50); NA; autistic features, repetitive behavior, aggression, short attention span, flat and long face, large upper incisors, prognathism,	5.5	66	EMAS	Yes	Yes	Yes	.	F	None	De novo constitutive	N	.	.	.	.	.	.	.	.
chr3	11018678	CT	C	chr3:11018678:CT:T	chr3:11060364:CT:C	c.452delT	p.L151Rfs*35	p.Leu151Argfs*35	frameshift_variant	PTV	Indel	Extracellular_TM3-4	TM3	Heyne	29942082	.	.	0	0	3	1	Likely duplicated in two other sources	N	Y	BioMarin, Mermer	N	Y	N	Y	ID	.	.	Unavailable	Yes	.	Yes	.	F	.	De novo constitutive	N	.	.	.	.	.	.	.	.
chr3	11018679	T	G	chr3:11018679:T:G	chr3:11060365:T:G	c.452T>G	p.L151R	p.Leu151Arg	missense_variant	Missense	SNV	Extracellular_TM3-4	TM3	BioMarin	.	VCV001063658	Uncertain significance	0	0	1	1	N	Y	N	.	N	N	N	N	Unclear	.	.	.	.	.	.	.	.	.	.	N	.	.	.	.	.	.	.	.
chr3	11018683	C	A	chr3:11018683:C:A	chr3:11060369:C:A	c.456C>A	p.Y152X	p.Tyr152*	stop_gained	PTV	SNV	Extracellular_TM3-4	TM3	Kim	31401500	.	.	0	0	1	1	N	Y	Y	BioMarin	N	N	N	Y	EOAE	4.25	51	EOAE	Yes	No	Yes	.	F	Yes	De novo constitutive	SLC6A1_091	No	de novo	8.7	Yes	Yes	51	No	No
chr3	11018688	C	T	chr3:11018688:C:T	chr3:11060374:C:T	c.461C>T	p.S154F	p.Ser154Phe	missense_variant	Missense	SNV	Extracellular_TM3-4	EL2	dbGaP	.	.	.	0	0	1	1	N	Y	Y	BioMarin	N	N	N	Y	Epilepsy	.	.	Unavailable	Yes	.	.	.	.	.	.	N	.	.	.	.	.	.	.	.
chr3	11018697	C	T	chr3:11018697:C:T	chr3:11060383:C:T	c.470C>T	p.T157M	p.Thr157Met	missense_variant	Missense	SNV	Extracellular_TM3-4	EL2	Clinvar_25Aug2020	.	.	.	1.76954e-05	1.74538e-05	1	1	N	Y	Y	BioMarin	N	N	N	Y	Epilepsy	.	.	Unavailable	Yes	.	.	.	.	.	.	N	.	.	.	.	.	.	.	.
chr3	11018698	G	A	chr3:11018698:G:A	chr3:11060384:G:A	c.471G>A	p.T157=	p.Thr157=	synonymous_variant	Other	SNV	Extracellular_TM3-4	EL2	Truty	31440721	VCV000640118	Likely benign	7.96375e-06	4.81033e-06	1	1	N	Y	N	.	N	N	N	N	Early onset epilepsy	.	.	Unavailable	Yes	.	.	.	.	.	.	N	.	.	.	.	.	.	.	.
chr3	11018699	G	T	chr3:11018699:G:T	chr3:11060385:G:T	c.471+1G>T	splice	splice	splice_donor_variant	PTV	SNV	Extracellular_TM3-4	EL2	Truty	31440721	VCV000567432	Likely pathogenic	0	0	1	1	N	Y	N	.	N	N	N	N	Early onset epilepsy	.	.	Unavailable	Yes	.	.	.	.	.	Unknown	SLC6A1_109	No	unknown	NA	NA	Yes	NA	NA	NA
chr3	11018701	G	A	chr3:11018701:G:A	chr3:11060387:G:A	c.471+3G>A	splice	splice	splice_region_variant	Other	SNV	Extracellular_TM3-4	EL2	Epi25	31327507	.	.	1.19466e-05	1.4431e-05	1	1	N	Y	N	.	N	N	N	N	Epilepsy	.	.	Unavailable	Yes	.	.	.	.	.	.	N	.	.	.	.	.	.	.	.
chr3	11018704	T	C	chr3:11018704:T:C	chr3:11060390:T:C	c.471+6T>C	splice	splice	splice_region_variant	Other	SNV	Extracellular_TM3-4	EL2	Epi25	31327507	.	.	0.000499476	0.000467253	1	1	N	Y	N	.	N	N	N	N	Epilepsy	.	.	Unavailable	Yes	.	.	.	.	.	.	N	.	.	.	.	.	.	.	.
chr3	11018718	A	C	chr3:11018718:A:C	chr3:11060404:A:C	c.471+20A>C	.	.	intron_variant	Other	SNV	Extracellular_TM3-4	EL2	Satterstrom	31981491	.	.	7.28226e-05	6.33955e-05	1	1	N	Y	N	.	N	N	N	N	Autism	.	.	.	.	Yes	.	.	M	.	De novo constitutive	N	.	.	.	.	.	.	.	.
chr3	11020221	G	T	chr3:11020221:G:T	chr3:11061907:G:T	c.480G>T	p.P160=	p.Pro160=	synonymous_variant	Other	SNV	Extracellular_TM3-4	EL2	Epi25	31327507	VCV000475483	Conflicting interpretations of pathogenicity	0.000170967	0.000158217	1	1	N	Y	Y	BioMarin	N	N	N	Y	Epilepsy	.	.	Unavailable	Yes	.	.	.	.	.	.	N	.	.	.	.	.	.	.	.
chr3	11020234	G	A	chr3:11020234:G:A	chr3:11061920:G:A	c.493G>A	p.D165N	p.Asp165Asn	missense_variant	Missense	SNV	Extracellular_TM3-4	EL2	Truty	31440721	VCV000475484	Uncertain significance	7.98862e-06	9.6554e-06	1	1	N	Y	Y	BioMarin	N	N	N	Y	Early onset epilepsy	.	.	Unavailable	Yes	.	.	.	.	.	.	N	.	.	.	.	.	.	.	.
chr3	11020234	G	T	chr3:11020234:G:T	chr3:11061920:G:T	c.493G>T	p.D165Y	p.Asp165Tyr	missense_variant	Missense	SNV	Extracellular_TM3-4	EL2	gnomAD	32461654	.	.	0.000110028	0.000105083	1	1	N	Y	Y	UCSF	N	N	Y	N	Common variant	.	.	.	NA	NA	NA	.	.	.	.	N	.	.	.	.	.	.	.	.
chr3	11020251	AGACCG	A	chr3:11020251:AGACCG:A	chr3:11061937:AGACCG:A	c.511_515delGACCG	p.D171Lfs*34	p.Asp171Leufs*34	frameshift_variant	PTV	Indel	Extracellular_TM3-4	EL2	Symonds	31302675	.	.	0	0	1	1	N	Y	Y	BioMarin	N	N	N	Y	Epilepsy	.	.	Unavailable	Yes	.	.	.	.	Father had epilepsy in childhood and learning diability	Unknown	N	.	.	.	.	.	.	.	.
chr3	11020259	G	A	chr3:11020259:G:A	chr3:11061945:G:A	c.518G>A	p.C173Y	p.Cys173Tyr	missense_variant	Missense	SNV	Extracellular_TM3-4	EL2_disulfide-bond	Clinvar_25Aug2020	.	VCV000813790	Likely pathogenic	0	0	1	1	N	Y	Y	UCSF	N	N	Y	N	MAE, classified as likely pathogenic: VCV000813790.1	.	.	EMAS	Yes	.	.	.	.	.	De novo constitutive	N	.	.	.	.	.	.	.	.
chr3	11020264	T	TA	chr3:11020264:T:TA	chr3:11061950:T:TA	c.523_524insA	p.S175Yfs*32	p.Ser175Tyrfs*32	frameshift_variant	PTV	Indel	Extracellular_TM3-4	EL2	Goodspeed	33241211	.	.	0	0	2	2	N	Y	Y	UCSF, BioMarin	N	N	Y	Y	EOAE	1	12	EOAE	Yes	No	Yes	.	F	None	Unknown	SLC6A1_003	No	unknown	2.7	No	Yes	12	No	No
chr3	11020264	T	TA	chr3:11020264:T:TA	chr3:11061950:T:TA	c.523_524insA	p.S175Yfs*32	p.Ser175Tyrfs*32	frameshift_variant	PTV	Indel	Extracellular_TM3-4	EL2	Truty	31440721	.	.	0	0	2	2	N	Y	Y	UCSF, BioMarin	N	N	Y	Y	Early onset epilepsy	.	.	Unavailable	Yes	.	.	.	.	.	Unknown	SLC6A1_103	No	unknown	NA	NA	Yes	NA	NA	NA
chr3	11020272	C	T	chr3:11020272:C:T	chr3:11061958:C:T	c.531C>T	p.Y177=	p.Tyr177=	synonymous_variant	Other	SNV	Extracellular_TM3-4	EL2	Epi25	31327507	.	.	0	0	1	1	N	Y	N	.	N	N	N	N	Epilepsy	.	.	Unavailable	Yes	.	.	.	.	.	.	N	.	.	.	.	.	.	.	.
chr3	11020274	G	A	chr3:11020274:G:A	chr3:11061960:G:A	c.533G>A	p.S178N	p.Ser178Asn	missense_variant	Missense	SNV	Extracellular_TM3-4	EL2	Epi25	31327507	.	.	3.99853e-06	4.83269e-06	1	1	N	Y	Y	BioMarin	N	N	N	Y	Epilepsy	.	.	Unavailable	Yes	.	.	.	.	.	.	N	.	.	.	.	.	.	.	.
chr3	11020276	A	G	chr3:11020276:A:G	chr3:11061962:A:G	c.535A>G	p.M179V	p.Met179Val	missense_variant	Missense	SNV	Extracellular_TM3-4	EL2	Epi25	31327507	VCV000475486	Benign	0.00288818	0.00275676	1	1	N	Y	Y	UCSF, BioMarin	N	N	Y	Y	Epilepsy	.	.	Unavailable	Yes	.	.	.	.	.	.	N	.	.	.	.	.	.	.	.
chr3	11020276	A	G	chr3:11020276:A:G	chr3:11061962:A:G	c.535A>G	p.M179V	p.Met179Val	missense_variant	Missense	SNV	Extracellular_TM3-4	EL2	gnomAD	32461654	VCV000475486	Benign	0.00288818	0.00275676	1	1	N	Y	Y	UCSF, BioMarin	N	N	Y	Y	Common variant	.	.	Unavailable	Yes	.	.	.	.	.	.	N	.	.	.	.	.	.	.	.
chr3	11020282	A	C	chr3:11020282:A:C	chr3:11061968:A:C	c.541A>C	p.N181H	p.Asn181His	missense_variant	Missense	SNV	Extracellular_TM3-4	EL2	dbGaP	.	.	.	0	0	1	1	N	Y	Y	BioMarin	N	N	N	Y	Epilepsy	.	.	Unavailable	Yes	.	.	.	.	.	.	N	.	.	.	.	.	.	.	.
chr3	11020294	A	G	chr3:11020294:A:G	chr3:11061980:A:G	c.553A>G	p.M185V	p.Met185Val	missense_variant	Missense	SNV	Extracellular_TM3-4	EL2	Clinvar_25Aug2020	.	VCV000949443	Uncertain significance	0	0	2	2	N	Y	Y	UCSF	N	N	Y	N	Unknown, classified as VUS: VCV000949443.3	.	.	.	.	.	.	.	.	.	Unknown	N	.	.	.	.	.	.	.	.
chr3	11020294	A	G	chr3:11020294:A:G	chr3:11061980:A:G	c.553A>G	p.M185V	p.Met185Val	missense_variant	Missense	SNV	Extracellular_TM3-4	EL2	BioMarin	.	VCV000949443	Uncertain significance	0	0	2	2	N	Y	Y	UCSF	N	N	Y	N	Unclear	.	.	.	.	.	.	.	.	.	.	N	.	.	.	.	.	.	.	.
chr3	11020319	G	A	chr3:11020319:G:A	chr3:11062005:G:A	c.578G>A	p.W193X	p.Trp193*	stop_gained	PTV	SNV	Extracellular_TM3-4	EL2	Carvill	25865495	.	.	0	0	2	1	Likely duplicated in Johannesen	Y	Y	UCSF, BioMarin, Mermer	N	Y	Y	Y	Myoclonic-atonic seizures; myoclonic-atonic seizures; mild ID; absence, myoclonic seizures; autistic features (mild)	3.16667	38	EMAS	Yes	Yes	Yes	.	F	None	De novo constitutive	SLC6A1_050	No	de novo	12	No	Yes	38	No	No
chr3	11020319	G	A	chr3:11020319:G:A	chr3:11062005:G:A	c.578G>A	p.W193X	p.Trp193*	stop_gained	PTV	SNV	Extracellular_TM3-4	EL2	Johannesen	29315614	.	.	0	0	2	1	Likely duplicated in Carvill	N	Y	UCSF, BioMarin, Mermer	N	Y	Y	Y	MAE‐ (Absences, myoclonic atonic) Mild ID; Mild autistic traits; Normal	3.16667	38	EMAS	Yes	Yes	Yes	.	F	None	De novo constitutive	SLC6A1_050	No	de novo	12	No	Yes	38	No	No
chr3	11020325	G	C	chr3:11020325:G:C	chr3:11062011:G:C	c.581+3G>C	splice	splice	splice_region_variant	Other	SNV	Extracellular_TM3-4	EL2	Truty	31440721	.	.	0	0	1	1	N	Y	N	.	N	N	N	N	Early onset epilepsy	.	.	Unavailable	Yes	.	.	.	.	.	.	N	.	.	.	.	.	.	.	.
chr3	11022329	T	G	chr3:11022329:T:G	chr3:11064015:T:G	c.582-7T>G	splice	splice	splice_region_variant	Other	SNV	Extracellular_TM3-4	EL2	Epi25	31327507	.	.	5.99223e-05	6.26893e-05	1	1	N	Y	N	.	N	N	N	N	Epilepsy	.	.	Unavailable	Yes	.	.	.	.	.	.	N	.	.	.	.	.	.	.	.
chr3	11022333	C	T	chr3:11022333:C:T	chr3:11064019:C:T	c.582-3C>T	splice	splice	splice_region_variant	Other	SNV	Extracellular_TM3-4	EL2	Truty	31440721	.	.	1.19818e-05	1.44651e-05	1	1	N	Y	N	.	N	N	N	N	Early onset epilepsy	.	.	Unavailable	Yes	.	.	.	.	.	.	N	.	.	.	.	.	.	.	.
chr3	11022337	C	A	chr3:11022337:C:A	chr3:11064023:C:A	c.583C>A	p.R195S	p.Arg195Ser	missense_variant	Missense	SNV	Extracellular_TM3-4	EL2	Epi25	31327507	VCV001297000	Uncertain significance	0	0	1	1	N	Y	Y	BioMarin	N	N	N	Y	Epilepsy, GGE	.	.	GGE	Yes	.	.	.	.	.	Unknown	SLC6A1_019	No	unknown	NA	NA	Yes	NA	NA	NA
chr3	11022337	C	T	chr3:11022337:C:T	chr3:11064023:C:T	c.583C>T	p.R195C	p.Arg195Cys	missense_variant	Missense	SNV	Extracellular_TM3-4	EL2	SCHEMA	35396579	VCV001327407	Uncertain significance	7.98244e-06	4.81872e-06	1	1	N	Y	Y	BioMarin	N	N	N	Y	Schizophrenia	.	.	.	.	.	.	Yes	.	.	Unknown	N	.	.	.	.	.	.	.	.
chr3	11022338	G	A	chr3:11022338:G:A	chr3:11064024:G:A	c.584G>A	p.R195H	p.Arg195His	missense_variant	Missense	SNV	Extracellular_TM3-4	EL2	Epi25	31327507	VCV000659564	Benign	1.77225e-05	1.44472e-05	2	2	N	Y	Y	UCSF, BioMarin	N	N	Y	Y	Epilepsy, NAFE	.	.	NAFE	Yes	No	.	.	.	.	Unknown	SLC6A1_018	Yes	unknown	NA	NA	Yes	NA	NA	NA
chr3	11022338	G	A	chr3:11022338:G:A	chr3:11064024:G:A	c.584G>A	p.R195H	p.Arg195His	missense_variant	Missense	SNV	Extracellular_TM3-4	EL2	Truty	31440721	VCV000659564	Benign	1.77225e-05	1.44472e-05	2	2	N	Y	Y	UCSF, BioMarin	N	N	Y	Y	Early onset epilepsy	.	.	Unavailable	Yes	.	.	.	.	.	.	N	.	.	.	.	.	.	.	.
chr3	11022339	C	T	chr3:11022339:C:T	chr3:11064025:C:T	c.585C>T	p.R195=	p.Arg195=	synonymous_variant	Other	SNV	Extracellular_TM3-4	EL2	Epi25	31327507	.	.	3.98657e-06	0	1	1	N	Y	N	.	N	N	N	N	Epilepsy	.	.	Unavailable	Yes	.	.	.	.	.	.	N	.	.	.	.	.	.	.	.
chr3	11022343	A	G	chr3:11022343:A:G	chr3:11064029:A:G	c.589A>G	p.M197V	p.Met197Val	missense_variant	Missense	SNV	Extracellular_TM3-4	EL2	Epi25	31327507	VCV001371942	Uncertain significance	0	0	1	1	N	Y	Y	BioMarin	N	N	N	Y	Epilepsy	.	.	Unavailable	Yes	.	.	.	.	.	.	N	.	.	.	.	.	.	.	.
chr3	11022347	A	C	chr3:11022347:A:C	chr3:11064033:A:C	c.593A>C	p.H198P	p.His198Pro	missense_variant	Missense	SNV	Extracellular_TM3-4	EL2	Satterstrom	31981491	.	.	0	0	1	1	N	Y	Y	UCSF, BioMarin	N	N	Y	Y	Autism	.	.	.	.	Yes	.	.	M	.	De novo constitutive	SLC6A1_039	No	de novo	NA	NA	NA	NA	NA	NA
chr3	11022347	A	G	chr3:11022347:A:G	chr3:11064033:A:G	c.593A>G	p.H198R	p.His198Arg	missense_variant	Missense	SNV	Extracellular_TM3-4	EL2	Epi25	31327507	.	.	0	0	1	1	N	Y	Y	BioMarin	N	N	N	Y	Epilepsy, GGE	.	.	GGE	Yes	.	.	.	.	.	Unknown	SLC6A1_017	No	unknown	NA	NA	Yes	NA	NA	NA
chr3	11022356	C	G	chr3:11022356:C:G	chr3:11064042:C:G	c.602C>G	p.T201R	p.Thr201Arg	missense_variant	Missense	SNV	Extracellular_TM3-4	EL2	SCHEMA	35396579	.	.	0	0	1	1	N	Y	Y	BioMarin	N	N	N	Y	Schizophrenia	.	.	.	.	.	.	Yes	.	.	Unknown	N	.	.	.	.	.	.	.	.
chr3	11022359	A	G	chr3:11022359:A:G	chr3:11064045:A:G	c.605A>G	p.D202G	p.Asp202Gly	missense_variant	Missense	SNV	Extracellular_TM3-4	EL2	dbGaP	.	.	.	0	0	1	1	N	Y	Y	BioMarin	N	N	N	Y	Epilepsy	.	.	Unavailable	Yes	.	.	.	.	.	.	N	.	.	.	.	.	.	.	.
chr3	11022360	C	G	chr3:11022360:C:G	chr3:11064046:C:G	c.606C>G	p.D202E	p.Asp202Glu	missense_variant	Missense	SNV	Extracellular_TM3-4	EL2	Clinvar_25Aug2020	.	VCV001165197	Benign	1.99227e-05	2.40597e-05	1	1	N	Y	Y	BioMarin	N	N	N	Y	Epilepsy	.	.	Unavailable	Yes	.	.	.	.	.	.	N	.	.	.	.	.	.	.	.
chr3	11022370	A	G	chr3:11022370:A:G	chr3:11064056:A:G	c.616A>G	p.K206E	p.Lys206Glu	missense_variant	Missense	SNV	Extracellular_TM3-4	EL2	BioMarin	.	VCV000844522	Conflicting interpretations of pathogenicity	3.54236e-05	3.49427e-05	1	1	N	Y	N	.	N	N	N	N	Unclear	.	.	.	.	.	.	.	.	.	.	N	.	.	.	.	.	.	.	.
chr3	11022376	G	C	chr3:11022376:G:C	chr3:11064062:G:C	c.622G>C	p.G208R	p.Gly208Arg	missense_variant	Missense	SNV	Extracellular_TM3-4	EL2	Clinvar_25Aug2020	.	VCV000976262	Uncertain significance	0	0	1	1	N	Y	Y	UCSF	N	N	Y	N	MAE, classified as VUS: VCV000976262.1	.	.	EMAS	Yes	.	.	.	.	.	Unknown	N	.	.	.	.	.	.	.	.
chr3	11022377	G	A	chr3:11022377:G:A	chr3:11064063:G:A	c.623G>A	p.G208D	p.Gly208Asp	missense_variant	Missense	SNV	Extracellular_TM3-4	EL2	SCHEMA	35396579	.	.	0	0	1	1	N	Y	Y	BioMarin	N	N	N	Y	Schizophrenia	.	.	.	.	.	.	Yes	.	.	Unknown	N	.	.	.	.	.	.	.	.
chr3	11022385	C	T	chr3:11022385:C:T	chr3:11064071:C:T	c.631C>T	p.R211C	p.Arg211Cys	missense_variant	Missense	SNV	Extracellular_TM3-4	TM4	Rees	31932766	.	.	4.00853e-06	4.84684e-06	3	3	N	Y	Y	BioMarin	N	N	N	Y	Schizophrenia; No signs of epilepsy or autism, premorbid personality was well adjusted. Also seen in SCHEMA controls.	.	.	.	No	No	No	Yes	.	Yes	De novo constitutive	SLC6A1_115	Yes	de novo	-	Yes	No	NA	No	No
chr3	11022385	C	T	chr3:11022385:C:T	chr3:11064071:C:T	c.631C>T	p.R211C	p.Arg211Cys	missense_variant	Missense	SNV	Extracellular_TM3-4	TM4	Epi25	31327507	.	.	4.00853e-06	4.84684e-06	3	3	N	Y	Y	BioMarin	N	N	N	Y	Epilepsy	.	.	Unavailable	Yes	.	.	.	.	.	.	N	.	.	.	.	.	.	.	.
chr3	11022385	C	T	chr3:11022385:C:T	chr3:11064071:C:T	c.631C>T	p.R211C	p.Arg211Cys	missense_variant	Missense	SNV	Extracellular_TM3-4	TM4	Kaplanis_RUMC	33057194	.	.	4.00853e-06	4.84684e-06	3	3	N	Y	Y	BioMarin	N	N	N	Y	DD	.	.	.	.	.	Yes	.	.	.	De novo constitutive	N	.	.	.	.	.	.	.	.
chr3	11022390	G	A	chr3:11022390:G:A	chr3:11064076:G:A	c.636G>A	p.W212X	p.Trp212*	stop_gained	PTV	SNV	TM4	TM4	Epi25	31327507	.	.	0	0	1	1	N	Y	Y	BioMarin	N	N	N	Y	Epilepsy	.	.	DEE	Yes	No	.	.	.	.	Unknown	SLC6A1_016	No	unknown	NA	NA	Yes	NA	NA	NA
chr3	11022393	ACTGGCCATCACGCTGGCCA	A	chr3:11022393:ACTGGCCATCACGCTGGCCA:A	chr3:11064079:ACTGGCCATCACGCTGGCCA:A	c.640_658delCTGGCCATCACGCTGGCCA	p.L214Sfs*32	p.Leu214Serfs*32	frameshift_variant	PTV	Indel	TM4	TM4	Truty	31440721	.	.	0	0	1	1	N	Y	Y	BioMarin	N	N	N	Y	Early onset epilepsy	.	.	Unavailable	Yes	.	.	.	.	.	Unknown	SLC6A1_101	No	unknown	NA	NA	Yes	NA	NA	NA
chr3	11022396	GGCCATCACGCTGGCCATCG	G	chr3:11022396:GGCCATCACGCTGGCCATCG:G	chr3:11064082:GGCCATCACGCTGGCCATCG:G	c.643_661dup	p.A215Pfs*31	p.Ala215Profs*31	frameshift_variant	PTV	Indel	TM4	TM4	BioMarin	.	.	.	0	0	1	1	N	Y	N	.	N	N	N	N	Epilepsy/DD	.	.	Unavailable	Yes	.	Yes	.	.	.	.	N	.	.	.	.	.	.	.	.
chr3	11022404	C	T	chr3:11022404:C:T	chr3:11064090:C:T	c.650C>T	p.T217M	p.Thr217Met	missense_variant	Missense	SNV	TM4	TM4	Clinvar_25Aug2020	.	VCV000872484	Conflicting interpretations of pathogenicity	0	0	1	1	N	Y	Y	UCSF, BioMarin	N	N	Y	Y	Epilepsy	.	.	Unavailable	Yes	.	.	.	.	.	.	N	.	.	.	.	.	.	.	.
chr3	11022412	A	G	chr3:11022412:A:G	chr3:11064098:A:G	c.658A>G	p.I220V	p.Ile220Val	missense_variant	Missense	SNV	TM4	TM4	Truty	31440721	VCV000573328	Uncertain significance	8.02562e-06	9.69049e-06	1	1	N	Y	Y	UCSF, BioMarin	N	N	Y	Y	Early onset epilepsy	.	.	Unavailable	Yes	.	.	.	.	.	.	N	.	.	.	.	.	.	.	.
chr3	11022449	G	T	chr3:11022449:G:T	chr3:11064135:G:T	c.695G>T	p.G232V	p.Gly232Val	missense_variant	Missense	SNV	Intracellular_TM4-5	Intracellular_TM4-5	Johannesen	29315614	VCV000978897	Likely pathogenic	0	0	4	2	Child of SLC6A1_054	N	Y	UCSF, BioMarin, Mermer	N	Y	Y	Y	MAE (Absences, atonic) Mild ID; None; Normal	1.08333	13	EMAS	Yes	No	Yes	.	F	Yes	Maternal	SLC6A1_053	No	inherited	10	Yes	Yes	13	No	No
chr3	11022449	G	T	chr3:11022449:G:T	chr3:11064135:G:T	c.695G>T	p.G232V	p.Gly232Val	missense_variant	Missense	SNV	Intracellular_TM4-5	Intracellular_TM4-5	Johannesen	29315614	VCV000978897	Likely pathogenic	0	0	4	2	N	Y	Y	UCSF, BioMarin, Mermer	N	Y	Y	Y	MAE evolving to aBECTS with an ESES‐like pattern (Atypical absences (at onset)) Mild ID; None; Normal	2	24	EMAS	Yes	No	Yes	.	M	None	De novo constitutive	SLC6A1_051	No	de novo	10	No	Yes	24	No	No
chr3	11022449	G	T	chr3:11022449:G:T	chr3:11064135:G:T	c.695G>T	p.G232V	p.Gly232Val	missense_variant	Missense	SNV	Intracellular_TM4-5	Intracellular_TM4-5	Johannesen	29315614	VCV000978897	Likely pathogenic	0	0	4	2	Mother of SLC6A1_052 and SLC6A1_053	Y	Y	UCSF, BioMarin, Mermer	N	Y	Y	Y	— (None) Learning disabilities; None; NA	.	.	.	.	No	Yes	.	F	Yes	Unknown	SLC6A1_054	No	unknown	NA	Yes	NA	NA	No	No
chr3	11022449	G	T	chr3:11022449:G:T	chr3:11064135:G:T	c.695G>T	p.G232V	p.Gly232Val	missense_variant	Missense	SNV	Intracellular_TM4-5	Intracellular_TM4-5	Johannesen	29315614	VCV000978897	Likely pathogenic	0	0	4	2	Child of SLC6A1_054	N	Y	UCSF, BioMarin, Mermer	N	Y	Y	Y	MAE (Absences, atonic) Moderate ID; None; Mild ataxia	1	12	EMAS	Yes	No	Yes	.	M	Yes	Maternal	SLC6A1_052	No	inherited	17	Yes	Yes	12	No	No
chr3	11022454	G	A	chr3:11022454:G:A	chr3:11064140:G:A	c.700G>A	p.G234S	p.Gly234Ser	missense_variant	Missense	SNV	Intracellular_TM4-5	Intracellular_TM4-5	Cai	31176687	VCV001478256	Uncertain significance	0	0	1	1	N	Y	Y	BioMarin, Mermer	N	Y	N	Y	Lennox-Gastaut syndrome; Tonic, GTCS, CPS, myoclonic-atonic seizure	9.5	114	LGS	Yes	No	Yes	.	M	None	Unknown	N	.	.	.	.	.	.	.	.
chr3	11022457	T	C	chr3:11022457:T:C	chr3:11064143:T:C	c.703T>C	p.W235R	p.Trp235Arg	missense_variant	Missense	SNV	Intracellular_TM4-5	Intracellular_TM4-5	Mattison	30132828	.	.	0	0	1	1	N	Y	Y	Mattison, BioMarin	Y	N	N	Y	Intractable absence epilepsy; Hypogammaglobulinemia, precocious puberty, insomnia, in utero drug and HIV exposure	.	.	CAE	Yes	Yes	Yes	.	F	.	Unknown	N	.	.	.	.	.	.	.	.
chr3	11022465	A	T	chr3:11022465:A:T	chr3:11064151:A:T	c.711A>T	p.G237=	p.Gly237=	synonymous_variant	Other	SNV	Intracellular_TM4-5	Intracellular_TM4-5	Truty	31440721	.	.	8.43042e-06	1.01556e-05	1	1	N	Y	N	.	N	N	N	N	Early onset epilepsy	.	.	Unavailable	Yes	.	.	.	.	.	.	N	.	.	.	.	.	.	.	.
chr3	11025440	T	C	chr3:11025440:T:C	chr3:11067126:T:C	c.715-9T>C	splice	splice	splice_region_variant	Other	SNV	Between_Intracellular_TM4-5_and_TM5	Intracellular_TM4-5	Epi25	31327507	.	.	2.00054e-05	1.44726e-05	1	1	N	Y	N	.	N	N	N	N	Epilepsy	.	.	Unavailable	Yes	.	.	.	.	.	.	N	.	.	.	.	.	.	.	.
chr3	11025446	C	T	chr3:11025446:C:T	chr3:11067132:C:T	c.715-3C>T	splice	splice	splice_region_variant	Other	SNV	Between_Intracellular_TM4-5_and_TM5	Intracellular_TM4-5	Epi25	31327507	.	.	7.99527e-06	4.82007e-06	1	1	N	Y	N	.	N	N	N	N	Epilepsy	.	.	Unavailable	Yes	.	.	.	.	.	.	N	.	.	.	.	.	.	.	.
chr3	11025453	T	C	chr3:11025453:T:C	chr3:11067139:T:C	c.719T>C	p.V240A	p.Val240Ala	missense_variant	Missense	SNV	TM5	Intracellular_TM4-5	Clinvar_25Aug2020	.	VCV000849973	Uncertain significance	3.99093e-06	4.8119e-06	1	1	N	Y	Y	UCSF	N	N	Y	N	Unknown, classified as VUS: VCV000849973.3	.	.	.	.	.	.	.	.	.	Unknown	N	.	.	.	.	.	.	.	.
chr3	11025458	T	G	chr3:11025458:T:G	chr3:11067144:T:G	c.724T>G	p.F242V	p.Phe242Val	missense_variant	Missense	SNV	TM5	TM5	Epi25	31327507	.	.	7.08953e-06	8.72836e-06	2	2	N	Y	Y	UCSF, BioMarin	N	N	Y	Y	Epilepsy, GGE	.	.	GGE	Yes	.	.	.	.	.	Unknown	SLC6A1_014	Yes	unknown	NA	NA	Yes	NA	NA	NA
chr3	11025458	T	G	chr3:11025458:T:G	chr3:11067144:T:G	c.724T>G	p.F242V	p.Phe242Val	missense_variant	Missense	SNV	TM5	TM5	Epi25	31327507	.	.	7.08953e-06	8.72836e-06	2	2	N	Y	Y	UCSF, BioMarin	N	N	Y	Y	Epilepsy, NAFE	.	.	NAFE	Yes	No	.	.	.	.	Unknown	SLC6A1_015	No	unknown	NA	NA	Yes	NA	NA	NA
chr3	11025471	A	G	chr3:11025471:A:G	chr3:11067157:A:G	c.737A>G	p.Y246C	p.Tyr246Cys	missense_variant	Missense	SNV	TM5	TM5	Epi25	31327507	.	.	3.98537e-06	4.80825e-06	1	1	N	Y	Y	BioMarin	N	N	N	Y	Epilepsy	.	.	Unavailable	Yes	.	.	.	.	.	.	N	.	.	.	.	.	.	.	.
chr3	11025474	C	T	chr3:11025474:C:T	chr3:11067160:C:T	c.740C>T	p.P247L	p.Pro247Leu	missense_variant	Missense	SNV	TM5	TM5	Truty	31440721	VCV000391598	Conflicting interpretations of pathogenicity	0	0	1	1	N	Y	Y	BioMarin	N	N	N	Y	Early onset epilepsy	.	.	Unavailable	Yes	.	.	.	.	.	.	N	.	.	.	.	.	.	.	.
chr3	11025486	T	C	chr3:11025486:T:C	chr3:11067172:T:C	c.752T>C	p.L251P	p.Leu251Pro	missense_variant	Missense	SNV	TM5	TM5	Goodspeed	33241211	.	.	0	0	1	1	N	Y	Y	UCSF, BioMarin	N	N	Y	Y	No seizures	.	.	.	No	.	.	.	.	.	De novo constitutive	SLC6A1_002	No	de novo	21	NA	No	NA	NA	NA
chr3	11025501	T	C	chr3:11025501:T:C	chr3:11067187:T:C	c.767T>C	p.F256S	p.Phe256Ser	missense_variant	Missense	SNV	TM5	TM5	Truty	31440721	VCV000568839	Uncertain significance	0	0	1	1	N	Y	Y	BioMarin	N	N	N	Y	Early onset epilepsy	.	.	Unavailable	Yes	.	.	.	.	.	.	N	.	.	.	.	.	.	.	.
chr3	11025504	G	A	chr3:11025504:G:A	chr3:11067190:G:A	c.770G>A	p.R257H	p.Arg257His	missense_variant	Missense	SNV	Extracellular_TM5-6	TM5	SCHEMA	35396579	.	.	1.06105e-05	4.80552e-06	1	1	N	Y	Y	BioMarin	N	N	N	Y	Schizophrenia. Also seen in SCHEMA controls.	.	.	.	.	.	.	Yes	.	.	Unknown	N	.	.	.	.	.	.	.	.
chr3	11025514	G	A	chr3:11025514:G:A	chr3:11067200:G:A	c.780G>A	p.T260=	p.Thr260=	synonymous_variant	Other	SNV	Extracellular_TM5-6	EL3	Epi25	31327507	.	.	0.00636994	0.00609655	1	1	N	Y	Y	BioMarin	N	N	N	Y	Epilepsy	.	.	Unavailable	Yes	.	.	.	.	.	.	N	.	.	.	.	.	.	.	.
chr3	11025518	C	T	chr3:11025518:C:T	chr3:11067204:C:T	c.784C>T	p.P262S	p.Pro262Ser	missense_variant	Missense	SNV	Extracellular_TM5-6	EL3	Epi25	31327507	VCV000646455	Likely benign	0	0	2	2	N	Y	Y	UCSF, BioMarin	N	N	Y	Y	Epilepsy, GGE	.	.	GGE	Yes	.	.	.	.	.	Unknown	SLC6A1_013	No	unknown	NA	NA	Yes	NA	NA	NA
chr3	11025518	C	T	chr3:11025518:C:T	chr3:11067204:C:T	c.784C>T	p.P262S	p.Pro262Ser	missense_variant	Missense	SNV	Extracellular_TM5-6	EL3	Truty	31440721	VCV000646455	Likely benign	0	0	2	2	N	Y	Y	UCSF, BioMarin	N	N	Y	Y	Early onset epilepsy	.	.	Unavailable	Yes	.	.	.	.	.	.	N	.	.	.	.	.	.	.	.
chr3	11025520	C	T	chr3:11025520:C:T	chr3:11067206:C:T	c.786C>T	p.P262=	p.Pro262=	synonymous_variant	Other	SNV	Extracellular_TM5-6	EL3	Epi25	31327507	.	.	1.9891e-05	9.61215e-06	1	1	N	Y	N	.	N	N	N	N	Epilepsy	.	.	Unavailable	Yes	.	.	.	.	.	.	N	.	.	.	.	.	.	.	.
chr3	11025521	G	A	chr3:11025521:G:A	chr3:11067207:G:A	c.787G>A	p.G263R	p.Gly263Arg	missense_variant	Missense	SNV	Extracellular_TM5-6	EL3	Truty	31440721	VCV000651439	Conflicting interpretations of pathogenicity	0	0	1	1	N	Y	Y	BioMarin	N	N	N	Y	Early onset epilepsy	.	.	Unavailable	Yes	.	.	.	.	.	.	N	.	.	.	.	.	.	.	.
chr3	11025523	G	A	chr3:11025523:G:A	chr3:11067209:G:A	c.789G>A	p.G263=	p.Gly263=	synonymous_variant	Other	SNV	Extracellular_TM5-6	EL3	Epi25	31327507	.	.	1.06098e-05	1.30817e-05	1	1	N	Y	N	.	N	N	N	N	Epilepsy	.	.	Unavailable	Yes	.	.	.	.	.	.	N	.	.	.	.	.	.	.	.
chr3	11025523	G	T	chr3:11025523:G:T	chr3:11067209:G:T	c.789G>T	p.G263=	p.Gly263=	synonymous_variant	Other	SNV	Extracellular_TM5-6	EL3	Truty	31440721	.	.	7.95602e-06	9.6115e-06	1	1	N	Y	N	.	N	N	N	N	Early onset epilepsy	.	.	Unavailable	Yes	.	.	.	.	.	.	N	.	.	.	.	.	.	.	.
chr3	11025532	G	A	chr3:11025532:G:A	chr3:11067218:G:A	c.798G>A	p.E266=	p.Glu266=	synonymous_variant	Other	SNV	Extracellular_TM5-6	EL3	Kaplanis_GDX	33057194	.	.	7.9564e-06	4.80566e-06	1	1	N	Y	N	.	N	N	N	N	DD	.	.	.	.	.	Yes	.	.	.	De novo constitutive	N	.	.	.	.	.	.	.	.
chr3	11025535	C	T	chr3:11025535:C:T	chr3:11067221:C:T	c.801C>T	p.G267=	p.Gly267=	synonymous_variant	Other	SNV	Extracellular_TM5-6	EL3	Epi25	31327507	.	.	0.0005729	0.000558128	1	1	N	Y	N	.	N	N	N	N	Epilepsy	.	.	Unavailable	Yes	.	.	.	.	.	.	N	.	.	.	.	.	.	.	.
chr3	11025540	T	A	chr3:11025540:T:A	chr3:11067226:T:A	c.806T>A	p.L269H	p.Leu269His	missense_variant	Missense	SNV	Extracellular_TM5-6	EL3	Epi25	31327507	.	.	0	0	1	1	N	Y	Y	BioMarin	N	N	N	Y	Epilepsy	.	.	Unavailable	Yes	.	.	.	.	.	.	N	.	.	.	.	.	.	.	.
chr3	11025543	T	C	chr3:11025543:T:C	chr3:11067229:T:C	c.809T>C	p.F270S	p.Phe270Ser	missense_variant	Missense	SNV	Extracellular_TM5-6	EL3	Johannesen	29315614	VCV000520878	Pathogenic	0	0	2	1	Duplicated in Mattison	Y	Y	Mattison, UCSF, BioMarin	Y	N	Y	Y	Unclassified generalized (Atypical absences) Mild ID; ADHD, irritability; Normal	1.5	18	Unclassified General	Yes	No	Yes	.	M	None	De novo constitutive	SLC6A1_055	No	de novo	7	No	Yes	18	No	No
chr3	11025543	T	C	chr3:11025543:T:C	chr3:11067229:T:C	c.809T>C	p.F270S	p.Phe270Ser	missense_variant	Missense	SNV	Extracellular_TM5-6	EL3	Mattison	30132828	VCV000520878	Pathogenic	0	0	2	1	Duplicated in Johanneson	N	Y	Mattison, UCSF, BioMarin	Y	N	Y	Y	MAE; intractable primary generalized epilepsy; Hypotonia, insomnia, hypoxia at birth	1.5	18	Unclassified General	Yes	No	Yes	.	M	None	De novo constitutive	SLC6A1_055	No	de novo	7	No	Yes	18	No	No
chr3	11025546	A	G	chr3:11025546:A:G	chr3:11067232:A:G	c.812A>G	p.Y271C	p.Tyr271Cys	missense_variant	Missense	SNV	Extracellular_TM5-6	EL3	Goodspeed	33241211	.	.	0	0	1	1	N	Y	Y	UCSF, BioMarin	N	N	Y	Y	No seizures	.	.	.	No	Yes	Yes	.	.	Yes	De novo constitutive	SLC6A1_083	No	de novo	6	Yes	No	NA	NA	NA
chr3	11025546	ACAT	A	chr3:11025546:ACAT:A	chr3:11067232:ACAT:A	c.815_817delTCA	p.I272del	p.Ile272del	inframe_deletion	In-frame	Indel	Extracellular_TM5-6	EL3	Kaplanis_GDX	33057194	.	.	0	0	1	1	N	Y	N	.	N	N	N	N	DD	.	.	.	.	.	Yes	.	.	.	De novo constitutive	N	.	.	.	.	.	.	.	.
chr3	11025548	ATCA	A	chr3:11025548:ATCA:A	chr3:11067234:ATCA:A	c.815_817delTCA	p.I272del	p.Ile272del	inframe_deletion	In-frame	Indel	Extracellular_TM5-6	EL3	Mattison	30132828	.	.	0	0	1	1	N	Y	Y	Mattison, BioMarin	Y	N	N	Y	MAE; intractable primary generalized epilepsy; Bilateral upper extremity tremor, mild tandem gait ataxia	.	.	EMAS	Yes	No	Yes	.	M	.	De novo constitutive	N	.	.	.	.	.	.	.	.
chr3	11025563	C	T	chr3:11025563:C:T	chr3:11067249:C:T	c.829C>T	p.R277C	p.Arg277Cys	missense_variant	Missense	SNV	Extracellular_TM5-6	EL3	Epi25	31327507	VCV001647116	Benign	1.41529e-05	8.72235e-06	1	1	N	Y	Y	BioMarin	N	N	N	Y	Epilepsy	.	.	Unavailable	Yes	.	.	.	.	.	.	N	.	.	.	.	.	.	.	.
chr3	11025564	G	A	chr3:11025564:G:A	chr3:11067250:G:A	c.830G>A	p.R277H	p.Arg277His	missense_variant	Missense	SNV	Extracellular_TM5-6	EL3	Epi25	31327507	VCV000433100	Conflicting interpretations of pathogenicity	4.2461e-05	5.23378e-05	1	1	N	Y	Y	UCSF, BioMarin	N	N	Y	Y	Epilepsy	.	.	Unavailable	Yes	.	.	.	.	.	.	N	.	.	.	.	.	.	.	.
chr3	11025564	G	A	chr3:11025564:G:A	chr3:11067250:G:A	c.830G>A	p.R277H	p.Arg277His	missense_variant	Missense	SNV	Extracellular_TM5-6	EL3	gnomAD	32461654	VCV000433100	Conflicting interpretations of pathogenicity	4.2461e-05	5.23378e-05	1	1	N	Y	Y	UCSF, BioMarin	N	N	Y	Y	Common variant	.	.	Unavailable	Yes	.	.	.	.	.	.	N	.	.	.	.	.	.	.	.
chr3	11025571	G	C	chr3:11025571:G:C	chr3:11067257:G:C	c.837G>C	p.L279=	p.Leu279=	synonymous_variant	Other	SNV	Extracellular_TM5-6	EL3	Epi25	31327507	.	.	4.6006e-05	4.79729e-05	1	1	N	Y	Y	BioMarin	N	N	N	Y	Epilepsy	.	.	Unavailable	Yes	.	.	.	.	.	.	N	.	.	.	.	.	.	.	.
chr3	11025577	C	T	chr3:11025577:C:T	chr3:11067263:C:T	c.843C>T	p.D281=	p.Asp281=	synonymous_variant	Other	SNV	Extracellular_TM5-6	EL3	Epi25	31327507	.	.	3.98251e-06	4.80806e-06	1	1	N	Y	N	.	N	N	N	N	Epilepsy	.	.	Unavailable	Yes	.	.	.	.	.	.	N	.	.	.	.	.	.	.	.
chr3	11025580	C	T	chr3:11025580:C:T	chr3:11067266:C:T	c.846C>T	p.S282=	p.Ser282=	synonymous_variant	Other	SNV	Extracellular_TM5-6	TM6a	Epi25	31327507	.	.	0.000573573	0.000549757	1	1	N	Y	N	.	N	N	N	N	Epilepsy	.	.	Unavailable	Yes	.	.	.	.	.	.	N	.	.	.	.	.	.	.	.
chr3	11025581	G	A	chr3:11025581:G:A	chr3:11067267:G:A	c.847G>A	p.E283K	p.Glu283Lys	missense_variant	Missense	SNV	Extracellular_TM5-6	TM6a	Clinvar_25Aug2020	.	VCV000941116	Uncertain significance	0	0	2	2	N	Y	Y	UCSF	N	N	Y	N	MAE, classified as likely beign/VUS: VCV000941116.4	.	.	EMAS	Yes	.	.	.	.	.	Maternal	N	.	.	.	.	.	.	.	.
chr3	11025581	G	A	chr3:11025581:G:A	chr3:11067267:G:A	c.847G>A	p.E283K	p.Glu283Lys	missense_variant	Missense	SNV	Extracellular_TM5-6	TM6a	BioMarin	.	VCV000941116	Uncertain significance	0	0	2	2	N	Y	Y	UCSF	N	N	Y	N	Unclear	.	.	.	.	.	.	.	.	.	.	N	.	.	.	.	.	.	.	.
chr3	11025768	T	A	chr3:11025768:T:A	chr3:11067454:T:A	c.850-5T>A	splice	splice	splice_region_variant	Other	SNV	Extracellular_TM5-6	TM6a	Epi25	31327507	.	.	0	0	1	1	N	Y	N	.	N	N	N	N	Epilepsy	.	.	Unavailable	Yes	.	.	.	.	.	.	N	.	.	.	.	.	.	.	.
chr3	11025769	A	G	chr3:11025769:A:G	chr3:11067455:A:G	c.850-4A>G	splice	splice	splice_region_variant	Other	SNV	Extracellular_TM5-6	TM6a	Epi25	31327507	.	.	3.97725e-05	3.36357e-05	2	2	N	Y	N	.	N	N	N	N	Epilepsy	.	.	Unavailable	Yes	.	.	.	.	.	.	N	.	.	.	.	.	.	.	.
chr3	11025769	A	G	chr3:11025769:A:G	chr3:11067455:A:G	c.850-4A>G	splice	splice	splice_region_variant	Other	SNV	Extracellular_TM5-6	TM6a	Truty	31440721	.	.	3.97725e-05	3.36357e-05	2	2	N	Y	N	.	N	N	N	N	Early onset epilepsy	.	.	Unavailable	Yes	.	.	.	.	.	.	N	.	.	.	.	.	.	.	.
chr3	11025771	A	G	chr3:11025771:A:G	chr3:11067457:A:G	c.850-2A>G	splice	splice	splice_acceptor_variant	PTV	SNV	Extracellular_TM5-6	TM6a	Johannesen	29315614	VCV000520889	Pathogenic	0	0	2	1	Duplicated in Mattison	Y	N	.	N	N	N	N	MAE (Absences, atonic, myoclonic atonic) Mild ID; NA; Mild fine motor delay	1.33333	16	EMAS	Yes	No	Yes	.	F	None	De novo constitutive	SLC6A1_077	No	de novo	4	NA	Yes	16	No	No
chr3	11025771	A	G	chr3:11025771:A:G	chr3:11067457:A:G	c.850-2A>G	splice	splice	splice_acceptor_variant	PTV	SNV	Extracellular_TM5-6	TM6a	Mattison	30132828	VCV000520889	Pathogenic	0	0	2	1	Duplicated in Johanneson	N	Y	Mattison	Y	N	N	N	Generalized epilepsy; Mild speech delay, episodes of falling and eye deviation	1.33333	16	EMAS	Yes	.	Yes	.	F	.	De novo constitutive	SLC6A1_077	No	de novo	4	NA	Yes	16	No	No
chr3	11025772	G	T	chr3:11025772:G:T	chr3:11067458:G:T	c.850-1G>T	splice	splice	splice_acceptor_variant	PTV	SNV	Extracellular_TM5-6	TM6a	Kim	31401500	.	.	0	0	1	1	N	Y	N	.	N	N	N	N	EOAE	4.16667	50	EOAE	Yes	No	No	.	M	.	Unknown	SLC6A1_087	No	unknown	12.4	NA	Yes	50	No	No
chr3	11025776	T	C	chr3:11025776:T:C	chr3:11067462:T:C	c.853T>C	p.W285R	p.Trp285Arg	missense_variant	Missense	SNV	Extracellular_TM5-6	TM6a	Truty	31440721	VCV000571859	Uncertain significance	0	0	1	1	N	Y	Y	BioMarin	N	N	N	Y	Early onset epilepsy	.	.	Unavailable	Yes	.	.	.	.	.	.	N	.	.	.	.	.	.	.	.
chr3	11025786	C	T	chr3:11025786:C:T	chr3:11067472:C:T	c.863C>T	p.A288V	p.Ala288Val	missense_variant	Missense	SNV	Extracellular_TM5-6	TM6a	Carvill	25865495	VCV000192372	Pathogenic/Likely pathogenic	0	0	12	11	N	Y	Y	BioMarin, Mermer	N	Y	N	Y	Myoclonic-atonic seizures; one febrile seizure, myoclonic-atonic seizures; regression at puberty, moderate ID; absences, absences with eyelid myoclonias, GTCS (increase with age); oppositional behaviors (mild)	1	12	EMAS	Yes	.	Yes	.	F	None	De novo constitutive	N	.	.	.	.	.	.	.	.
chr3	11025786	C	T	chr3:11025786:C:T	chr3:11067472:C:T	c.863C>T	p.A288V	p.Ala288Val	missense_variant	Missense	SNV	Extracellular_TM5-6	TM6a	Carvill	25865495	VCV000192372	Pathogenic/Likely pathogenic	0	0	12	11	N	Y	Y	BioMarin, Mermer	N	Y	N	Y	Myoclonic-atonic seizures; myoclonic-atonic drop attacks; regression from 2 years, moderate ID; absences, absences with eyelid myoclonias, GTCS rare; autistic features, pyramidal signs, ataxia, tremor, dyslalia, dysarthria	1.2	14	EMAS	Yes	Yes	Yes	.	F	mother has MAE	Maternal	N	.	.	.	.	.	.	.	.
chr3	11025786	C	T	chr3:11025786:C:T	chr3:11067472:C:T	c.863C>T	p.A288V	p.Ala288Val	missense_variant	Missense	SNV	Extracellular_TM5-6	TM6a	Carvill	25865495	VCV000192372	Pathogenic/Likely pathogenic	0	0	12	11	N	Y	Y	BioMarin, Mermer	N	Y	N	Y	Myoclonic-atonic seizures; petit mal (absence); delayed speech, then regression with loss of speech; NA; autism, attention deficit disorder	1.5	18	EMAS	Yes	Yes	Yes	.	M	None	De novo constitutive	N	.	.	.	.	.	.	.	.
chr3	11025786	C	T	chr3:11025786:C:T	chr3:11067472:C:T	c.863C>T	p.A288V	p.Ala288Val	missense_variant	Missense	SNV	Extracellular_TM5-6	TM6a	Epi25	31327507	VCV000192372	Pathogenic/Likely pathogenic	0	0	12	11	N	Y	Y	BioMarin, Mermer	N	Y	N	Y	Epilepsy	.	.	DEE	Yes	No	.	.	.	.	Unknown	SLC6A1_012	No	unknown	NA	NA	Yes	NA	NA	NA
chr3	11025786	C	T	chr3:11025786:C:T	chr3:11067472:C:T	c.863C>T	p.A288V	p.Ala288Val	missense_variant	Missense	SNV	Extracellular_TM5-6	TM6a	Heyne	29942082	VCV000192372	Pathogenic/Likely pathogenic	0	0	12	11	Likely duplicated in Satterstrom	N	Y	BioMarin, Mermer	N	Y	N	Y	ASD	.	.	Unavailable	Yes	Yes	.	.	M	.	De novo constitutive	SLC6A1_040	No	de novo	NA	NA	Yes	NA	NA	NA
chr3	11025786	C	T	chr3:11025786:C:T	chr3:11067472:C:T	c.863C>T	p.A288V	p.Ala288Val	missense_variant	Missense	SNV	Extracellular_TM5-6	TM6a	Johannesen	29315614	VCV000192372	Pathogenic/Likely pathogenic	0	0	12	11	N	Y	Y	BioMarin, Mermer	N	Y	N	Y	MAE (Absences, atonic, myoclonic) Mild ID; None; Normal	1.83333	22	EMAS	Yes	No	Yes	.	M	None	De novo constitutive	SLC6A1_056	No	de novo	8	No	Yes	22	No	No
chr3	11025786	C	T	chr3:11025786:C:T	chr3:11067472:C:T	c.863C>T	p.A288V	p.Ala288Val	missense_variant	Missense	SNV	Extracellular_TM5-6	TM6a	Johannesen	29315614	VCV000192372	Pathogenic/Likely pathogenic	0	0	12	11	N	Y	Y	BioMarin, Mermer	N	Y	N	Y	Initially BECTs‐like → unclassified generalized (Focal (at onset), absences (at evolution)) Moderate to severe ID; Autistic features, aggressive behaviors, stereotypies; Normal	5	60	Unclassified General	Yes	Yes	Yes	.	F	Psychiatric disease	Unknown	SLC6A1_057	No	unknown	7	Yes	Yes	60	No	Yes
chr3	11025786	C	T	chr3:11025786:C:T	chr3:11067472:C:T	c.863C>T	p.A288V	p.Ala288Val	missense_variant	Missense	SNV	Extracellular_TM5-6	TM6a	Satterstrom	31981491	VCV000192372	Pathogenic/Likely pathogenic	0	0	12	11	Likely duplicated in Heyne	Y	Y	BioMarin, Mermer	N	Y	N	Y	Autism	.	.	Unavailable	Yes	Yes	.	.	M	.	De novo constitutive	SLC6A1_040	No	de novo	NA	NA	Yes	NA	NA	NA
chr3	11025786	C	T	chr3:11025786:C:T	chr3:11067472:C:T	c.863C>T	p.A288V	p.Ala288Val	missense_variant	Missense	SNV	Extracellular_TM5-6	TM6a	Satterstrom	31981491	VCV000192372	Pathogenic/Likely pathogenic	0	0	12	11	N	Y	Y	BioMarin, Mermer	N	Y	N	Y	Autism	.	.	.	.	Yes	.	.	F	.	De novo constitutive	N	.	.	.	.	.	.	.	.
chr3	11025786	C	T	chr3:11025786:C:T	chr3:11067472:C:T	c.863C>T	p.A288V	p.Ala288Val	missense_variant	Missense	SNV	Extracellular_TM5-6	TM6a	Goodspeed	33241211	VCV000192372	Pathogenic/Likely pathogenic	0	0	12	11	N	Y	Y	BioMarin, Mermer	N	Y	N	Y	Unavailable	.	.	.	.	.	.	.	M	.	Unknown	SLC6A1_093	No	unknown	2	NA	NA	NA	NA	NA
chr3	11025786	C	T	chr3:11025786:C:T	chr3:11067472:C:T	c.863C>T	p.A288V	p.Ala288Val	missense_variant	Missense	SNV	Extracellular_TM5-6	TM6a	Goodspeed	33241211	VCV000192372	Pathogenic/Likely pathogenic	0	0	12	11	N	Y	Y	BioMarin, Mermer	N	Y	N	Y	Unavailable	.	.	.	.	.	.	.	F	.	Unknown	SLC6A1_094	No	unknown	7	NA	NA	NA	NA	NA
chr3	11025786	C	T	chr3:11025786:C:T	chr3:11067472:C:T	c.863C>T	p.A288V	p.Ala288Val	missense_variant	Missense	SNV	Extracellular_TM5-6	TM6a	Truty	31440721	VCV000192372	Pathogenic/Likely pathogenic	0	0	12	11	N	Y	Y	BioMarin, Mermer	N	Y	N	Y	Early onset epilepsy	.	.	Unavailable	Yes	.	.	.	.	.	Unknown	SLC6A1_096	No	unknown	NA	NA	Yes	NA	NA	NA
chr3	11025794	C	T	chr3:11025794:C:T	chr3:11067480:C:T	c.871C>T	p.Q291X	p.Gln291*	stop_gained	PTV	SNV	Extracellular_TM5-6	TM6a	Clinvar_25Aug2020	.	VCV000421381	Likely pathogenic	0	0	2	1	Likely duplicated in Kaplanis_GDX	N	Y	UCSF	N	N	Y	N	MAE, classified as likely pathogenic: VCV000421381.2	.	.	EMAS	Yes	.	Yes	.	.	.	De novo constitutive	N	.	.	.	.	.	.	.	.
chr3	11025794	C	T	chr3:11025794:C:T	chr3:11067480:C:T	c.871C>T	p.Q291X	p.Gln291*	stop_gained	PTV	SNV	Extracellular_TM5-6	TM6a	Kaplanis_GDX	33057194	VCV000421381	Likely pathogenic	0	0	2	1	Likely duplicated in ClinVar	Y	Y	UCSF	N	N	Y	N	DD	.	.	Unavailable	Yes	.	Yes	.	.	.	De novo constitutive	N	.	.	.	.	.	.	.	.
chr3	11025797	ATCT	A	chr3:11025797:ATCT:A	chr3:11067483:ATCT:A	c.881_883delTCT	p.F294del	p.Phe294del	inframe_deletion	In-frame	Indel	TM6	TM6a	Decipher	33057194	.	.	0	0	2	2	N	Y	Y	BioMarin	N	N	N	Y	Macrocephaly; Moderate global developmental delay; Scoliosis; Seizures	.	.	Unavailable	Yes	.	Yes	.	F	.	Maternal	N	.	.	.	.	.	.	.	.
chr3	11025797	ATCT	A	chr3:11025797:ATCT:A	chr3:11067483:ATCT:A	c.881_883delTCT	p.F294del	p.Phe294del	inframe_deletion	In-frame	Indel	TM6	TM6a	Decipher	33057194	.	.	0	0	2	2	N	Y	Y	BioMarin	N	N	N	Y	Macrocephaly; Moderate global developmental delay; Seizures	.	.	Unavailable	Yes	.	Yes	.	M	.	Maternal	N	.	.	.	.	.	.	.	.
chr3	11025797	ATCT	A	chr3:11025797:ATCT:A	chr3:11067483:ATCT:A	c.881_883delTCT	p.F294del	p.Phe294del	inframe_deletion	In-frame	Indel	TM6	TM6a	Johannesen	29315614	.	.	0	0	1	1	N	Y	Y	BioMarin	N	N	N	Y	MAE (Atypical absences atonic, Myoclonic) Moderate ID; Attention deficit; Mild ataxia	1.5	18	EMAS	Yes	No	Yes	.	M	None	De novo constitutive	SLC6A1_058	No	de novo	12	No	Yes	18	No	No
chr3	11025798	T	C	chr3:11025798:T:C	chr3:11067484:T:C	c.875T>C	p.I292T	p.Ile292Thr	missense_variant	Missense	SNV	TM6	TM6a	Truty	31440721	VCV000562041	Conflicting interpretations of pathogenicity	0	0	1	1	N	Y	Y	UCSF, BioMarin	N	N	Y	Y	Early onset epilepsy	.	.	Unavailable	Yes	.	.	.	.	.	.	N	.	.	.	.	.	.	.	.
chr3	11025799	C	T	chr3:11025799:C:T	chr3:11067485:C:T	c.876C>T	p.I292=	p.Ile292=	synonymous_variant	Other	SNV	TM6	TM6a	Epi25	31327507	.	.	3.97678e-06	4.80506e-06	1	1	N	Y	N	.	N	N	N	N	Epilepsy	.	.	Unavailable	Yes	.	.	.	.	.	.	N	.	.	.	.	.	.	.	.
chr3	11025807	C	T	chr3:11025807:C:T	chr3:11067493:C:T	c.884C>T	p.S295L	p.Ser295Leu	missense_variant	Missense	SNV	TM6	TM6a	Goodspeed	33241211	VCV000684489	Not provided	0	0	1	1	N	Y	Y	UCSF, BioMarin, Mermer	N	Y	Y	Y	No Seizures	.	.	.	No	No	.	.	.	Yes	Unknown	SLC6A1_001	No	unknown	1.3	Yes	No	NA	No	No
chr3	11025808	A	C	chr3:11025808:A:C	chr3:11067494:A:C	c.885A>C	p.S295=	p.Ser295=	synonymous_variant	Other	SNV	TM6	TM6a	Epi25	31327507	.	.	2.38595e-05	2.88298e-05	1	1	N	Y	N	.	N	N	N	N	Epilepsy	.	.	Unavailable	Yes	.	.	.	.	.	.	N	.	.	.	.	.	.	.	.
chr3	11025808	A	T	chr3:11025808:A:T	chr3:11067494:A:T	c.885A>T	p.S295=	p.Ser295=	synonymous_variant	Other	SNV	TM6	TM6a	Epi25	31327507	.	.	0.000437424	0.000509326	1	1	N	Y	N	.	N	N	N	N	Epilepsy	.	.	Unavailable	Yes	.	.	.	.	.	.	N	.	.	.	.	.	.	.	.
chr3	11025812	G	A	chr3:11025812:G:A	chr3:11067498:G:A	c.889G>A	p.G297R	p.Gly297Arg	missense_variant	Missense	SNV	TM6	TM6_binding-pocket	Carvill	25865495	VCV000192369	Pathogenic/Likely pathogenic	0	0	4	4	N	Y	Y	BioMarin, Mermer	N	Y	N	Y	Myoclonic-atonic seizures; atonic drop attacks; regression at 4 years, severe ID; absences with eyelid myoclonias, myoclonic status, nonconvulsive status epilepticus; Autistic features, moderately severe tremor, reluctant to use hands at 14 years, aggression, thoracic scoliosis	2.6	31	EMAS	Yes	Yes	Yes	.	F	father’s first cousin has absence seizures	De novo constitutive	N	.	.	.	.	.	.	.	.
chr3	11025812	G	A	chr3:11025812:G:A	chr3:11067498:G:A	c.889G>A	p.G297R	p.Gly297Arg	missense_variant	Missense	SNV	TM6	TM6_binding-pocket	Decipher	33057194	VCV000192369	Pathogenic/Likely pathogenic	0	0	4	4	N	Y	Y	BioMarin, Mermer	N	Y	N	Y	Absence seizures; Delayed speech and language development; Generalized myoclonic seizures	.	.	EMAS	Yes	.	Yes	.	M	.	De novo constitutive	N	.	.	.	.	.	.	.	.
chr3	11025812	G	A	chr3:11025812:G:A	chr3:11067498:G:A	c.889G>A	p.G297R	p.Gly297Arg	missense_variant	Missense	SNV	TM6	TM6_binding-pocket	Decipher	33057194	VCV000192369	Pathogenic/Likely pathogenic	0	0	4	4	N	Y	Y	BioMarin, Mermer	N	Y	N	Y	Autistic behavior; Bruxism; Intellectual disability; Myoclonic absences; Stereotypy	.	.	EMAS	Yes	Yes	Yes	.	F	.	Unknown	N	.	.	.	.	.	.	.	.
chr3	11025812	G	A	chr3:11025812:G:A	chr3:11067498:G:A	c.889G>A	p.G297R	p.Gly297Arg	missense_variant	Missense	SNV	TM6	TM6_binding-pocket	Epi25	31327507	VCV000192369	Pathogenic/Likely pathogenic	0	0	4	4	N	Y	Y	BioMarin, Mermer	N	Y	N	Y	Epilepsy	.	.	DEE	Yes	No	.	.	.	.	Unknown	SLC6A1_011	No	unknown	NA	NA	Yes	NA	NA	NA
chr3	11025814	G	A	chr3:11025814:G:A	chr3:11067500:G:A	c.891G>A	p.G297=	p.Gly297=	synonymous_variant	Other	SNV	TM6	TM6_binding-pocket	Epi25	31327507	.	.	4.5965e-05	5.23236e-05	1	1	N	Y	N	.	N	N	N	N	Epilepsy	.	.	Unavailable	Yes	.	.	.	.	.	.	N	.	.	.	.	.	.	.	.
chr3	11025819	G	T	chr3:11025819:G:T	chr3:11067505:G:T	c.896G>T	p.G299V	p.Gly299Val	missense_variant	Missense	SNV	TM6	TM6_binding-pocket	Heyne	29942082	.	.	0	0	2	1	Likely duplicated in Satterstrom	N	Y	UCSF, BioMarin, Mermer	N	Y	Y	Y	ASD	.	.	.	.	Yes	.	.	F	.	De novo constitutive	SLC6A1_041	No	de novo	NA	NA	NA	NA	NA	NA
chr3	11025819	G	T	chr3:11025819:G:T	chr3:11067505:G:T	c.896G>T	p.G299V	p.Gly299Val	missense_variant	Missense	SNV	TM6	TM6_binding-pocket	Satterstrom	31981491	.	.	0	0	2	1	Likely duplicated in Heyne	Y	Y	UCSF, BioMarin, Mermer	N	Y	Y	Y	Autism	.	.	.	.	Yes	.	.	F	.	De novo constitutive	SLC6A1_041	No	de novo	NA	NA	NA	NA	NA	NA
chr3	11025829	C	T	chr3:11025829:C:T	chr3:11067515:C:T	c.906C>T	p.S302=	p.Ser302=	synonymous_variant	Other	SNV	TM6	TM6b	Kaplanis_DDD	33057194	.	.	0	0	1	1	N	Y	N	.	N	N	N	N	DD	.	.	.	.	.	Yes	.	.	.	De novo constitutive	N	.	.	.	.	.	.	.	.
chr3	11025835	C	A	chr3:11025835:C:A	chr3:11067521:C:A	c.912C>A	p.I304=	p.Ile304=	synonymous_variant	Other	SNV	TM6	TM6b	Truty	31440721	.	.	2.78379e-05	2.4026e-05	1	1	N	Y	N	.	N	N	N	N	Early onset epilepsy	.	.	Unavailable	Yes	.	.	.	.	.	.	N	.	.	.	.	.	.	.	.
chr3	11025835	C	T	chr3:11025835:C:T	chr3:11067521:C:T	c.912C>T	p.I304=	p.Ile304=	synonymous_variant	Other	SNV	TM6	TM6b	Epi25	31327507	.	.	0.000682374	0.000728107	1	1	N	Y	N	.	N	N	N	N	Epilepsy	.	.	Unavailable	Yes	.	.	.	.	.	.	N	.	.	.	.	.	.	.	.
chr3	11025836	G	A	chr3:11025836:G:A	chr3:11067522:G:A	c.913G​>A	p.A305T	p.Ala305Thr	missense_variant	Missense	SNV	TM6	TM6b	Decipher	33057194	VCV000976158	Conflicting interpretations of pathogenicity	0	0	4	4	N	Y	Y	UCSF, BioMarin, Mermer	N	Y	Y	Y	Frontal bossing; High myopia; Mild conductive hearing impairment; Mild global developmental delay; Moderate expressive language delay; Thin upper lip vermilion	.	.	.	No	.	Yes	.	M	.	De novo constitutive	N	.	.	.	.	.	.	.	.
chr3	11025836	G	A	chr3:11025836:G:A	chr3:11067522:G:A	c.913G​>A	p.A305T	p.Ala305Thr	missense_variant	Missense	SNV	TM6	TM6b	Decipher	33057194	VCV000976158	Conflicting interpretations of pathogenicity	0	0	4	4	N	Y	Y	UCSF, BioMarin, Mermer	N	Y	Y	Y	Abnormal facial shape; Decreased body weight; Focal impaired awareness seizure; Generalized myoclonic seizures; Global developmental delay; Seizures; Short stature	.	.	Unclassified General	Yes	.	Yes	.	M	.	Maternal	N	.	.	.	.	.	.	.	.
chr3	11025836	G	A	chr3:11025836:G:A	chr3:11067522:G:A	c.913G​>A	p.A305T	p.Ala305Thr	missense_variant	Missense	SNV	TM6	TM6b	Kaplanis_RUMC	33057194	VCV000976158	Conflicting interpretations of pathogenicity	0	0	4	4	N	Y	Y	UCSF, BioMarin, Mermer	N	Y	Y	Y	DD	.	.	.	.	.	Yes	.	.	.	De novo constitutive	N	.	.	.	.	.	.	.	.
chr3	11025836	G	A	chr3:11025836:G:A	chr3:11067522:G:A	c.913G​>A	p.A305T	p.Ala305Thr	missense_variant	Missense	SNV	TM6	TM6b	SCHEMA	35396579	VCV000976158	Conflicting interpretations of pathogenicity	0	0	4	4	N	Y	Y	UCSF, BioMarin, Mermer	N	Y	Y	Y	Schizophrenia	.	.	.	.	.	.	Yes	.	.	Unknown	N	.	.	.	.	.	.	.	.
chr3	11025836	G	C	chr3:11025836:G:C	chr3:11067522:G:C	c.913G>C	p.A305P	p.Ala305Pro	missense_variant	Missense	SNV	TM6	TM6b	Kim	31401500	.	.	0	0	1	1	N	Y	Y	BioMarin	N	N	N	Y	Unclassified General	1.25	15	Unclassified General	Yes	No	Yes	.	M	.	De novo constitutive	SLC6A1_088	No	de novo	8.3	NA	NA	15	No	No
chr3	11025841	C	T	chr3:11025841:C:T	chr3:11067527:C:T	c.918C>T	p.L306=	p.Leu306=	synonymous_variant	Other	SNV	TM6	TM6b	Epi25	31327507	.	.	4.95039e-05	5.66893e-05	1	1	N	Y	N	.	N	N	N	N	Epilepsy	.	.	Unavailable	Yes	.	.	.	.	.	.	N	.	.	.	.	.	.	.	.
chr3	11025842	G	A	chr3:11025842:G:A	chr3:11067528:G:A	c.919G>A	p.G307R	p.Gly307Arg	missense_variant	Missense	SNV	TM6	TM6b	Satterstrom	31981491	VCV000432150	Pathogenic	0	0	3	3	N	Y	Y	UCSF, BioMarin	N	N	Y	Y	Autism	.	.	Unavailable	Yes	Yes	.	.	F	.	De novo constitutive	SLC6A1_042	No	de novo	NA	NA	Yes	NA	NA	NA
chr3	11025842	G	A	chr3:11025842:G:A	chr3:11067528:G:A	c.919G>A	p.G307R	p.Gly307Arg	missense_variant	Missense	SNV	TM6	TM6b	Kaplanis_DDD	33057194	VCV000432150	Pathogenic	0	0	3	3	N	Y	Y	UCSF, BioMarin	N	N	Y	Y	2-3 toe syndactyly; Absent speech; Broad hallux; Generalized joint laxity; Generalized-onset seizure; Global developmental delay; Hypermetropia; Hypsarrhythmia; Muscular hypotonia of the trunk; Plagiocephaly; Prominent fingertip pads; Sparse hair; Strabismus; Tapered finger	.	.	.	No	Yes	Yes	.	F	.	De novo constitutive	N	.	.	.	.	.	.	.	.
chr3	11025842	G	A	chr3:11025842:G:A	chr3:11067528:G:A	c.919G>A	p.G307R	p.Gly307Arg	missense_variant	Missense	SNV	TM6	TM6b	Kaplanis_GDX	33057194	VCV000432150	Pathogenic	0	0	3	3	N	Y	Y	UCSF, BioMarin	N	N	Y	Y	DD	.	.	.	.	.	Yes	.	.	.	De novo constitutive	N	.	.	.	.	.	.	.	.
chr3	11025845	A	G	chr3:11025845:A:G	chr3:11067531:A:G	c.922A>G	p.S308G	p.Ser308Gly	missense_variant	Missense	SNV	TM6	TM6b	dbGaP	.	.	.	0	0	1	1	N	Y	Y	BioMarin	N	N	N	Y	Epilepsy	.	.	Unavailable	Yes	.	.	.	.	.	.	N	.	.	.	.	.	.	.	.
chr3	11025852	A	T	chr3:11025852:A:T	chr3:11067538:A:T	c.929A​>T	p.N310I	p.Asn310Ile	missense_variant	Missense	SNV	Intracellular_TM6-7	Intracellular_TM6-7	Kaplanis_DDD	33057194	.	.	0	0	2	1	Likely duplicated in Heyne	Y	Y	UCSF, BioMarin	N	N	Y	Y	Abnormality of vision; Global developmental delay; Hypertonia; Long fingers	.	.	.	No	.	Yes	.	M	.	De novo constitutive	N	.	.	.	.	.	.	.	.
chr3	11025852	A	T	chr3:11025852:A:T	chr3:11067538:A:T	c.929A​>T	p.N310I	p.Asn310Ile	missense_variant	Missense	SNV	Intracellular_TM6-7	Intracellular_TM6-7	Heyne	29942082	.	.	0	0	2	1	Likely duplicated in Kaplanis_DDD	N	Y	UCSF, BioMarin	N	N	Y	Y	DD	.	.	.	.	.	Yes	.	M	.	De novo constitutive	N	.	.	.	.	.	.	.	.
chr3	11025852	A	G	chr3:11025852:A:G	chr3:11067538:A:G	c.929A>G	p.N310S	p.Asn310Ser	missense_variant	Missense	SNV	Intracellular_TM6-7	Intracellular_TM6-7	BioMarin	.	VCV000848906	Likely benign	2.83016e-05	2.61748e-05	1	1	N	Y	N	.	N	N	N	N	Unclear	.	.	.	.	.	.	.	.	.	.	N	.	.	.	.	.	.	.	.
chr3	11025854	T	C	chr3:11025854:T:C	chr3:11067540:T:C	c.931T>C	p.S311P	p.Ser311Pro	missense_variant	Missense	SNV	Intracellular_TM6-7	Intracellular_TM6-7	Epi25	31327507	.	.	3.97706e-06	4.80552e-06	1	1	N	Y	Y	BioMarin	N	N	N	Y	Epilepsy	.	.	Unavailable	Yes	.	.	.	.	.	.	N	.	.	.	.	.	.	.	.
chr3	11025862	C	A	chr3:11025862:C:A	chr3:11067548:C:A	c.939C>A	p.H313Q	p.His313Gln	missense_variant	Missense	SNV	Intracellular_TM6-7	Intracellular_TM6-7	Epi25	31327507	.	.	0	0	1	1	N	Y	Y	BioMarin	N	N	N	Y	Epilepsy, NAFE	.	.	NAFE	Yes	No	.	.	.	.	Unknown	SLC6A1_010	No	unknown	NA	NA	Yes	NA	NA	NA
chr3	11025864	A	G	chr3:11025864:A:G	chr3:11067550:A:G	c.941A>G	p.N314S	p.Asn314Ser	missense_variant	Missense	SNV	Intracellular_TM6-7	Intracellular_TM6-7	gnomAD	.	.	.	0	0	1	1	N	Y	Y	BioMarin	N	N	N	Y	Epilepsy	.	.	Unavailable	Yes	.	.	.	.	.	.	N	.	.	.	.	.	.	.	.
chr3	11025866	A	G	chr3:11025866:A:G	chr3:11067552:A:G	c.943A>G	p.N315D	p.Asn315Asp	missense_variant	Missense	SNV	Intracellular_TM6-7	TM7	Truty	31440721	VCV000645782	Uncertain significance	3.97766e-06	4.80612e-06	1	1	N	Y	Y	BioMarin	N	N	N	Y	Early onset epilepsy	.	.	Unavailable	Yes	.	.	.	.	.	.	N	.	.	.	.	.	.	.	.
chr3	11026231	T	G	chr3:11026231:T:G	chr3:11067917:T:G	c.954-4T>G	splice	splice	splice_region_variant	Other	SNV	Intracellular_TM6-7	TM7	Epi25	31327507	.	.	3.98568e-06	4.81329e-06	1	1	N	Y	N	.	N	N	N	N	Epilepsy	.	.	Unavailable	Yes	.	.	.	.	.	.	N	.	.	.	.	.	.	.	.
chr3	11026241	C	T	chr3:11026241:C:T	chr3:11067927:C:T	c.960C>T	p.S320=	p.Ser320=	synonymous_variant	Other	SNV	Intracellular_TM6-7	TM7	Epi25	31327507	.	.	0.00241438	0.0023173	1	1	N	Y	Y	BioMarin	N	N	N	Y	Epilepsy	.	.	Unavailable	Yes	.	.	.	.	.	.	N	.	.	.	.	.	.	.	.
chr3	11026247	C	G	chr3:11026247:C:G	chr3:11067933:C:G	c.966C>G	p.I322M	p.Ile322Met	missense_variant	Missense	SNV	TM7	TM7	Epi25	31327507	.	.	3.98019e-06	4.80769e-06	1	1	N	Y	Y	BioMarin	N	N	N	Y	Epilepsy, NAFE	.	.	NAFE	Yes	No	.	.	.	.	Unknown	SLC6A1_009	Yes	unknown	NA	NA	Yes	NA	NA	NA
chr3	11026247	C	T	chr3:11026247:C:T	chr3:11067933:C:T	c.966C>T	p.I322=	p.Ile322=	synonymous_variant	Other	SNV	TM7	TM7	Epi25	31327507	.	.	2.47682e-05	2.88462e-05	1	1	N	Y	N	.	N	N	N	N	Epilepsy	.	.	Unavailable	Yes	.	.	.	.	.	.	N	.	.	.	.	.	.	.	.
chr3	11026248	G	T	chr3:11026248:G:T	chr3:11067934:G:T	c.967G>T	p.V323F	p.Val323Phe	missense_variant	Missense	SNV	TM7	TM7	Truty	31440721	VCV000660726	Uncertain significance	0	0	1	1	N	Y	Y	BioMarin	N	N	N	Y	Early onset epilepsy	.	.	Unavailable	Yes	.	.	.	.	.	.	N	.	.	.	.	.	.	.	.
chr3	11026248	G	A	chr3:11026248:G:A	chr3:11067934:G:A	c.967G>A	p.V323I	p.Val323Ile	missense_variant	Missense	SNV	TM7	TM7	Clinvar_25Aug2020	.	VCV000521027	Pathogenic	7.07965e-06	0	1	1	Likely duplicated in Kaplanis_GDX	N	Y	UCSF	N	N	Y	N	Affected: classified as pathogenic: VCV000521027.2	.	.	.	.	.	Yes	.	.	.	Unknown	N	.	.	.	.	.	.	.	.
chr3	11026261	A	G	chr3:11026261:A:G	chr3:11067947:A:G	c.980A>G	p.N327S	p.Asn327Ser	missense_variant	Missense	SNV	TM7	TM7	Kaplanis_GDX	33057194	.	.	0	0	1	1	Likely duplicated in ClinVar	Y	Y	UCSF	N	N	Y	N	DD	.	.	.	.	.	Yes	.	.	.	De novo constitutive	N	.	.	.	.	.	.	.	.
chr3	11026265	G	A	chr3:11026265:G:A	chr3:11067951:G:A	c.984G>A	p.S328=	p.Ser328=	synonymous_variant	Other	SNV	TM7	TM7	Epi25	31327507	.	.	0.000106124	0.00010466	2	2	N	Y	N	.	N	N	N	N	Epilepsy	.	.	Unavailable	Yes	.	.	.	.	.	.	N	.	.	.	.	.	.	.	.
chr3	11026265	G	A	chr3:11026265:G:A	chr3:11067951:G:A	c.984G>A	p.S328=	p.Ser328=	synonymous_variant	Other	SNV	TM7	TM7	Kaplanis_DDD	33057194	.	.	0.000106124	0.00010466	2	2	N	Y	N	.	N	N	N	N	DD	.	.	.	.	.	Yes	.	.	.	De novo constitutive	N	.	.	.	.	.	.	.	.
chr3	11026267	G	T	chr3:11026267:G:T	chr3:11067953:G:T	c.986G>T	p.C329F	p.Cys329Phe	missense_variant	Missense	SNV	TM7	TM7	gnomAD	.	.	.	0	0	1	1	N	Y	Y	BioMarin	N	N	N	Y	Epilepsy	.	.	Unavailable	Yes	.	.	.	.	.	.	N	.	.	.	.	.	.	.	.
chr3	11026268	C	A	chr3:11026268:C:A	chr3:11067954:C:A	c.987C>A	p.C329X	p.Cys329*	stop_gained	PTV	SNV	TM7	TM7	Johannesen	29315614	.	.	0	0	1	1	N	Y	Y	UCSF, BioMarin	N	N	Y	Y	MAE (Falls (seizure type not specified)) Mild ID; Hyperkinetic, aggressive behaviors, excess. smiling; Normal	5.5	66	EMAS	Yes	No	Yes	.	F	None	De novo constitutive	SLC6A1_059	No	de novo	11	No	Yes	66	NA	NA
chr3	11026268	C	T	chr3:11026268:C:T	chr3:11067954:C:T	c.987C>T	p.C329=	p.Cys329=	synonymous_variant	Other	SNV	TM7	TM7	Epi25	31327507	.	.	0.000131275	9.61104e-05	1	1	N	Y	Y	BioMarin	N	N	N	Y	Epilepsy	.	.	Unavailable	Yes	.	.	.	.	.	.	N	.	.	.	.	.	.	.	.
chr3	11026275	A	G	chr3:11026275:A:G	chr3:11067961:A:G	c.994A>G	p.M332V	p.Met332Val	missense_variant	Missense	SNV	TM7	TM7	Epi25	31327507	VCV001361176	Uncertain significance	1.19332e-05	1.44166e-05	1	1	N	Y	Y	BioMarin	N	N	N	Y	Epilepsy	.	.	Unavailable	Yes	.	.	.	.	.	.	N	.	.	.	.	.	.	.	.
chr3	11026281	G	A	chr3:11026281:G:A	chr3:11067967:G:A	c.1000G>A	p.A334T	p.Ala334Thr	missense_variant	Missense	SNV	TM7	TM7	SCHEMA	35396579	VCV000656334	Likely pathogenic	3.97779e-06	0	3	3	N	Y	Y	UCSF, BioMarin	N	N	Y	Y	Schizophrenia	.	.	.	.	.	.	Yes	.	.	Unknown	N	.	.	.	.	.	.	.	.
chr3	11026281	G	A	chr3:11026281:G:A	chr3:11067967:G:A	c.1000G>A	p.A334T	p.Ala334Thr	missense_variant	Missense	SNV	TM7	TM7	Truty	31440721	VCV000656334	Likely pathogenic	3.97779e-06	0	3	3	N	Y	Y	UCSF, BioMarin	N	N	Y	Y	Early onset epilepsy	.	.	Unavailable	Yes	.	.	.	.	.	.	N	.	.	.	.	.	.	.	.
chr3	11026281	G	C	chr3:11026281:G:C	chr3:11067967:G:C	c.1000G>C	p.A334P	p.Ala334Pro	missense_variant	Missense	SNV	TM7	TM7	Carvill	25865495	VCV000192370	Pathogenic	0	0	1	1	N	Y	Y	BioMarin, Mermer	N	Y	N	Y	Myoclonic-atonic seizures; drop attacks; moderate ID; absences with eyelid myoclonias, atonic drop attacks preceded by eyelid flutter, GTCS (onset 9 years); hyperlaxity, lumbar lordosis	1	12	EMAS	Yes	.	Yes	.	F	maternal great aunt with visual auras, paternal great uncle with GTCS, bilateral family history of speech disorders	Maternal mosaicism	N	.	.	.	.	.	.	.	.
chr3	11026281	G	A	chr3:11026281:G:A	chr3:11067967:G:A	c.1000G>A	p.A334T	p.Ala334Thr	missense_variant	Missense	SNV	TM7	TM7	Kaplanis_GDX	33057194	VCV000656334	Likely pathogenic	3.97779e-06	0	3	3	N	Y	Y	UCSF, BioMarin	N	N	Y	Y	DD	.	.	.	.	.	Yes	.	.	.	De novo constitutive	N	.	.	.	.	.	.	.	.
chr3	11026283	A	G	chr3:11026283:A:G	chr3:11067969:A:G	c.1002A>G	p.A334=	p.Ala334=	synonymous_variant	Other	SNV	TM7	TM7	Epi25	31327507	.	.	0.00332777	0.00323551	1	1	N	Y	N	.	N	N	N	N	Epilepsy	.	.	Unavailable	Yes	.	.	.	.	.	.	N	.	.	.	.	.	.	.	.
chr3	11026283	A	AG	chr3:11026283:A:AG	chr3:11067969:A:AG	c.1004dupG	p.F336Ifs*20	p.Phe336Ilefs*20	frameshift_variant	PTV	Indel	TM7	TM7	BioMarin	.	.	.	0	0	1	1	N	Y	N	.	N	N	N	N	Epilepsy/DD	.	.	Unavailable	Yes	.	Yes	.	.	.	.	N	.	.	.	.	.	.	.	.
chr3	11026284	G	A	chr3:11026284:G:A	chr3:11067970:G:A	c.1003G​>A	p.G335R	p.Gly335Arg	missense_variant	Missense	SNV	TM7	TM7	Kaplanis_DDD	33057194	.	.	0	0	1	1	N	Y	Y	UCSF, BioMarin	N	N	Y	Y	Moderate global developmental delay; Strabismus	.	.	.	No	.	Yes	.	F	.	De novo constitutive	N	.	.	.	.	.	.	.	.
chr3	11026302	A	G	chr3:11026302:A:G	chr3:11067988:A:G	c.1021A>G	p.I341V	p.Ile341Val	missense_variant	Missense	SNV	TM7	TM7	Epi25	31327507	.	.	3.97731e-06	4.80547e-06	1	1	N	Y	Y	BioMarin	N	N	N	Y	Epilepsy	.	.	Unavailable	Yes	.	.	.	.	.	.	N	.	.	.	.	.	.	.	.
chr3	11026305	G	A	chr3:11026305:G:A	chr3:11067991:G:A	c.1024G>A	p.V342M	p.Val342Met	missense_variant	Missense	SNV	TM7	TM7	Johannesen	29315614	VCV000844693	Pathogenic	0	0	13	10	N	Y	Y	BioMarin	N	N	N	Y	Eyelid myoclonia with absences (Eyelid myoclonia, absences) Moderate ID; Autism spectrum; Ataxia	1.08333	13	Unclassified General	Yes	Yes	Yes	.	F	Autism, mother's side	De novo constitutive	SLC6A1_067	No	de novo	10	Yes	Yes	13	No	No
chr3	11026305	G	A	chr3:11026305:G:A	chr3:11067991:G:A	c.1024G>A	p.V342M	p.Val342Met	missense_variant	Missense	SNV	TM7	TM7	Johannesen	29315614	VCV000844693	Pathogenic	0	0	13	10	Sibling_family_2	N	Y	BioMarin	N	N	N	Y	MAE (Atypical absences, atonic, myoclonic atonic) Moderate ID; Autistic features, aggressive behaviors; Mild hypotonia	1.25	15	EMAS	Yes	Yes	Yes	.	M	Yes	Paternal	SLC6A1_061	No	inherited	12	Yes	Yes	15	No	No
chr3	11026305	G	A	chr3:11026305:G:A	chr3:11067991:G:A	c.1024G>A	p.V342M	p.Val342Met	missense_variant	Missense	SNV	TM7	TM7	Johannesen	29315614	VCV000844693	Pathogenic	0	0	13	10	N	Y	Y	BioMarin	N	N	N	Y	MAE (Absences, atonic, myoclonic) Moderate ID; Mood swings, ADHD; Verbal dyspraxia, weak fine motor skills	2	24	EMAS	Yes	No	Yes	.	F	None	De novo constitutive	SLC6A1_066	No	de novo	5	No	Yes	24	No	No
chr3	11026305	G	A	chr3:11026305:G:A	chr3:11067991:G:A	c.1024G>A	p.V342M	p.Val342Met	missense_variant	Missense	SNV	TM7	TM7	Johannesen	29315614	VCV000844693	Pathogenic	0	0	13	10	Sibling_family_2	Y	Y	BioMarin	N	N	N	Y	MAE (Atypical absences Atonic, GTCS) Severe ID; Attention deficit; Tremor	2	24	EMAS	Yes	No	Yes	.	M	Yes	Paternal	SLC6A1_060	No	inherited	19	Yes	Yes	24	No	No
chr3	11026305	G	A	chr3:11026305:G:A	chr3:11067991:G:A	c.1024G>A	p.V342M	p.Val342Met	missense_variant	Missense	SNV	TM7	TM7	Johannesen	29315614	VCV000844693	Pathogenic	0	0	13	10	N	Y	Y	BioMarin	N	N	N	Y	Unclassified generalized (Absences) Learning disability; NA; NA	3	36	Unclassified General	Yes	No	Yes	.	M	None	De novo constitutive	SLC6A1_064	No	de novo	NA	No	Yes	36	No	No
chr3	11026305	G	A	chr3:11026305:G:A	chr3:11067991:G:A	c.1024G>A	p.V342M	p.Val342Met	missense_variant	Missense	SNV	TM7	TM7	Johannesen	29315614	VCV000844693	Pathogenic	0	0	13	10	N	Y	Y	BioMarin	N	N	N	Y	Unclassified generalized (Atypical absences) Moderate ID; Rigidness, autism, stereotypies; NA	5	60	Unclassified General	Yes	Yes	Yes	.	M	None	De novo constitutive	SLC6A1_065	No	de novo	8	No	Yes	60	No	No
chr3	11026305	G	A	chr3:11026305:G:A	chr3:11067991:G:A	c.1024G>A	p.V342M	p.Val342Met	missense_variant	Missense	SNV	TM7	TM7	Johannesen	29315614	VCV000844693	Pathogenic	0	0	13	10	Sibling_family_2	N	Y	BioMarin	N	N	N	Y	CAE (Absences, GTCS) Normal; NA; Normal	childhood	childhood	CAE	Yes	No	No	.	M	Yes	Paternal	SLC6A1_062	No	inherited	28	Yes	Yes	NA	No	No
chr3	11026305	G	A	chr3:11026305:G:A	chr3:11067991:G:A	c.1024G>A	p.V342M	p.Val342Met	missense_variant	Missense	SNV	TM7	TM7	Johannesen	29315614	VCV000844693	Pathogenic	0	0	13	10	Sibling_family_2	N	Y	BioMarin	N	N	N	Y	— (None) Mild ID; None; Normal	.	.	.	.	No	Yes	.	F	Yes	Paternal	SLC6A1_063	No	inherited	NA	Yes	NA	NA	No	No
chr3	11026305	G	A	chr3:11026305:G:A	chr3:11067991:G:A	c.1024G>A	p.V342M	p.Val342Met	missense_variant	Missense	SNV	TM7	TM7	Truty	31440721	VCV000844693	Pathogenic	0	0	13	10	N	Y	Y	BioMarin	N	N	N	Y	Early onset epilepsy	.	.	Unavailable	Yes	.	.	.	.	.	Unknown	SLC6A1_105	No	unknown	NA	NA	Yes	NA	NA	NA
chr3	11026305	G	A	chr3:11026305:G:A	chr3:11067991:G:A	c.1024G>A	p.V342M	p.Val342Met	missense_variant	Missense	SNV	TM7	TM7	Snoeijen-Schouwenaars	30525188	VCV000844693	Pathogenic	0	0	13	10	N	Y	Y	BioMarin	N	N	N	Y	ID and Epilepsy	.	.	Unclassified General	Yes	.	Yes	.	M	.	De novo constitutive	SLC6A1_095	No	de novo	NA	NA	Yes	NA	NA	NA
chr3	11026305	G	A	chr3:11026305:G:A	chr3:11067991:G:A	c.1024G>A	p.V342M	p.Val342Met	missense_variant	Missense	SNV	TM7	TM7	Lelieveld	27479843	VCV000844693	Pathogenic	0	0	13	10	N	Y	Y	BioMarin	N	N	N	Y	DD	.	.	.	.	.	Yes	.	.	.	De novo constitutive	N	.	.	.	.	.	.	.	.
chr3	11026305	G	A	chr3:11026305:G:A	chr3:11067991:G:A	c.1024G>A	p.V342M	p.Val342Met	missense_variant	Missense	SNV	TM7	TM7	Kaplanis_RUMC	33057194	VCV000844693	Pathogenic	0	0	13	10	N	Y	Y	BioMarin	N	N	N	Y	DD	.	.	.	.	.	Yes	.	.	.	De novo constitutive	N	.	.	.	.	.	.	.	.
chr3	11026305	G	A	chr3:11026305:G:A	chr3:11067991:G:A	c.1024G>A	p.V342M	p.Val342Met	missense_variant	Missense	SNV	TM7	TM7	Kaplanis_RUMC	33057194	VCV000844693	Pathogenic	0	0	13	10	N	Y	Y	BioMarin	N	N	N	Y	DD	.	.	.	.	.	Yes	.	.	.	De novo constitutive	N	.	.	.	.	.	.	.	.
chr3	11026315	T	C	chr3:11026315:T:C	chr3:11068001:T:C	c.1034T>C	p.M345T	p.Met345Thr	missense_variant	Missense	SNV	Extracellular_TM7-8	TM7	Truty	31440721	VCV000837818	Uncertain significance	0	0	1	1	N	Y	Y	UCSF, BioMarin	N	N	Y	Y	Early onset epilepsy	.	.	Unavailable	Yes	.	.	.	.	.	.	N	.	.	.	.	.	.	.	.
chr3	11026319	C	G	chr3:11026319:C:G	chr3:11068005:C:G	c.1038C>G	p.A346=	p.Ala346=	synonymous_variant	Other	SNV	Extracellular_TM7-8	TM7	Epi25	31327507	.	.	3.97801e-06	4.80584e-06	1	1	N	Y	N	.	N	N	N	N	Epilepsy	.	.	Unavailable	Yes	.	.	.	.	.	.	N	.	.	.	.	.	.	.	.
chr3	11026325	C	T	chr3:11026325:C:T	chr3:11068011:C:T	c.1044C>T	p.V348=	p.Val348=	synonymous_variant	Other	SNV	Extracellular_TM7-8	TM7	Epi25	31327507	.	.	0.000265233	0.000265976	1	1	N	Y	N	.	N	N	N	N	Epilepsy	.	.	Unavailable	Yes	.	.	.	.	.	.	N	.	.	.	.	.	.	.	.
chr3	11026337	C	G	chr3:11026337:C:G	chr3:11068023:C:G	c.1056C>G	p.S352=	p.Ser352=	synonymous_variant	Other	SNV	Extracellular_TM7-8	EL4a	Epi25	31327507	.	.	7.96058e-06	9.61511e-06	1	1	N	Y	N	.	N	N	N	N	Epilepsy	.	.	Unavailable	Yes	.	.	.	.	.	.	N	.	.	.	.	.	.	.	.
chr3	11026338	A	G	chr3:11026338:A:G	chr3:11068024:A:G	c.1057A>G	p.I353V	p.Ile353Val	missense_variant	Missense	SNV	Extracellular_TM7-8	EL4a	Epi25	31327507	.	.	0	0	1	1	N	Y	Y	BioMarin	N	N	N	Y	Epilepsy, GGE	.	.	GGE	Yes	.	.	.	.	.	Unknown	SLC6A1_037	No	unknown	NA	NA	Yes	NA	NA	NA
chr3	11026351	C	T	chr3:11026351:C:T	chr3:11068037:C:T	c.1070C>T	p.A357V	p.Ala357Val	missense_variant	Missense	SNV	Extracellular_TM7-8	EL4a	Epi25	31327507	VCV000542198	Pathogenic	0	0	4	4	N	Y	Y	UCSF, BioMarin, Mermer	N	Y	Y	Y	Epilepsy, GGE	.	.	GGE	Yes	.	.	.	.	.	Unknown	SLC6A1_036	No	unknown	NA	NA	Yes	NA	NA	NA
chr3	11026351	C	T	chr3:11026351:C:T	chr3:11068037:C:T	c.1070C>T	p.A357V	p.Ala357Val	missense_variant	Missense	SNV	Extracellular_TM7-8	EL4a	Johannesen	29315614	VCV000542198	Pathogenic	0	0	4	4	N	Y	Y	UCSF, BioMarin, Mermer	N	Y	Y	Y	MAE (Atypical absences, atonic) Mild ID; Hand stereotypies; Microcephaly Unsteady gait	0.916667	11	EMAS	Yes	No	Yes	.	F	None	De novo constitutive	SLC6A1_068	No	de novo	9	No	Yes	11	No	No
chr3	11026351	C	T	chr3:11026351:C:T	chr3:11068037:C:T	c.1070C>T	p.A357V	p.Ala357Val	missense_variant	Missense	SNV	Extracellular_TM7-8	EL4a	Kim	31401500	VCV000542198	Pathogenic	0	0	4	4	N	Y	Y	UCSF, BioMarin, Mermer	N	Y	Y	Y	EOAE	1.91667	23	EOAE	Yes	No	Yes	.	F	.	De novo constitutive	SLC6A1_089	No	de novo	11.6	NA	Yes	23	No	No
chr3	11026351	C	T	chr3:11026351:C:T	chr3:11068037:C:T	c.1070C>T	p.A357V	p.Ala357Val	missense_variant	Missense	SNV	Extracellular_TM7-8	EL4a	Truty	31440721	VCV000542198	Pathogenic	0	0	4	4	N	Y	Y	UCSF, BioMarin, Mermer	N	Y	Y	Y	Early onset epilepsy	.	.	Unavailable	Yes	.	.	.	.	.	Unknown	SLC6A1_097	No	unknown	NA	NA	Yes	NA	NA	NA
chr3	11026351	CG	C	chr3:11026351:CG:C	chr3:11068037:CG:C	c.1072delG	p.A358Pfs*15	p.Ala358Profs*15	frameshift_variant	PTV	Indel	Extracellular_TM7-8	EL4a	Kaplanis_GDX	33057194	.	.	0	0	1	1	N	Y	N	.	N	N	N	N	DD	.	.	.	.	.	Yes	.	.	.	De novo constitutive	N	.	.	.	.	.	.	.	.
chr3	11026352	G	A	chr3:11026352:G:A	chr3:11068038:G:A	c.1071G>A	p.A357=	p.Ala357=	synonymous_variant	Other	SNV	Extracellular_TM7-8	EL4a	Truty	31440721	.	.	6.73224e-05	6.55182e-05	1	1	N	Y	N	.	N	N	N	N	Early onset epilepsy	.	.	Unavailable	Yes	.	.	.	.	.	.	N	.	.	.	.	.	.	.	.
chr3	11026359	G	A	chr3:11026359:G:A	chr3:11068045:G:A	c.1078G>A	p.G360S	p.Gly360Ser	missense_variant	Missense	SNV	Extracellular_TM7-8	EL4b	Satterstrom	31981491	.	.	0	0	1	1	N	Y	Y	UCSF, BioMarin	N	N	Y	Y	Autism	.	.	Unavailable	Yes	Yes	.	.	F	.	De novo constitutive	SLC6A1_044	No	de novo	NA	NA	Yes	NA	NA	NA
chr3	11028737	C	A	chr3:11028737:C:A	chr3:11070423:C:A	c.1081C>A	p.P361T	p.Pro361Thr	missense_variant	Missense	SNV	Extracellular_TM7-8	EL4b	Wang	32398021	.	.	0	0	1	1	N	Y	Y	Wang, UCSF, Mermer	N	Y	Y	N	Epilepsy and autism spectrum disorder	3.5	42	Unavailable	Yes	Yes	Yes	.	F	None	De novo constitutive	N	.	.	.	.	.	.	.	.
chr3	11028740	G	A	chr3:11028740:G:A	chr3:11070426:G:A	c.1084G>A	p.G362R	p.Gly362Arg	missense_variant	Missense	SNV	Extracellular_TM7-8	EL4b	Epi25	31327507	VCV000429293	Pathogenic/Likely pathogenic	0	0	4	4	N	Y	Y	UCSF, BioMarin	N	N	Y	Y	Epilepsy, GGE	.	.	GGE	Yes	.	.	.	.	.	Unknown	SLC6A1_035	No	unknown	NA	NA	Yes	NA	NA	NA
chr3	11028740	G	A	chr3:11028740:G:A	chr3:11070426:G:A	c.1084G>A	p.G362R	p.Gly362Arg	missense_variant	Missense	SNV	Extracellular_TM7-8	EL4b	Johannesen	29315614	VCV000429293	Pathogenic/Likely pathogenic	0	0	4	4	N	Y	Y	UCSF, BioMarin	N	N	Y	Y	Lennox‐Gastaut syndrome (Atypical absences, Atonic, GTCS) Moderate ID; None; NA	1	12	LGS	Yes	No	Yes	.	M	None	Maternal mosaicism	SLC6A1_070	No	inherited	NA	No	Yes	12	No	No
chr3	11028740	G	A	chr3:11028740:G:A	chr3:11070426:G:A	c.1084G>A	p.G362R	p.Gly362Arg	missense_variant	Missense	SNV	Extracellular_TM7-8	EL4b	Johannesen	29315614	VCV000429293	Pathogenic/Likely pathogenic	0	0	4	4	N	Y	Y	UCSF, BioMarin	N	N	Y	Y	TLE (Focal, GTCS) Moderate ID; None; NA	7	84	TLE	Yes	No	Yes	.	F	None	Unknown	SLC6A1_069	No	unknown	21	NA	Yes	84	No	Yes
chr3	11028740	G	A	chr3:11028740:G:A	chr3:11070426:G:A	c.1084G>A	p.G362R	p.Gly362Arg	missense_variant	Missense	SNV	Extracellular_TM7-8	EL4b	Kaplanis_GDX	33057194	VCV000429293	Pathogenic/Likely pathogenic	0	0	4	4	N	Y	Y	UCSF, BioMarin	N	N	Y	Y	DD	.	.	.	.	.	Yes	.	.	.	De novo constitutive	N	.	.	.	.	.	.	.	.
chr3	11028745	G	T	chr3:11028745:G:T	chr3:11070431:G:T	c.1089G>T	p.L363=	p.Leu363=	synonymous_variant	Other	SNV	Extracellular_TM7-8	EL4b	Epi25	31327507	.	.	3.97801e-06	4.80626e-06	1	1	N	Y	N	.	N	N	N	N	Epilepsy	.	.	Unavailable	Yes	.	.	.	.	.	.	N	.	.	.	.	.	.	.	.
chr3	11028748	G	A	chr3:11028748:G:A	chr3:11070434:G:A	c.1092G>A	p.A364=	p.Ala364=	synonymous_variant	Other	SNV	Extracellular_TM7-8	EL4b	Epi25	31327507	.	.	0.000176816	0.000187516	1	1	N	Y	N	.	N	N	N	N	Epilepsy	.	.	Unavailable	Yes	.	.	.	.	.	.	N	.	.	.	.	.	.	.	.
chr3	11028752	C	G	chr3:11028752:C:G	chr3:11070438:C:G	c.1096C>G	p.L366V	p.Leu366Val	missense_variant	Missense	SNV	Extracellular_TM7-8	EL4b	Clinvar_25Aug2020	.	VCV000452659	Likely pathogenic	0	0	2	1	Likely duplicated in Kaplanis_GDX	N	Y	UCSF	N	N	Y	N	Affected: classified as likely pathogenic: VCV000452659.2	.	.	.	.	.	Yes	.	.	.	Unknown	N	.	.	.	.	.	.	.	.
chr3	11028752	C	G	chr3:11028752:C:G	chr3:11070438:C:G	c.1096C>G	p.L366V	p.Leu366Val	missense_variant	Missense	SNV	Extracellular_TM7-8	EL4b	Kaplanis_GDX	33057194	VCV000452659	Likely pathogenic	0	0	2	1	Likely duplicated in ClinVar	Y	Y	UCSF	N	N	Y	N	DD	.	.	.	.	.	Yes	.	.	.	De novo constitutive	N	.	.	.	.	.	.	.	.
chr3	11028769	G	A	chr3:11028769:G:A	chr3:11070455:G:A	c.1113G>A	p.A371=	p.Ala371=	synonymous_variant	Other	SNV	Extracellular_TM7-8	EL4b	Epi25	31327507	.	.	9.54934e-05	0.000120163	1	1	N	Y	N	.	N	N	N	N	Epilepsy	.	.	Unavailable	Yes	.	.	.	.	.	.	N	.	.	.	.	.	.	.	.
chr3	11028790	C	A	chr3:11028790:C:A	chr3:11070476:C:A	c.1134C>A	p.S378=	p.Ser378=	synonymous_variant	Other	SNV	TM8	TM8	Epi25	31327507	.	.	0	0	1	1	N	Y	N	.	N	N	N	N	Epilepsy	.	.	Unavailable	Yes	.	.	.	.	.	.	N	.	.	.	.	.	.	.	.
chr3	11028811	C	G	chr3:11028811:C:G	chr3:11070497:C:G	c.1155C>G	p.F385L	p.Phe385Leu	missense_variant	Missense	SNV	TM8	TM8	Johannesen	29315614	.	.	0	0	1	1	N	Y	Y	UCSF, BioMarin, Mermer	N	Y	Y	Y	MAE (Myoclonic atonic, myoclonic) Mild ID; Autistic spectrum disorder; Broad based gait	1.25	15	EMAS	Yes	Yes	Yes	.	M	None	De novo constitutive	SLC6A1_071	No	de novo	10	No	Yes	15	No	No
chr3	11028823	GTTGATGCTG	G	chr3:11028823:GTTGATGCTG:G	chr3:11070509:GTTGATGCTG:G	c.1168_1176delTTGATGCTG	p.L390_L392del	p.Leu390_Leu392del	inframe_deletion	In-frame	Indel	TM8	TM8	Goodspeed	33241211	.	.	0	0	1	1	N	Y	Y	BioMarin	N	N	N	Y	Unclassified General	2.5	30	Unclassified General	Yes	Yes	Yes	.	.	None	De novo constitutive	SLC6A1_085	No	de novo	3	No	Yes	30	No	No
chr3	11028845	C	A	chr3:11028845:C:A	chr3:11070531:C:A	c.1189C​>A	p.Q397K	p.Gln397Lys	missense_variant	Missense	SNV	Intracellular_TM8-9	TM8	Kaplanis_DDD	33057194	.	.	0	0	1	1	N	Y	Y	UCSF, BioMarin	N	N	Y	Y	Cognitive impairment; Dystonia; Seizures	.	.	Unavailable	Yes	.	Yes	.	M	.	De novo constitutive	N	.	.	.	.	.	.	.	.
chr3	11028848	G	T	chr3:11028848:G:T	chr3:11070534:G:T	c.1191+1G>T	splice	splice	splice_donor_variant	PTV	SNV	Intracellular_TM8-9	TM8	Epi25	31327507	.	.	0	0	1	1	N	Y	N	.	N	N	N	N	Epilepsy, GGE	.	.	GGE	Yes	.	.	.	.	.	Unknown	SLC6A1_034	No	unknown	NA	NA	Yes	NA	NA	NA
chr3	11028854	G	A	chr3:11028854:G:A	chr3:11070540:G:A	c.1191+7G>A	splice	splice	splice_region_variant	Other	SNV	Intracellular_TM8-9	TM8	Epi25	31327507	.	.	4.17132e-06	0	1	1	N	Y	N	.	N	N	N	N	Epilepsy	.	.	Unavailable	Yes	.	.	.	.	.	.	N	.	.	.	.	.	.	.	.
chr3	11029220	G	T	chr3:11029220:G:T	chr3:11070906:G:T	c.1192-1G​>T	splice	splice	splice_acceptor_variant	PTV	SNV	Intracellular_TM8-9	TM8	Decipher	33057194	.	.	0	0	1	1	N	Y	N	.	N	N	N	N	Intellectual disability; Short stature	.	.	.	No	.	Yes	.	F	.	Unknown	N	.	.	.	.	.	.	.	.
chr3	11029242	A	G	chr3:11029242:A:G	chr3:11070928:A:G	c.1213A>G	p.I405V	p.Ile405Val	missense_variant	Missense	SNV	Intracellular_TM8-9	TM8	Truty	31440721	VCV000567558	Benign	1.81488e-05	1.78358e-05	1	1	N	Y	Y	UCSF, BioMarin	N	N	Y	Y	Early onset epilepsy	.	.	Unavailable	Yes	.	.	.	.	.	.	N	.	.	.	.	.	.	.	.
chr3	11029257	G	A	chr3:11029257:G:A	chr3:11070943:G:A	c.1228G>A	p.D410N	p.Asp410Asn	missense_variant	Missense	SNV	Intracellular_TM8-9	TM8	SCHEMA	35396579	.	.	4.06412e-06	4.89337e-06	1	1	N	Y	Y	BioMarin	N	N	N	Y	Schizophrenia	.	.	.	.	.	.	Yes	.	.	Unknown	N	.	.	.	.	.	.	.	.
chr3	11029258	A	G	chr3:11029258:A:G	chr3:11070944:A:G	c.1229A​>G	p.D410G	p.Asp410Gly	missense_variant	Missense	SNV	Intracellular_TM8-9	TM8	Decipher	33057194	.	.	0	0	1	1	N	Y	Y	BioMarin	N	N	N	Y	Delayed speech and language development; Downslanted palpebral fissures; Low-set ears	.	.	.	No	.	Yes	.	F	.	De novo constitutive	N	.	.	.	.	.	.	.	.
chr3	11029272	C	A	chr3:11029272:C:A	chr3:11070958:C:A	c.1243C>A	p.L415I	p.Leu415Ile	missense_variant	Missense	SNV	Intracellular_TM8-9	Intracellular_TM8-9	gnomAD	32461654	VCV000377065	Benign/Likely benign	0.00249382	0.00234984	2	2	N	Y	Y	UCSF	N	N	Y	N	Common variant	.	.	.	NA	NA	NA	.	.	.	.	N	.	.	.	.	.	.	.	.
chr3	11029272	C	A	chr3:11029272:C:A	chr3:11070958:C:A	c.1243C>A	p.L415I	p.Leu415Ile	missense_variant	Missense	SNV	Intracellular_TM8-9	Intracellular_TM8-9	BioMarin	.	VCV000377065	Benign/Likely benign	0.00249382	0.00234984	2	2	N	Y	Y	UCSF	N	N	Y	N	Benign	.	.	.	NA	.	.	.	.	.	.	N	.	.	.	.	.	.	.	.
chr3	11029278	C	T	chr3:11029278:C:T	chr3:11070964:C:T	c.1249C>T	p.R417C	p.Arg417Cys	missense_variant	Missense	SNV	Intracellular_TM8-9	Intracellular_TM8-9	SCHEMA	35396579	VCV001605450	Likely benign	8.0538e-06	9.71128e-06	1	1	N	Y	Y	BioMarin	N	N	N	Y	Schizophrenia. Also seen in SCHEMA controls.	.	.	.	.	.	.	Yes	.	.	Unknown	N	.	.	.	.	.	.	.	.
chr3	11029279	G	A	chr3:11029279:G:A	chr3:11070965:G:A	c.1250G>A	p.R417H	p.Arg417His	missense_variant	Missense	SNV	Intracellular_TM8-9	Intracellular_TM8-9	Truty	31440721	VCV000475469	Conflicting interpretations of pathogenicity	0.000114339	0.000109975	2	2	N	Y	Y	UCSF, BioMarin	N	N	Y	Y	Early onset epilepsy	.	.	Unavailable	Yes	.	.	.	.	.	.	N	.	.	.	.	.	.	.	.
chr3	11029279	G	A	chr3:11029279:G:A	chr3:11070965:G:A	c.1250G>A	p.R417H	p.Arg417His	missense_variant	Missense	SNV	Intracellular_TM8-9	Intracellular_TM8-9	Epi25	31327507	VCV000475469	Conflicting interpretations of pathogenicity	0.000114339	0.000109975	2	2	N	Y	Y	UCSF, BioMarin	N	N	Y	Y	Epilepsy	.	.	Unavailable	Yes	.	.	.	.	.	.	N	.	.	.	.	.	.	.	.
chr3	11029279	G	A	chr3:11029279:G:A	chr3:11070965:G:A	c.1250G>A	p.R417H	p.Arg417His	missense_variant	Missense	SNV	Intracellular_TM8-9	Intracellular_TM8-9	gnomAD	32461654	VCV000475469	Conflicting interpretations of pathogenicity	0.000114339	0.000109975	2	2	N	Y	Y	UCSF, BioMarin	N	N	Y	Y	Common variant	.	.	Unavailable	Yes	.	.	.	.	.	.	N	.	.	.	.	.	.	.	.
chr3	11029282	AC	A	chr3:11029282:AC:A	chr3:11070968:AC:A	c.1255delC	p.R419Afs*15	p.Arg419Alafs*15	frameshift_variant	PTV	Indel	Intracellular_TM8-9	Intracellular_TM8-9	Truty	31440721	.	.	0	0	1	1	N	Y	Y	BioMarin	N	N	N	Y	Early onset epilepsy	.	.	Unavailable	Yes	.	.	.	.	.	Unknown	SLC6A1_098	No	unknown	NA	NA	Yes	NA	NA	NA
chr3	11029284	C	T	chr3:11029284:C:T	chr3:11070970:C:T	c.1255C>T	p.R419C	p.Arg419Cys	missense_variant	Missense	SNV	Intracellular_TM8-9	Intracellular_TM8-9	Epi25	31327507	VCV000542202	Uncertain significance	1.06935e-05	8.77994e-06	2	2	N	Y	Y	UCSF, BioMarin	N	N	Y	Y	Epilepsy, GGE	.	.	GGE	Yes	.	.	.	.	.	Unknown	SLC6A1_033	Yes	unknown	NA	NA	Yes	NA	NA	NA
chr3	11029284	C	T	chr3:11029284:C:T	chr3:11070970:C:T	c.1255C>T	p.R419C	p.Arg419Cys	missense_variant	Missense	SNV	Intracellular_TM8-9	Intracellular_TM8-9	Truty	31440721	VCV000542202	Uncertain significance	1.06935e-05	8.77994e-06	2	2	N	Y	Y	UCSF, BioMarin	N	N	Y	Y	Early onset epilepsy	.	.	Unavailable	Yes	.	.	.	.	.	.	N	.	.	.	.	.	.	.	.
chr3	11029285	G	A	chr3:11029285:G:A	chr3:11070971:G:A	c.1256G>A	p.R419H	p.Arg419His	missense_variant	Missense	SNV	Intracellular_TM8-9	Intracellular_TM8-9	Truty	31440721	VCV000575017	Uncertain significance	1.07001e-05	1.3177e-05	1	1	N	Y	Y	BioMarin	N	N	N	Y	Early onset epilepsy	.	.	Unavailable	Yes	.	.	.	.	.	.	N	.	.	.	.	.	.	.	.
chr3	11029285	G	T	chr3:11029285:G:T	chr3:11070971:G:T	c.1256G>T	p.R419L	p.Arg419Leu	missense_variant	Missense	SNV	Intracellular_TM8-9	Intracellular_TM8-9	Truty	31440721	VCV000654519	Uncertain significance	0	0	1	1	N	Y	Y	BioMarin	N	N	N	Y	Early onset epilepsy	.	.	Unavailable	Yes	.	.	.	.	.	.	N	.	.	.	.	.	.	.	.
chr3	11029321	C	G	chr3:11029321:C:G	chr3:11071007:C:G	c.1292C​>G	p.S431C	p.Ser431Cys	missense_variant	Missense	SNV	TM9	TM9	Decipher	33057194	.	.	0	0	1	1	N	Y	Y	BioMarin	N	N	N	Y	Abnormal facial shape; Global developmental delay	.	.	.	No	.	Yes	.	F	.	Unknown	N	.	.	.	.	.	.	.	.
chr3	11029329	A	T	chr3:11029329:A:T	chr3:11071015:A:T	c.1300A>T	p.I434F	p.Ile434Phe	missense_variant	Missense	SNV	TM9	TM9	SCHEMA	35396579	.	.	3.19e-05	0	1	1	N	Y	Y	BioMarin	N	N	N	Y	Schizophrenia	.	.	.	.	.	.	Yes	.	.	Unknown	N	.	.	.	.	.	.	.	.
chr3	11029331	C	G	chr3:11029331:C:G	chr3:11071017:C:G	c.1302C>G	p.I434M	p.Ile434Met	missense_variant	Missense	SNV	TM9	TM9	Clinvar_25Aug2020	.	VCV000589804	Uncertain significance	7.09723e-06	8.74653e-06	1	1	N	Y	Y	UCSF	N	N	Y	N	Unknown, classified as VUS: VCV000589804.3	.	.	.	.	.	.	.	.	.	Unknown	N	.	.	.	.	.	.	.	.
chr3	11029332	G	A	chr3:11029332:G:A	chr3:11071018:G:A	c.1303G>A	p.G435S	p.Gly435Ser	missense_variant	Missense	SNV	TM9	TM9	Clinvar_25Aug2020	.	.	.	0	0	1	1	N	Y	Y	BioMarin	N	N	N	Y	Epilepsy	.	.	Unavailable	Yes	.	.	.	.	.	.	N	.	.	.	.	.	.	.	.
chr3	11029353	G	A	chr3:11029353:G:A	chr3:11071039:G:A	c.1323+1G>A	splice	splice	splice_donor_variant	PTV	SNV	Extracellular_TM9-10	Extracellular_TM9-10	Kim	31401500	VCV001323611	Pathogenic	0	0	1	1	N	Y	N	.	N	N	N	N	EOAE	3.41667	41	EOAE	Yes	No	Yes	.	F	Yes	Unknown	SLC6A1_086	No	unknown	7.7	Yes	Yes	41	No	No
chr3	11029355	A	T	chr3:11029355:A:T	chr3:11071041:A:T	c.1323+3A>T	splice	splice	splice_region_variant	Other	SNV	Extracellular_TM9-10	Extracellular_TM9-10	Epi25	31327507	.	.	0	0	1	1	N	Y	N	.	N	N	N	N	Epilepsy	.	.	Unavailable	Yes	.	.	.	.	.	.	N	.	.	.	.	.	.	.	.
chr3	11031168	A	G	chr3:11031168:A:G	chr3:11072854:A:G	c.1324-9A>G	splice	splice	splice_region_variant	Other	SNV	Extracellular_TM9-10	Extracellular_TM9-10	Epi25	31327507	.	.	7.96654e-06	9.62658e-06	1	1	N	Y	N	.	N	N	N	N	Epilepsy	.	.	Unavailable	Yes	.	.	.	.	.	.	N	.	.	.	.	.	.	.	.
chr3	11031177	G	A	chr3:11031177:G:A	chr3:11072863:G:A	c.1324G>A	p.G442R	p.Gly442Arg	missense_variant	Missense	SNV	Extracellular_TM9-10	Extracellular_TM9-10	SCHEMA	35396579	.	.	3.9821e-06	0	1	1	N	Y	Y	BioMarin	N	N	N	Y	Schizophrenia	.	.	.	.	.	.	Yes	.	.	Unknown	N	.	.	.	.	.	.	.	.
chr3	11031178	G	T	chr3:11031178:G:T	chr3:11072864:G:T	c.1325G​>T	p.G442V	p.Gly442Val	missense_variant	Missense	SNV	Extracellular_TM9-10	Extracellular_TM9-10	Kaplanis_DDD	33057194	.	.	0	0	1	1	N	Y	Y	UCSF, BioMarin	N	N	Y	Y	Abnormal lip morphology; Absence seizures; Absent speech; Anterior creases of earlobe; Decreased fetal movement; Frontal bossing; Intellectual disability; Muscular hypotonia; Pectus excavatum; Plagiocephaly	.	.	CAE	Yes	.	Yes	.	M	.	De novo constitutive	N	.	.	.	.	.	.	.	.
chr3	11031180	G	A	chr3:11031180:G:A	chr3:11072866:G:A	c.1327G​>A	p.G443S	p.Gly443Ser	missense_variant	Missense	SNV	Extracellular_TM9-10	TM10a	Kaplanis_DDD	33057194	.	.	0	0	1	1	N	Y	Y	UCSF, BioMarin	N	N	Y	Y	Cafe-au-lait spot; Moderate global developmental delay; Muscular hypotonia; Postnatal macrocephaly	.	.	.	No	.	Yes	.	M	.	De novo constitutive	N	.	.	.	.	.	.	.	.
chr3	11031180	GG	G	chr3:11031180:GG:G	chr3:11072866:GG:G	c.1328delG	p.G443Vfs*16	p.Gly443Valfs*16	frameshift_variant	PTV	Indel	Extracellular_TM9-10	TM10a	Moller_Johannesen_Bertrand_Isodor	.	.	.	0	0	1	1	N	Y	Y	UCSF	N	N	Y	N	Atonic	.	.	.	.	.	.	.	.	.	.	N	.	.	.	.	.	.	.	.
chr3	11031181	G	A	chr3:11031181:G:A	chr3:11072867:G:A	c.1328G>A	p.G443D	p.Gly443Asp	missense_variant	Missense	SNV	Extracellular_TM9-10	TM10a	Truty	31440721	VCV000845407	Uncertain significance	0	0	1	1	N	Y	Y	BioMarin	N	N	N	Y	Early onset epilepsy	.	.	Unavailable	Yes	.	.	.	.	.	.	N	.	.	.	.	.	.	.	.
chr3	11031187	A	G	chr3:11031187:A:G	chr3:11072873:A:G	c.1334A>G	p.Y445C	p.Tyr445Cys	missense_variant	Missense	SNV	Extracellular_TM9-10	TM10a	Mattison	30132828	VCV001304477	Uncertain significance	0	0	1	1	N	Y	Y	Mattison, BioMarin	Y	N	N	Y	Generalized epilepsy	.	.	Unclassified General	Yes	.	.	.	F	.	Unknown	N	.	.	.	.	.	.	.	.
chr3	11031188	T	TT	chr3:11031188:T:TT	chr3:11072874:T:TT	c.1335dupT	p.V446Cfs*6	p.Val446Cysfs*6	frameshift_variant	PTV	Indel	Extracellular_TM9-10	TM10a	Truty	31440721	.	.	0	0	1	1	N	Y	Y	BioMarin	N	N	N	Y	Early onset epilepsy	.	.	Unavailable	Yes	.	.	.	.	.	Unknown	SLC6A1_106	No	unknown	NA	NA	Yes	NA	NA	NA
chr3	11031188	T	C	chr3:11031188:T:C	chr3:11072874:T:C	c.1335T>C	p.Y445=	p.Tyr445=	synonymous_variant	Other	SNV	Extracellular_TM9-10	TM10a	Epi25	31327507	.	.	4.37644e-05	3.36522e-05	1	1	N	Y	N	.	N	N	N	N	Epilepsy	.	.	Unavailable	Yes	.	.	.	.	.	.	N	.	.	.	.	.	.	.	.
chr3	11031190	T	A	chr3:11031190:T:A	chr3:11072876:T:A	c.1337T>A	p.V446D	p.Val446Asp	missense_variant	Missense	SNV	Extracellular_TM9-10	TM10a	Epi25	31327507	.	.	0	0	1	1	N	Y	Y	BioMarin	N	N	N	Y	Epilepsy, GGE	.	.	GGE	Yes	.	.	.	.	.	Unknown	SLC6A1_032	No	unknown	NA	NA	Yes	NA	NA	NA
chr3	11031195	A	T	chr3:11031195:A:T	chr3:11072881:A:T	c.1342A>T	p.K448X	p.Lys448*	stop_gained	PTV	SNV	Extracellular_TM9-10	TM10a	Johannesen	29315614	.	.	0	0	1	1	N	Y	Y	BioMarin	N	N	N	Y	MAE (Atonic, myoclonic, tonic/myoclonic) Moderate ID (nonverbal); Autism, self‐stim behavior, bruxism, rep. night waking; Brisk reflexes, unsteady gait (walked at 3.75 y)	3	36	EMAS	Yes	Yes	Yes	.	F	None	De novo constitutive	SLC6A1_072	No	de novo	10	No	Yes	36	No	No
chr3	11031196	A	G	chr3:11031196:A:G	chr3:11072882:A:G	c.1343A>G	p.K448R	p.Lys448Arg	missense_variant	Missense	SNV	Extracellular_TM9-10	TM10a	Epi25	31327507	VCV000947552	Uncertain significance	7.95691e-06	4.80691e-06	1	1	N	Y	Y	UCSF, BioMarin	N	N	Y	Y	Epilepsy, GGE	.	.	GGE	Yes	.	.	.	.	.	Unknown	SLC6A1_031	Yes	unknown	NA	NA	Yes	NA	NA	NA
chr3	11031206	C	G	chr3:11031206:C:G	chr3:11072892:C:G	c.1353C>G	p.D451E	p.Asp451Glu	missense_variant	Missense	SNV	Extracellular_TM9-10	TM10a	Moller_Johannesen_MJ_Hajianpour	.	VCV000521429	Uncertain significance	0	0	1	1	N	Y	Y	UCSF	N	N	Y	N	Epilepsy, moderate ID, born preterm (32/40wks), Dolichocephaly, low-set ears, prominent nasal bridge, high palate, retrognathia, pes planus; Mood swings; Age 132 months	.	.	.	Yes	.	Yes	.	F	Maternal and two siblings with ID and Seizures	Maternal	N	.	.	.	.	.	.	.	.
chr3	11031219	A	C	chr3:11031219:A:C	chr3:11072905:A:C	c.1366A>C	p.S456R	p.Ser456Arg	missense_variant	Missense	SNV	Extracellular_TM9-10	TM10_hinge-region	Clinvar_25Aug2020	.	VCV000938202	Likely pathogenic	0	0	1	1	N	Y	Y	UCSF	N	N	Y	N	Unknown, classified as likely pathogenic: VCV000938202.3	.	.	.	.	.	.	.	.	.	Unknown	N	.	.	.	.	.	.	.	.
chr3	11031221	TGG	T	chr3:11031221:TGG:T	chr3:11072907:TGG:T	c.1369_1370delGG	p.G457Hfs*10	p.Gly457Hisfs*10	frameshift_variant	PTV	Indel	TM10	TM10b	Carvill	25865495	.	.	0	0	2	1	Duplicated in Johannesen	Y	Y	UCSF, BioMarin, Mermer	N	Y	Y	Y	Myoclonic-atonic seizures; myoclonic-atonic, atonic seizures; ID; absence, myoclonic seizures; autistic features, attention deficit hyperactivity	3	36	EMAS	Yes	Yes	Yes	.	M	None	De novo constitutive	SLC6A1_073	No	de novo	12	NA	Yes	36	No	No
chr3	11031221	TGG	T	chr3:11031221:TGG:T	chr3:11072907:TGG:T	c.1369_1370delGG	p.G457Hfs*10	p.Gly457Hisfs*10	frameshift_variant	PTV	Indel	TM10	TM10b	Johannesen	29315614	.	.	0	0	2	1	Duplicated in Carvill	N	Y	UCSF, BioMarin, Mermer	N	Y	Y	Y	MAE → aBECTs + ESES‐like (Absences, atonic, myoclonic atonic → perioral myoclonia mainly during sleep, rare GTCS) Mild ID; None; Unsteady gait/balance problems	3	36	EMAS	Yes	No	Yes	.	M	None	De novo constitutive	SLC6A1_073	No	de novo	12	NA	Yes	36	No	No
chr3	11031230	C	G	chr3:11031230:C:G	chr3:11072916:C:G	c.1377C>G	p.S459R	p.Ser459Arg	missense_variant	Missense	SNV	TM10	TM10b	Johannesen	29315614	VCV000570384	Pathogenic	0	0	2	2	N	Y	Y	UCSF, BioMarin	N	N	Y	Y	Unclassified generalized (Absences) Severe ID (almost nonverbal); Aggressive behaviors, stereotypies; Normal (walked at 2 y)	5	60	Unclassified General	Yes	No	Yes	.	F	None	De novo constitutive	SLC6A1_074	No	de novo	13	No	Yes	60	No	No
chr3	11031230	C	G	chr3:11031230:C:G	chr3:11072916:C:G	c.1377C>G	p.S459R	p.Ser459Arg	missense_variant	Missense	SNV	TM10	TM10b	Truty	31440721	VCV000570384	Pathogenic	0	0	2	2	N	Y	Y	UCSF, BioMarin	N	N	Y	Y	Early onset epilepsy	.	.	Unavailable	Yes	.	.	.	.	.	Unknown	SLC6A1_104	No	unknown	NA	NA	Yes	NA	NA	NA
chr3	11031230	C	A	chr3:11031230:C:A	chr3:11072916:C:A	c.1377C>A	p.S459R	p.Ser459Arg	missense_variant	Missense	SNV	TM10	TM10b	Kaplanis_GDX	33057194	VCV000421382	Conflicting interpretations of pathogenicity	0	0	1	1	N	Y	N	.	N	N	N	N	DD	.	.	.	.	.	Yes	.	.	.	De novo constitutive	N	.	.	.	.	.	.	.	.
chr3	11031241	T	G	chr3:11031241:T:G	chr3:11072927:T:G	c.1388T​>G	p.L463R	p.Leu463Arg	missense_variant	Missense	SNV	TM10	TM10b	Decipher	33057194	.	.	0	0	1	1	N	Y	Y	BioMarin	N	N	N	Y	Broad fingertip; Clinodactyly of the 5th finger; Intracranial cystic lesion; Pes planus; Repetitive compulsive behavior; Severe global developmental delay; Short philtrum; Sleep disturbance; Stereotypy; Strabismus; Thick lower lip vermilion	.	.	.	No	.	Yes	.	M	.	Maternal mosaicism	N	.	.	.	.	.	.	.	.
chr3	11031244	T	A	chr3:11031244:T:A	chr3:11072930:T:A	c.1391T>A	p.V464E	p.Val464Glu	missense_variant	Missense	SNV	TM10	TM10b	Clinvar_25Aug2020	.	VCV000847691	Likely benign	0	0	1	1	N	Y	Y	UCSF	N	N	Y	N	Unknown, classified as likely benign: VCV000847691.3	.	.	.	.	.	.	.	.	.	Unknown	N	.	.	.	.	.	.	.	.
chr3	11031245	G	A	chr3:11031245:G:A	chr3:11072931:G:A	c.1392G>A	p.V464=	p.Val464=	synonymous_variant	Other	SNV	TM10	TM10b	Epi25	31327507	.	.	1.59422e-05	1.92493e-05	1	1	N	Y	N	.	N	N	N	N	Epilepsy	.	.	Unavailable	Yes	.	.	.	.	.	.	N	.	.	.	.	.	.	.	.
chr3	11031247	T	C	chr3:11031247:T:C	chr3:11072933:T:C	c.1394T​>C	p.F465S	p.Phe465Ser	missense_variant	Missense	SNV	TM10	TM10b	Decipher	33057194	.	.	0	0	2	2	N	Y	Y	BioMarin	N	N	N	Y	Abnormal immunoglobulin level; Absence seizures; Autism; Bruxism; Feeding difficulties in infancy; Global developmental delay; Hemangioma; Intrauterine growth retardation; Stereotypy	.	.	CAE	Yes	Yes	Yes	.	F	.	De novo constitutive	N	.	.	.	.	.	.	.	.
chr3	11031247	T	C	chr3:11031247:T:C	chr3:11072933:T:C	c.1394T​>C	p.F465S	p.Phe465Ser	missense_variant	Missense	SNV	TM10	TM10b	Decipher	33057194	.	.	0	0	2	2	N	Y	Y	BioMarin	N	N	N	Y	Abnormal immunoglobulin level; Absent speech; Bruxism; Feeding difficulties in infancy; Generalized tonic-clonic seizures with focal onset; Global developmental delay; Intrauterine growth retardation; Stereotypy	.	.	Unclassified General	Yes	.	Yes	.	F	.	De novo constitutive	N	.	.	.	.	.	.	.	.
chr3	11031255	T	C	chr3:11031255:T:C	chr3:11072941:T:C	c.1402T>C	p.C468R	p.Cys468Arg	missense_variant	Missense	SNV	TM10	TM10b	Truty	31440721	VCV000575977	Uncertain significance	0	0	1	1	N	Y	Y	BioMarin	N	N	N	Y	Early onset epilepsy	.	.	Unavailable	Yes	.	.	.	.	.	.	N	.	.	.	.	.	.	.	.
chr3	11031264	A	G	chr3:11031264:A:G	chr3:11072950:A:G	c.1411A>G	p.I471V	p.Ile471Val	missense_variant	Missense	SNV	TM10	TM10b	Epi25	31327507	.	.	3.99907e-06	4.82281e-06	1	1	N	Y	Y	BioMarin	N	N	N	Y	Epilepsy	.	.	Unavailable	Yes	.	.	.	.	.	.	N	.	.	.	.	.	.	.	.
chr3	11031278	C	T	chr3:11031278:C:T	chr3:11072964:C:T	c.1425C>T	p.Y475=	p.Tyr475=	synonymous_variant	Other	SNV	TM10	Intracellular_TM10-11	Epi25	31327507	.	.	6.43455e-05	7.03389e-05	1	1	N	Y	N	.	N	N	N	N	Epilepsy	.	.	Unavailable	Yes	.	.	.	.	.	.	N	.	.	.	.	.	.	.	.
chr3	11031281	T	TGAGT	chr3:11031282:T:GAG	chr3:11072967:T:TGAGT	c.1426+3dupGAGT	.	.	splice_region_variant	Other	Indel	TM10	IL5	Truty	31440721	.	.	0	0	1	1	N	Y	N	.	N	N	N	N	Early onset epilepsy	.	.	Unavailable	Yes	.	.	.	.	.	.	N	.	.	.	.	.	.	.	.
chr3	11033630	A	G	chr3:11033630:A:G	chr3:11075316:A:G	c.1427-9A>G	splice	splice	splice_region_variant	Other	.	TM10	IL5	Goodspeed	33241211	.	.	0	0	1	1	N	Y	N	.	N	N	N	N	DD	.	.	.	No	No	Yes	.	M	None	De novo constitutive	SLC6A1_110	No	de novo	1.6	No	No	NA	No	NA
chr3	11033633	T	C	chr3:11033633:T:C	chr3:11075319:T:C	c.1427-6T>C	splice	splice	splice_region_variant	Other	SNV	TM10	IL5	Epi25	31327507	.	.	8.01308e-06	9.68214e-06	1	1	N	Y	N	.	N	N	N	N	Epilepsy	.	.	Unavailable	Yes	.	.	.	.	.	.	N	.	.	.	.	.	.	.	.
chr3	11033638	G	A	chr3:11033638:G:A	chr3:11075324:G:A	c.1427-1G>A	splice	splice	splice_acceptor_variant	PTV	SNV	TM10	IL5	Truty	31440721	VCV000574780	Likely pathogenic	0	0	1	1	N	Y	N	.	N	N	N	N	Early onset epilepsy	.	.	Unavailable	Yes	.	.	.	.	.	Unknown	SLC6A1_108	No	unknown	NA	NA	Yes	NA	NA	NA
chr3	11033647	C	A	chr3:11033647:C:A	chr3:11075333:C:A	c.1435C>A	p.R479=	p.Arg479=	synonymous_variant	Other	SNV	Intracellular_TM10-11	IL5	Truty	31440721	.	.	1.19709e-05	1.44574e-05	1	1	N	Y	N	.	N	N	N	N	Early onset epilepsy	.	.	Unavailable	Yes	.	.	.	.	.	.	N	.	.	.	.	.	.	.	.
chr3	11033647	C	T	chr3:11033647:C:T	chr3:11075333:C:T	c.1435C>T	p.R479X	p.Arg479*	stop_gained	PTV	SNV	Intracellular_TM10-11	IL5	Truty	31440721	VCV000542201	Pathogenic	0	0	1	1	N	Y	Y	BioMarin	N	N	N	Y	Early onset epilepsy	.	.	Unavailable	Yes	.	.	.	.	.	Unknown	SLC6A1_099	No	unknown	NA	NA	Yes	NA	NA	NA
chr3	11033648	G	A	chr3:11033648:G:A	chr3:11075334:G:A	c.1436G>A	p.R479Q	p.Arg479Gln	missense_variant	Missense	SNV	Intracellular_TM10-11	IL5	Truty	31440721	VCV000542200	Conflicting interpretations of pathogenicity	7.17743e-05	7.70557e-05	2	2	N	Y	Y	UCSF, BioMarin	N	N	Y	Y	Early onset epilepsy	.	.	Unavailable	Yes	.	.	.	.	.	.	N	.	.	.	.	.	.	.	.
chr3	11033648	G	A	chr3:11033648:G:A	chr3:11075334:G:A	c.1436G>A	p.R479Q	p.Arg479Gln	missense_variant	Missense	SNV	Intracellular_TM10-11	IL5	Epi25	31327507	VCV000542200	Conflicting interpretations of pathogenicity	7.17743e-05	7.70557e-05	2	2	N	Y	Y	UCSF, BioMarin	N	N	Y	Y	Epilepsy	.	.	Unavailable	Yes	.	.	.	.	.	.	N	.	.	.	.	.	.	.	.
chr3	11033648	G	A	chr3:11033648:G:A	chr3:11075334:G:A	c.1436G>A	p.R479Q	p.Arg479Gln	missense_variant	Missense	SNV	Intracellular_TM10-11	IL5	gnomAD	32461654	VCV000542200	Conflicting interpretations of pathogenicity	7.17743e-05	7.70557e-05	2	2	N	Y	Y	UCSF, BioMarin	N	N	Y	Y	Common variant	.	.	Unavailable	Yes	.	.	.	.	.	.	N	.	.	.	.	.	.	.	.
chr3	11033649	A	T	chr3:11033649:A:T	chr3:11075335:A:T	c.1437A>T	p.R479=	p.Arg479=	synonymous_variant	Other	SNV	Intracellular_TM10-11	IL5	Epi25	31327507	.	.	7.96914e-06	9.62519e-06	1	1	N	Y	N	.	N	N	N	N	Epilepsy	.	.	Unavailable	Yes	.	.	.	.	.	.	N	.	.	.	.	.	.	.	.
chr3	11033650	T	C	chr3:11033650:T:C	chr3:11075336:T:C	c.1438T>C	p.F480L	p.Phe480Leu	missense_variant	Missense	SNV	Intracellular_TM10-11	IL5	BioMarin	.	VCV001052031	Uncertain significance	0	0	1	1	N	Y	N	.	N	N	N	N	Unclear	.	.	.	.	.	.	.	.	.	.	N	.	.	.	.	.	.	.	.
chr3	11033672	T	C	chr3:11033672:T:C	chr3:11075358:T:C	c.1460T>C	p.M487T	p.Met487Thr	missense_variant	Missense	SNV	Intracellular_TM10-11	IL5	Truty	31440721	VCV000569446	Likely pathogenic	0	0	1	1	N	Y	Y	UCSF, BioMarin	N	N	Y	Y	Early onset epilepsy	.	.	Unavailable	Yes	.	.	.	.	.	Unknown	SLC6A1_102	No	unknown	NA	NA	Yes	NA	NA	NA
chr3	11033673	G	GCAG	chr3:11033673:G:GCAG	chr3:11075359:G:GCAG	c.1461_1462insCAG	p.M487_V488insQ	p.Met487_Val488insGln	inframe_insertion	In-frame	Indel	Intracellular_TM10-11	IL5	Truty	31440721	.	.	0	0	1	1	N	Y	Y	BioMarin	N	N	N	Y	Early onset epilepsy	.	.	Unavailable	Yes	.	.	.	.	.	.	N	.	.	.	.	.	.	.	.
chr3	11033673	G	A	chr3:11033673:G:A	chr3:11075359:G:A	c.1461G>A	p.M487I	p.Met487Ile	missense_variant	Missense	SNV	Intracellular_TM10-11	IL5	BioMarin	.	VCV000961828	Uncertain significance	0	0	1	1	N	Y	N	.	N	N	N	N	Unclear	.	.	.	.	.	.	.	.	.	.	N	.	.	.	.	.	.	.	.
chr3	11033689	T	C	chr3:11033689:T:C	chr3:11075375:T:C	c.1477T>C	p.C493R	p.Cys493Arg	missense_variant	Missense	SNV	Intracellular_TM10-11	Intracellular_TM10-11	Epi25	31327507	VCV001213692	Uncertain significance	0	0	1	1	N	Y	Y	BioMarin	N	N	N	Y	Epilepsy, GGE	.	.	GGE	Yes	.	.	.	.	.	Unknown	SLC6A1_030	No	unknown	NA	NA	Yes	NA	NA	NA
chr3	11033694	C	T	chr3:11033694:C:T	chr3:11075380:C:T	c.1482C>T	p.I494=	p.Ile494=	synonymous_variant	Other	SNV	Intracellular_TM10-11	Intracellular_TM10-11	Epi25	31327507	.	.	0	0	1	1	N	Y	N	.	N	N	N	N	Epilepsy	.	.	Unavailable	Yes	.	.	.	.	.	.	N	.	.	.	.	.	.	.	.
chr3	11033696	G	T	chr3:11033696:G:T	chr3:11075382:G:T	c.1484G>T	p.W495L	p.Trp495Leu	missense_variant	Missense	SNV	Intracellular_TM10-11	Intracellular_TM10-11	Rees	31932766	.	.	0	0	1	1	N	Y	Y	BioMarin	N	N	N	Y	Schizophrenia; Completed secondary school, no evidence of developmental delay or epilepsy.	.	.	.	No	No	No	Yes	.	Yes	De novo constitutive	SLC6A1_116	No	de novo	-	Yes	No	NA	No	No
chr3	11033699	G	A	chr3:11033699:G:A	chr3:11075385:G:A	c.1487G>A	p.W496X	p.Trp496*	stop_gained	PTV	SNV	Intracellular_TM10-11	TM11	Mattison	30132828	.	.	0	0	1	1	N	Y	Y	Mattison, BioMarin	Y	N	N	Y	Generalized epilepsy; Macrocephaly, mild hypotonia	.	.	Unclassified General	Yes	Yes	.	.	M	.	Unknown	N	.	.	.	.	.	.	.	.
chr3	11033708	G	A	chr3:11033708:G:A	chr3:11075394:G:A	c.1496G>A	p.C499Y	p.Cys499Tyr	missense_variant	Missense	SNV	TM11	TM11	BioMarin	.	VCV000809427	Uncertain significance	0	0	1	1	N	Y	N	.	N	N	N	N	Unclear	.	.	.	.	.	.	.	.	.	.	N	.	.	.	.	.	.	.	.
chr3	11033716	T	C	chr3:11033716:T:C	chr3:11075402:T:C	c.1504T>C	p.F502L	p.Phe502Leu	missense_variant	Missense	SNV	TM11	TM11	BioMarin	.	VCV001024030	Uncertain significance	0	0	1	1	N	Y	N	.	N	N	N	N	Unclear	.	.	.	.	.	.	.	.	.	.	N	.	.	.	.	.	.	.	.
chr3	11033728	A	G	chr3:11033728:A:G	chr3:11075414:A:G	c.1516A>G	p.I506V	p.Ile506Val	missense_variant	Missense	SNV	TM11	TM11	Truty	31440721	VCV000655599	Uncertain significance	1.41562e-05	1.30924e-05	1	1	N	Y	Y	BioMarin	N	N	N	Y	Early onset epilepsy	.	.	Unavailable	Yes	.	.	.	.	.	.	N	.	.	.	.	.	.	.	.
chr3	11033732	T	C	chr3:11033732:T:C	chr3:11075418:T:C	c.1520T>C	p.I507T	p.Ile507Thr	missense_variant	Missense	SNV	TM11	TM11	Truty	31440721	VCV000647588	Likely benign	0	0	1	1	N	Y	Y	UCSF, BioMarin	N	N	Y	Y	Early onset epilepsy	.	.	Unavailable	Yes	.	.	.	.	.	.	N	.	.	.	.	.	.	.	.
chr3	11033739	G	A	chr3:11033739:G:A	chr3:11075425:G:A	c.1527G>A	p.A509=	p.Ala509=	synonymous_variant	Other	SNV	TM11	TM11	Truty	31440721	.	.	0.00018075	0.000187944	2	2	N	Y	N	.	N	N	N	N	Early onset epilepsy	.	.	Unavailable	Yes	.	.	.	.	.	.	N	.	.	.	.	.	.	.	.
chr3	11033739	G	A	chr3:11033739:G:A	chr3:11075425:G:A	c.1527G>A	p.A509=	p.Ala509=	synonymous_variant	Other	SNV	TM11	TM11	Epi25	31327507	.	.	0.00018075	0.000187944	2	2	N	Y	N	.	N	N	N	N	Epilepsy	.	.	Unavailable	Yes	.	.	.	.	.	.	N	.	.	.	.	.	.	.	.
chr3	11034522	C	T	chr3:11034522:C:T	chr3:11076208:C:T	c.1528-9C>T	splice	splice	splice_region_variant	Other	SNV	TM11	TM11	Epi25	31327507	.	.	0	0	1	1	N	Y	N	.	N	N	N	N	Epilepsy	.	.	Unavailable	Yes	.	.	.	.	.	.	N	.	.	.	.	.	.	.	.
chr3	11034527	C	T	chr3:11034527:C:T	chr3:11076213:C:T	c.1528-4C>T	splice	splice	splice_region_variant	Other	SNV	TM11	TM11	Epi25	31327507	.	.	0	0	1	1	N	Y	N	.	N	N	N	N	Epilepsy	.	.	Unavailable	Yes	.	.	.	.	.	.	N	.	.	.	.	.	.	.	.
chr3	11034534	G	A	chr3:11034534:G:A	chr3:11076220:G:A	c.1531G>A	p.V511M	p.Val511Met	missense_variant	Missense	SNV	TM11	TM11	Epi25	31327507	VCV000421211	Conflicting interpretations of pathogenicity	0	0	6	6	N	Y	Y	UCSF, BioMarin, Mermer	N	Y	Y	Y	Epilepsy, GGE	.	.	GGE	Yes	.	.	.	.	.	Unknown	SLC6A1_029	No	unknown	NA	NA	Yes	NA	NA	NA
chr3	11034534	G	A	chr3:11034534:G:A	chr3:11076220:G:A	c.1531G>A	p.V511M	p.Val511Met	missense_variant	Missense	SNV	TM11	TM11	Johannesen	29315614	VCV000421211	Conflicting interpretations of pathogenicity	0	0	6	6	N	Y	Y	UCSF, BioMarin, Mermer	N	Y	Y	Y	Unclassified generalized (Atypical absences) Mild ID (verbal); ADHD; Normal	1	12	Unclassified General	Yes	No	Yes	.	M	None	De novo constitutive	SLC6A1_075	No	de novo	5	No	Yes	12	No	No
chr3	11034534	G	A	chr3:11034534:G:A	chr3:11076220:G:A	c.1531G>A	p.V511M	p.Val511Met	missense_variant	Missense	SNV	TM11	TM11	Symonds	31302675	VCV000421211	Conflicting interpretations of pathogenicity	0	0	6	6	N	Y	Y	UCSF, BioMarin, Mermer	N	Y	Y	Y	Epilepsy	.	.	Unavailable	Yes	.	.	.	.	Father affected with learning disability but no known history of seizures	Paternal	N	.	.	.	.	.	.	.	.
chr3	11034534	G	A	chr3:11034534:G:A	chr3:11076220:G:A	c.1531G>A	p.V511M	p.Val511Met	missense_variant	Missense	SNV	TM11	TM11	Truty	31440721	VCV000421211	Conflicting interpretations of pathogenicity	0	0	6	6	N	Y	Y	UCSF, BioMarin, Mermer	N	Y	Y	Y	Early onset epilepsy	.	.	Unavailable	Yes	.	.	.	.	.	Unknown	SLC6A1_107	No	unknown	NA	NA	Yes	NA	NA	NA
chr3	11034534	G	A	chr3:11034534:G:A	chr3:11076220:G:A	c.1531G>A	p.V511M	p.Val511Met	missense_variant	Missense	SNV	TM11	TM11	Kaplanis_GDX	33057194	VCV000421211	Conflicting interpretations of pathogenicity	0	0	6	6	N	Y	Y	UCSF, BioMarin, Mermer	N	Y	Y	Y	DD	.	.	.	.	.	Yes	.	.	.	De novo constitutive	N	.	.	.	.	.	.	.	.
chr3	11034534	G	A	chr3:11034534:G:A	chr3:11076220:G:A	c.1531G>A	p.V511M	p.Val511Met	missense_variant	Missense	SNV	TM11	TM11	Kaplanis_GDX	33057194	VCV000421211	Conflicting interpretations of pathogenicity	0	0	6	6	N	Y	Y	UCSF, BioMarin, Mermer	N	Y	Y	Y	DD	.	.	.	.	.	Yes	.	.	.	De novo constitutive	N	.	.	.	.	.	.	.	.
chr3	11034562	C	T	chr3:11034562:C:T	chr3:11076248:C:T	c.1559C>T	p.T520M	p.Thr520Met	missense_variant	Missense	SNV	Extracellular_TM11-12	Extracellular_TM11-12	Epi25	31327507	VCV001018313	Likely benign	2.83776e-05	3.06182e-05	1	1	N	Y	Y	BioMarin	N	N	N	Y	Epilepsy	.	.	Unavailable	Yes	.	.	.	.	.	.	N	.	.	.	.	.	.	.	.
chr3	11034566	A	G	chr3:11034566:A:G	chr3:11076252:A:G	c.1563A>G	p.P521=	p.Pro521=	synonymous_variant	Other	SNV	Extracellular_TM11-12	Extracellular_TM11-12	Epi25	31327507	.	.	7.9734e-06	4.81654e-06	1	1	N	Y	Y	BioMarin	N	N	N	Y	Epilepsy	.	.	Unavailable	Yes	.	.	.	.	.	.	N	.	.	.	.	.	.	.	.
chr3	11034582	T	C	chr3:11034582:T:C	chr3:11076268:T:C	c.1579T>C	p.Y527H	p.Tyr527His	missense_variant	Missense	SNV	Extracellular_TM11-12	Extracellular_TM11-12	Epi25	31327507	.	.	0	0	1	1	N	Y	Y	UCSF, BioMarin	N	N	Y	Y	Epilepsy, GGE	.	.	GGE	Yes	.	.	.	.	.	Unknown	SLC6A1_028	No	unknown	NA	NA	Yes	NA	NA	NA
chr3	11034592	C	T	chr3:11034592:C:T	chr3:11076278:C:T	c.1589C>T	p.P530L	p.Pro530Leu	missense_variant	Missense	SNV	Extracellular_TM11-12	TM12	Epi25	31327507	.	.	0	0	1	1	N	Y	Y	UCSF, BioMarin	N	N	Y	Y	Epilepsy, GGE	.	.	GGE	Yes	.	.	.	.	.	Unknown	SLC6A1_027	No	unknown	NA	NA	Yes	NA	NA	NA
chr3	11034598	G	A	chr3:11034598:G:A	chr3:11076284:G:A	c.1595G>A	p.W532X	p.Trp532*	stop_gained	PTV	SNV	Extracellular_TM11-12	TM12	Moller_Johannesen_Marc_Engelen, Clinvar_25Aug2020	.	VCV000588456	Pathogenic	0	0	1	1	N	Y	Y	UCSF	N	N	Y	N	Atonic seizures (24m), mild ID and autism, motor delay, language impairment; seizure free at age 7yrs	2	24	Atonic seizures	Yes	Yes	Yes	.	M	.	De novo constitutive	N	.	.	.	.	.	.	.	.
chr3	11034600	G	C	chr3:11034600:G:C	chr3:11076286:G:C	c.1597G>C	p.G533R	p.Gly533Arg	missense_variant	Missense	SNV	Extracellular_TM11-12	TM12	BioMarin	.	VCV000837061	Uncertain significance	0	0	1	1	N	Y	N	.	N	N	N	N	Unclear	.	.	.	.	.	.	.	.	.	.	N	.	.	.	.	.	.	.	.
chr3	11034603	C	T	chr3:11034603:C:T	chr3:11076289:C:T	c.1600C>T	p.Q534X	p.Gln534*	stop_gained	PTV	SNV	Extracellular_TM11-12	TM12	Johannesen	29315614	VCV000978925	Pathogenic	0	0	1	1	N	Y	Y	BioMarin	N	N	N	Y	MAE (Atypical absences, atonic, myoclonic, eyelid myoclonia) Mild ID; ADD; Mild ataxia, dyskinesia	2	24	EMAS	Yes	No	Yes	.	F	None	De novo constitutive	SLC6A1_076	No	de novo	5	No	Yes	24	No	No
chr3	11034611	G	A	chr3:11034611:G:A	chr3:11076297:G:A	c.1608G>A	p.V536=	p.Val536=	synonymous_variant	Other	SNV	TM12	TM12	Epi25	31327507	.	.	0	0	1	1	N	Y	N	.	N	N	N	N	Epilepsy	.	.	Unavailable	Yes	.	.	.	.	.	.	N	.	.	.	.	.	.	.	.
chr3	11034627	C	T	chr3:11034627:C:T	chr3:11076313:C:T	c.1624C>T	p.L542=	p.Leu542=	synonymous_variant	Other	SNV	TM12	TM12	Epi25	31327507	.	.	7.07159e-06	8.72075e-06	1	1	N	Y	N	.	N	N	N	N	Epilepsy	.	.	Unavailable	Yes	.	.	.	.	.	.	N	.	.	.	.	.	.	.	.
chr3	11034643	T	G	chr3:11034643:T:G	chr3:11076329:T:G	c.1640T>G	p.L547R	p.Leu547Arg	missense_variant	Missense	SNV	TM12	TM12	Truty	31440721	VCV000565739	Uncertain significance	0	0	1	1	N	Y	Y	UCSF, BioMarin	N	N	Y	Y	Early onset epilepsy	.	.	Unavailable	Yes	.	.	.	.	.	.	N	.	.	.	.	.	.	.	.
chr3	11034650	C	T	chr3:11034650:C:T	chr3:11076336:C:T	c.1647C>T	p.P549=	p.Pro549=	synonymous_variant	Other	SNV	TM12	TM12	Epi25	31327507	.	.	0.00365307	0.00351044	1	1	N	Y	N	.	N	N	N	N	Epilepsy	.	.	Unavailable	Yes	.	.	.	.	.	.	N	.	.	.	.	.	.	.	.
chr3	11034651	G	A	chr3:11034651:G:A	chr3:11076337:G:A	c.1648G>A	p.G550R	p.Gly550Arg	missense_variant	Missense	SNV	TM12	TM12	Heyne	29942082	VCV000280932	Conflicting interpretations of pathogenicity	0	0	4	3	Likely duplicated in Satterstrom	N	Y	UCSF, BioMarin, Mattison, Mermer	Y	Y	Y	Y	ASD	.	.	Unavailable	Yes	Yes	.	.	M	.	De novo constitutive	SLC6A1_045	No	de novo	NA	NA	Yes	NA	NA	NA
chr3	11034651	G	A	chr3:11034651:G:A	chr3:11076337:G:A	c.1648G>A	p.G550R	p.Gly550Arg	missense_variant	Missense	SNV	TM12	TM12	Mattison	30132828	VCV000280932	Conflicting interpretations of pathogenicity	0	0	4	3	N	Y	Y	UCSF, BioMarin, Mattison, Mermer	Y	Y	Y	Y	Generalized epilepsy	.	.	Unclassified General	Yes	.	.	.	M	.	Unknown	N	.	.	.	.	.	.	.	.
chr3	11034651	G	A	chr3:11034651:G:A	chr3:11076337:G:A	c.1648G>A	p.G550R	p.Gly550Arg	missense_variant	Missense	SNV	TM12	TM12	Satterstrom	31981491	VCV000280932	Conflicting interpretations of pathogenicity	0	0	4	3	Likely duplicated in Heyne	Y	Y	UCSF, BioMarin, Mattison, Mermer	Y	Y	Y	Y	Autism	.	.	Unavailable	Yes	Yes	.	.	M	.	De novo constitutive	SLC6A1_045	No	de novo	NA	NA	Yes	NA	NA	NA
chr3	11034651	G	C	chr3:11034651:G:C	chr3:11076337:G:C	c.1648G>C	p.G550R	p.Gly550Arg	missense_variant	Missense	SNV	TM12	TM12	Kaplanis_GDX	33057194	VCV000383730	Conflicting interpretations of pathogenicity	0	0	1	1	N	Y	N	UCSF, BioMarin, Mattison, Mermer	Y	Y	Y	Y	DD	.	.	.	.	.	Yes	.	.	.	De novo constitutive	N	.	.	.	.	.	.	.	.
chr3	11034651	G	A	chr3:11034651:G:A	chr3:11076337:G:A	c.1648G>A	p.G550R	p.Gly550Arg	missense_variant	Missense	SNV	TM12	TM12	Kaplanis_GDX	33057194	VCV000280932	Conflicting interpretations of pathogenicity	0	0	4	3	N	Y	Y	UCSF, BioMarin, Mattison, Mermer	Y	Y	Y	Y	DD	.	.	.	.	.	Yes	.	.	.	De novo constitutive	N	.	.	.	.	.	.	.	.
chr3	11034659	G	A	chr3:11034659:G:A	chr3:11076345:G:A	c.1656G>A	p.M552I	p.Met552Ile	missense_variant	Missense	SNV	TM12	TM12	Epi25	31327507	.	.	3.97833e-06	4.80631e-06	1	1	N	Y	Y	BioMarin	N	N	N	Y	Epilepsy	.	.	Unavailable	Yes	.	.	.	.	.	.	N	.	.	.	.	.	.	.	.
chr3	11034661	C	A	chr3:11034661:C:A	chr3:11076347:C:A	c.1658C>A	p.A553D	p.Ala553Asp	missense_variant	Missense	SNV	TM12	TM12	Truty	31440721	VCV000578031	Uncertain significance	0	0	1	1	N	Y	Y	BioMarin	N	N	N	Y	Early onset epilepsy	.	.	Unavailable	Yes	.	.	.	.	.	.	N	.	.	.	.	.	.	.	.
chr3	11034666	A	G	chr3:11034666:A:G	chr3:11076352:A:G	c.1663A>G	p.M555V	p.Met555Val	missense_variant	Missense	SNV	C-terminus	TM12	Epi25	31327507	VCV000956735	Benign	5.65947e-05	5.66963e-05	1	1	N	Y	Y	UCSF, BioMarin	N	N	Y	Y	Epilepsy	.	.	Unavailable	Yes	.	.	.	.	.	.	N	.	.	.	.	.	.	.	.
chr3	11034666	A	G	chr3:11034666:A:G	chr3:11076352:A:G	c.1663A>G	p.M555V	p.Met555Val	missense_variant	Missense	SNV	C-terminus	TM12	gnomAD	32461654	VCV000956735	Benign	5.65947e-05	5.66963e-05	1	1	N	Y	Y	UCSF, BioMarin	N	N	Y	Y	Common variant	.	.	Unavailable	Yes	.	.	.	.	.	.	N	.	.	.	.	.	.	.	.
chr3	11034667	T	C	chr3:11034667:T:C	chr3:11076353:T:C	c.1664T>C	p.M555T	p.Met555Thr	missense_variant	Missense	SNV	C-terminus	TM12	BioMarin	.	VCV001052875	Uncertain significance	0	0	1	1	N	Y	N	.	N	N	N	N	Unclear	.	.	.	.	.	.	.	.	.	.	N	.	.	.	.	.	.	.	.
chr3	11034676	C	A	chr3:11034676:C:A	chr3:11076362:C:A	c.1673C>A	p.T558N	p.Thr558Asn	missense_variant	Missense	SNV	C-terminus	TM12	Epi25	31327507	.	.	3.98206e-06	4.80982e-06	1	1	N	Y	Y	BioMarin	N	N	N	Y	Epilepsy	.	.	Unavailable	Yes	.	.	.	.	.	.	N	.	.	.	.	.	.	.	.
chr3	11034684	G	A	chr3:11034684:G:A	chr3:11076370:G:A	c.1681G>A	p.G561S	p.Gly561Ser	missense_variant	Missense	SNV	C-terminus	C-terminus	Truty	31440721	VCV000664225	Uncertain significance	0	0	1	1	N	Y	Y	UCSF, BioMarin	N	N	Y	Y	Early onset epilepsy	.	.	Unavailable	Yes	.	.	.	.	.	.	N	.	.	.	.	.	.	.	.
chr3	11034700	T	C	chr3:11034700:T:C	chr3:11076386:T:C	c.1695+2T​>C	splice	splice	splice_donor_variant	PTV	SNV	C-terminus	C-terminus_IL6	Kaplanis_DDD	33057194	.	.	0	0	2	1	Likely duplicated in Decipher	Y	N	.	N	N	N	N	Bilateral conductive hearing impairment; Clinodactyly of the 5th finger; Downturned corners of mouth; Epicanthus; Moderate global developmental delay; Protruding ear; Severe expressive language delay; Strabismus	.	.	.	No	.	Yes	.	F	.	De novo constitutive	N	.	.	.	.	.	.	.	.
chr3	11034700	T	C	chr3:11034700:T:C	chr3:11076386:T:C	c.1695+2T>C	splice	splice	splice_donor_variant	PTV	SNV	C-terminus	C-terminus_IL6	Heyne	29942082	.	.	0	0	2	1	Likely duplicated in Heyne	N	N	.	N	N	N	N	DD	.	.	.	.	.	Yes	.	F	.	De novo constitutive	N	.	.	.	.	.	.	.	.
chr3	11034701	A	G	chr3:11034701:A:G	chr3:11076387:A:G	c.1695+3A>G	splice	splice	splice_region_variant	Other	SNV	C-terminus	C-terminus_IL6	Truty	31440721	.	.	0	0	1	1	N	Y	N	.	N	N	N	N	Early onset epilepsy	.	.	Unavailable	Yes	.	.	.	.	.	.	N	.	.	.	.	.	.	.	.
chr3	11036855	C	T	chr3:11036855:C:T	chr3:11078541:C:T	c.1696-7C>T	splice	splice	splice_region_variant	Other	SNV	C-terminus	C-terminus_IL6	Epi25	31327507	.	.	1.5985e-05	1.4481e-05	1	1	N	Y	N	.	N	N	N	N	Epilepsy	.	.	Unavailable	Yes	.	.	.	.	.	.	N	.	.	.	.	.	.	.	.
chr3	11036863	G	A	chr3:11036863:G:A	chr3:11078549:G:A	c.1697G>A	p.R566H	p.Arg566His	missense_variant	Missense	SNV	C-terminus	C-terminus_IL6	Posar	31516630	VCV000624211	Uncertain significance	3.99339e-06	4.82234e-06	1	1	N	Y	Y	UCSF	N	N	Y	N	Epilepsy and learning disability	12	144	Unclassified General	Yes	No	Yes	.	M	None	Inherited	SLC6A1_092	Yes	inherited	8	No	Yes	144	No	No
chr3	11036888	C	G	chr3:11036888:C:G	chr3:11078574:C:G	c.1722C>G	p.S574R	p.Ser574Arg	missense_variant	Missense	SNV	C-terminus	C-terminus	Epi25	31327507	VCV001020678	Uncertain significance	7.96546e-06	9.62112e-06	1	1	N	Y	Y	UCSF, BioMarin	N	N	Y	Y	Epilepsy, NAFE	.	.	NAFE	Yes	No	.	.	.	.	Unknown	SLC6A1_026	Yes	unknown	NA	NA	Yes	NA	NA	NA
chr3	11036888	C	T	chr3:11036888:C:T	chr3:11078574:C:T	c.1722C>T	p.S574=	p.Ser574=	synonymous_variant	Other	SNV	C-terminus	C-terminus	Epi25	31327507	.	.	3.18647e-05	3.49171e-05	1	1	N	Y	N	.	N	N	N	N	Epilepsy	.	.	Unavailable	Yes	.	.	.	.	.	.	N	.	.	.	.	.	.	.	.
chr3	11036889	G	A	chr3:11036889:G:A	chr3:11078575:G:A	c.1723G>A	p.E575K	p.Glu575Lys	missense_variant	Missense	SNV	C-terminus	C-terminus	Epi25	31327507	.	.	0	0	1	1	N	Y	Y	BioMarin	N	N	N	Y	Epilepsy, NAFE	.	.	NAFE	Yes	No	.	.	.	.	Unknown	SLC6A1_025	No	unknown	NA	NA	Yes	NA	NA	NA
chr3	11036890	A	T	chr3:11036890:A:T	chr3:11078576:A:T	c.1724A>T	p.E575V	p.Glu575Val	missense_variant	Missense	SNV	C-terminus	C-terminus	Truty	31440721	VCV000542199	Benign	0	0	1	1	N	Y	Y	BioMarin	N	N	N	Y	Early onset epilepsy	.	.	Unavailable	Yes	.	.	.	.	.	.	N	.	.	.	.	.	.	.	.
chr3	11036897	C	T	chr3:11036897:C:T	chr3:11078583:C:T	c.1731C>T	p.I577=	p.Ile577=	synonymous_variant	Other	SNV	C-terminus	C-terminus	Epi25	31327507	.	.	2.78685e-05	2.88498e-05	1	1	N	Y	N	.	N	N	N	N	Epilepsy	.	.	Unavailable	Yes	.	.	.	.	.	.	N	.	.	.	.	.	.	.	.
chr3	11036898	G	A	chr3:11036898:G:A	chr3:11078584:G:A	c.1732G>A	p.V578I	p.Val578Ile	missense_variant	Missense	SNV	C-terminus	C-terminus	Epi25	31327507	VCV000833947	Benign	3.18489e-05	2.88478e-05	1	1	N	Y	Y	UCSF, BioMarin	N	N	Y	Y	Epilepsy	.	.	Unavailable	Yes	.	.	.	.	.	.	N	.	.	.	.	.	.	.	.
chr3	11036904	C	T	chr3:11036904:C:T	chr3:11078590:C:T	c.1738C>T	p.P580S	p.Pro580Ser	missense_variant	Missense	SNV	C-terminus	C-terminus	Truty	31440721	VCV000568080	Benign/Likely benign	6.36912e-05	7.21161e-05	2	2	N	Y	Y	UCSF, BioMarin	N	N	Y	Y	Early onset epilepsy	.	.	Unavailable	Yes	.	.	.	.	.	.	N	.	.	.	.	.	.	.	.
chr3	11036904	C	T	chr3:11036904:C:T	chr3:11078590:C:T	c.1738C>T	p.P580S	p.Pro580Ser	missense_variant	Missense	SNV	C-terminus	C-terminus	Epi25	31327507	VCV000568080	Benign/Likely benign	6.36912e-05	7.21161e-05	2	2	N	Y	Y	UCSF, BioMarin	N	N	Y	Y	Epilepsy	.	.	Unavailable	Yes	.	.	.	.	.	.	N	.	.	.	.	.	.	.	.
chr3	11036904	C	T	chr3:11036904:C:T	chr3:11078590:C:T	c.1738C>T	p.P580S	p.Pro580Ser	missense_variant	Missense	SNV	C-terminus	C-terminus	gnomAD	32461654	VCV000568080	Benign/Likely benign	6.36912e-05	7.21161e-05	2	2	N	Y	Y	UCSF, BioMarin	N	N	Y	Y	Common variant	.	.	Unavailable	Yes	.	.	.	.	.	.	N	.	.	.	.	.	.	.	.
chr3	11036913	G	C	chr3:11036913:G:C	chr3:11078599:G:C	c.1747G>C	p.G583R	p.Gly583Arg	missense_variant	Missense	SNV	C-terminus	C-terminus	Truty	31440721	VCV000833547	Benign	0	0	1	1	N	Y	Y	UCSF, BioMarin	N	N	Y	Y	Early onset epilepsy	.	.	Unavailable	Yes	.	.	.	.	.	.	N	.	.	.	.	.	.	.	.
chr3	11036933	G	A	chr3:11036933:G:A	chr3:11078619:G:A	c.1767G>A	p.A589=	p.Ala589=	synonymous_variant	Other	SNV	C-terminus	C-terminus	Epi25	31327507	.	.	7.96825e-06	4.81005e-06	1	1	N	Y	N	.	N	N	N	N	Epilepsy	.	.	Unavailable	Yes	.	.	.	.	.	.	N	.	.	.	.	.	.	.	.
chr3	11036943	A	C	chr3:11036943:A:C	chr3:11078629:A:C	c.1777A>C	p.T593P	p.Thr593Pro	missense_variant	Missense	SNV	C-terminus	C-terminus	Clinvar_25Aug2020	.	VCV000969069	Uncertain significance	0	0	1	1	N	Y	Y	UCSF	N	N	Y	N	Unknown, classified as VUS: VCV000969069.3	.	.	.	.	.	.	.	.	.	Unknown	N	.	.	.	.	.	.	.	.
chr3	11036956	C	A	chr3:11036956:C:A	chr3:11078642:C:A	c.1790C>A	p.A597D	p.Ala597Asp	missense_variant	Missense	SNV	C-terminus	C-terminus	gnomAD	.	.	.	0	0	1	1	N	Y	Y	BioMarin	N	N	N	Y	Epilepsy	.	.	Unavailable	Yes	.	.	.	.	.	.	N	.	.	.	.	.	.	.	.
chr3	11036957	C	T	chr3:11036957:C:T	chr3:11078643:C:T	c.1791C>T	p.A597=	p.Ala597=	synonymous_variant	Other	SNV	C-terminus	C-terminus	Epi25	31327507	.	.	3.98829e-06	4.81297e-06	1	1	N	Y	N	.	N	N	N	N	Epilepsy	.	.	Unavailable	Yes	.	.	.	.	.	.	N	.	.	.	.	.	.	.	.
chr3	11036959	A	G	chr3:11036959:A:G	chr3:11078645:A:G	c.1793A>G	p.Y598C	p.Tyr598Cys	missense_variant	Missense	SNV	C-terminus	C-terminus	SCHEMA	35396579	VCV001517524	Uncertain significance	7.09326e-06	0	1	1	N	Y	Y	BioMarin	N	N	N	Y	Schizophrenia	.	.	.	.	.	.	Yes	.	.	Unknown	N	.	.	.	.	.	.	.	.
chr3	11036963	C	G	chr3:11036963:C:G	chr3:11078649:C:G	c.1797C>G	p.I599M	p.Ile599Met	missense_variant	Missense	SNV	C-terminus	C-terminus	Epi25	31327507	.	.	0	0	1	1	N	Y	Y	BioMarin	N	N	N	Y	Epilepsy	.	.	Unavailable	Yes	.	.	.	.	.	.	N	.	.	.	.	.	.	.	.
chr3	11036967	G	A	chr3:11036967:G:A	chr3:11078653:G:A	n.44221G>A	.	.	3_prime_UTR_variant	Other	SNV	.	.	Epi25	31327507	.	.	0	0	1	1	N	Y	N	.	N	N	N	N	Epilepsy	.	.	Unavailable	Yes	.	.	.	.	.	.	N	.	.	.	.	.	.	.	.
chr3	11075382	G	T	chr3:11075382:G:T	chr3:11117068:G:T	n.3532G>T	.	.	intron_variant	Other	SNV	.	.	SCHEMA	35396579	.	.	0	0	1	1	N	Y	Y	UCSF	N	N	Y	N	Schizophrenia	.	.	.	.	.	.	Yes	.	.	Unknown	N	.	.	.	.	.	.	.	.
.	.	.	.	.	.	.	.	.	CNV	CNV	Heterozygous deletion	.	.	Johannesen	29315614	.	.	0	0	4	3	Duplicated in Carvill	N	N	.	N	N	N	N	MAE (Absences, myoclonic atonic) Mild/moderate ID; None; Normal	3	36	EMAS	Yes	No	Yes	.	F	None	De novo constitutive	SLC6A1_079	No	de novo	7	No	Yes	36	No	No
.	.	.	.	.	.	.	.	.	CNV	CNV	Heterozygous Deletion	.	.	Carvill	25865495	.	.	0	0	4	3	Duplicated in Johannesen	Y	N	.	N	N	N	N	Myoclonic-atonic seizures; atonic drop attacks; moderate ID; absences with eyelid myoclonia; hypotonia, autistic traits, absent speech	3	36	EMAS	Yes	Yes	Yes	.	F	None	De novo constitutive	SLC6A1_079	No	de novo	7	No	Yes	36	No	No
.	.	.	.	.	.	.	.	.	CNV	CNV	Heterozygous deletion	.	.	Goodspeed	33241211	.	.	0	0	4	3	N	Y	N	.	N	N	N	N	No seizures	.	.	.	No	No	No	.	.	None	Unknown	SLC6A1_080	No	unknown	4	No	No	NA	NA	NA
.	.	.	.	.	.	.	.	.	CNV	CNV	Heterozygous deletion	.	.	Kim	31401500	.	.	0	0	4	3	N	Y	N	.	N	N	N	N	Early onset epilepsy, developmental delay	2.75	33	Unclassified general	Yes	No	Yes	.	F	None	Unknown	SLC6A1_113	No	unknown	6.8	NA	NA	33	No	No
[truncated: 15 more columns]
