# Supplementary material for: Haploinsufficiency underlies the neurodevelopmental consequences of SLC6A1 variants
Source: Am J Hum Genet. 2024 May 22;111(6):1222–38. doi: 10.1016/j.ajhg.2024.04.021 (PMC11179425; doi:10.1016/j.ajhg.2024.04.021)
Supplement: Table S2. Variant-level data — Excel spreadsheet in which each row represents a unique variant with data on the SLC6A1 variant and phenotype combined across individuals. [file mmc3.xlsx]

## Sheet: Legend
Column_name	Description
#CHR	Chromosome, hg38
POS_hg38	Genomic position, hg38
REF	Reference sequence, VCF format, hg38
ALT	Alternate sequence, VCF format, hg38
Var_ID_hg38	Variant_ID_hg38
Var_ID_hg19	Variant_ID_hg19
ExonCount	Exon the variant is in
mRnaCount	Variant position in mRNA
cDNA_coordinates_ENST00000287766.10	Variant description in cDNA of transcript ENST00000287766.10
cDNA_num	Variant cDNA position
Protein	Variant description in protein
ProteinFull	Variant description in protein with three letter amino acid names
AA_num	Variant protein position
Variant_impact	Variant impact on GAT-1 protein
Variant_impact_simp	Simplified variant impact on GAT-1 protein
Variant_impact_cat	Variant impact category: PTV, Missense/IF, Missense/IF_CT, Synonymous, Other
Variant_type	Single nucleotide variant (SNV) or insertion/deletion (indel)
Location_Uniprot	Variant location in GAT-1 according to UniProt annotations
Location_Gati	Variant location in GAT-1 according to Motiwala et al., PMID: 35676483
ClinVar_accession	ClinVar accession number
ClinVar_call	ClinVar pathogenicity
ClinVar_call_simp	ClinVar pathogenicity simplified
gnomADv2_AF	Allele frequency across all samples in gnomADv2
gnomADv2_AF_non_neuro	Allele frequency across all samples in gnomADv2 non-neurological samples
gnomADv2_Count_non_neuro	Allele count across all samples in gnomADv2 non-neurological samples
gnomADv2_Count_Cat_non_neuro	Allele count category across all samples in gnomADv2 non-neurological samples
Unique_count	Number of unique individuals with the variant
Functional_data	Whether the variant has functional data on GABA uptake or not (Y/N)
Functional_data_source	Source of the functional data: BioMarin, UCSF, Mattison, Mermer
Mattison_2018	Whether the variant has functional data on GABA uptake in Mattison et al., PMID: 30132828 (Y/N)
Mattison_2018_Result	Functional data on GABA uptake in Mattison et al., PMID: 30132828
Mermer_2020	Whether the variant has functional data on GABA uptake in Mermer et al., PMID: 34028503 (Y/N)
Mermer_2020_Uptake	Functional data on GABA uptake in Mermer et al., PMID: 34028503
Mermer_2020_Surface	Functional data on surface expression in Mermer et al., PMID: 34028503
Mermer_2020_Expression	Functional data on total expression in Mermer et al., PMID: 34028503
UCSF	Whether the variant has functional data on GABA uptake from UCSF data in this manuscript (Y/N)
UCSF_2022_Uptake	Functional data on GABA uptake from UCSF data in this manuscript
UCSF_2022_Surface	Functional data on surface expression from UCSF data in this manuscript
BioMarin	Whether the variant has functional data on GABA uptake from BioMarin data in this manuscript (Y/N)
BioMarin_Uptake	Functional data on GABA uptake from BioMarin data in this manuscript
Combined_BioMarin_UCSF	Whether the variant has functional data on GABA uptake from BioMarin and/or UCSF data in this manuscript (Y/N)
Combined_mean_reuptake	Functional data on GABA uptake from BioMarin and/or UCSF data in this manuscript (mean of combined values)
Combined_mean_reuptake_rescale	Functional data on GABA uptake from BioMarin and/or UCSF data in this manuscript (mean of combined values), rescaled so that wildtype is 0%, reduced function is negative, and increased function is positive
Combined_Category	Functional category of GABA uptake from BioMarin and/or UCSF data in this manuscript: GoF, Typical, LoF, Severe_LoF
UCSF_2022_Stable_Uptake	Functional data on GABA uptake from UCSF data in 10 cell lines with stable expression in this manuscript
BioMarin_Control	Whether the variant was selected as a control by BioMarin
UCSF_Control	Whether the variant was selected as a control by UCSF
Combined_Control	Whether the variant was selected as a control by BioMarin and/or UCSF
Neurodevelopmental_disorder	Whether the individual has a diagnosis of a neurodevelopmental disorder
Diagnosis	Summary of diagnostic data
Age_at_onset_years	Age of seizure onset in years, if known
Age_at_onset_months	Age of seizure onset in months, if known
Seizure_type	Seizure type if known; classifications from Goodspeed et al., PMID: 33241211
Seizures	Diagnosis of seizures (Y/N)
Autism	Diagnosis of autism spectrum disorder (Y/N)
DD_or_ID	Diagnosis of developmental delay or intellectual disability (Y/N)
Schizophrenia	Diagnosis of schizophrenia (Y/N)
Family_history	Family history of related conditions
Inheritance	Inheritance of the variant
Inheritance_simp	Simplified inheritance of the variant
Mutability	Estimate of variant mutability based on triplet DNA sequence and whole-genome data from families (PMID: 30545852)
Mutability_Rel	Estimate of variant mutability as a ratio to the median mutablity of SLC6A1 variants
SIFT_score	Annovar annotation of SIFT_score
SIFT_converted_rankscore	Annovar annotation of SIFT_converted_rankscore
SIFT_pred	Annovar annotation of SIFT_pred
SIFT4G_score	Annovar annotation of SIFT4G_score
SIFT4G_converted_rankscore	Annovar annotation of SIFT4G_converted_rankscore
SIFT4G_pred	Annovar annotation of SIFT4G_pred
Polyphen2_HDIV_score	Annovar annotation of Polyphen2_HDIV_score
Polyphen2_HDIV_rankscore	Annovar annotation of Polyphen2_HDIV_rankscore
Polyphen2_HDIV_pred	Annovar annotation of Polyphen2_HDIV_pred
Polyphen2_HVAR_score	Annovar annotation of Polyphen2_HVAR_score
Polyphen2_HVAR_rankscore	Annovar annotation of Polyphen2_HVAR_rankscore
Polyphen2_HVAR_pred	Annovar annotation of Polyphen2_HVAR_pred
LRT_score	Annovar annotation of LRT_score
LRT_converted_rankscore	Annovar annotation of LRT_converted_rankscore
LRT_pred	Annovar annotation of LRT_pred
MutationTaster_score	Annovar annotation of MutationTaster_score
MutationTaster_converted_rankscore	Annovar annotation of MutationTaster_converted_rankscore
MutationTaster_pred	Annovar annotation of MutationTaster_pred
MutationAssessor_score	Annovar annotation of MutationAssessor_score
MutationAssessor_rankscore	Annovar annotation of MutationAssessor_rankscore
MutationAssessor_pred	Annovar annotation of MutationAssessor_pred
FATHMM_score	Annovar annotation of FATHMM_score
FATHMM_converted_rankscore	Annovar annotation of FATHMM_converted_rankscore
FATHMM_pred	Annovar annotation of FATHMM_pred
PROVEAN_score	Annovar annotation of PROVEAN_score
PROVEAN_converted_rankscore	Annovar annotation of PROVEAN_converted_rankscore
PROVEAN_pred	Annovar annotation of PROVEAN_pred
VEST4_score	Annovar annotation of VEST4_score
VEST4_rankscore	Annovar annotation of VEST4_rankscore
MetaSVM_score	Annovar annotation of MetaSVM_score
MetaSVM_rankscore	Annovar annotation of MetaSVM_rankscore
MetaSVM_pred	Annovar annotation of MetaSVM_pred
MetaLR_score	Annovar annotation of MetaLR_score
MetaLR_rankscore	Annovar annotation of MetaLR_rankscore
MetaLR_pred	Annovar annotation of MetaLR_pred
MetaRNN_score	Annovar annotation of MetaRNN_score
MetaRNN_rankscore	Annovar annotation of MetaRNN_rankscore
MetaRNN_pred	Annovar annotation of MetaRNN_pred
M-CAP_score	Annovar annotation of M-CAP_score
M-CAP_rankscore	Annovar annotation of M-CAP_rankscore
M-CAP_pred	Annovar annotation of M-CAP_pred
REVEL_score	Annovar annotation of REVEL_score
REVEL_rankscore	Annovar annotation of REVEL_rankscore
MutPred_score	Annovar annotation of MutPred_score
MutPred_rankscore	Annovar annotation of MutPred_rankscore
MVP_score	Annovar annotation of MVP_score
MVP_rankscore	Annovar annotation of MVP_rankscore
MPC_score	Annovar annotation of MPC_score
MPC_rankscore	Annovar annotation of MPC_rankscore
PrimateAI_score	Annovar annotation of PrimateAI_score
PrimateAI_rankscore	Annovar annotation of PrimateAI_rankscore
PrimateAI_pred	Annovar annotation of PrimateAI_pred
DEOGEN2_score	Annovar annotation of DEOGEN2_score
DEOGEN2_rankscore	Annovar annotation of DEOGEN2_rankscore
DEOGEN2_pred	Annovar annotation of DEOGEN2_pred
BayesDel_addAF_score	Annovar annotation of BayesDel_addAF_score
BayesDel_addAF_rankscore	Annovar annotation of BayesDel_addAF_rankscore
BayesDel_addAF_pred	Annovar annotation of BayesDel_addAF_pred
BayesDel_noAF_score	Annovar annotation of BayesDel_noAF_score
BayesDel_noAF_rankscore	Annovar annotation of BayesDel_noAF_rankscore
BayesDel_noAF_pred	Annovar annotation of BayesDel_noAF_pred
ClinPred_score	Annovar annotation of ClinPred_score
ClinPred_rankscore	Annovar annotation of ClinPred_rankscore
ClinPred_pred	Annovar annotation of ClinPred_pred
LIST-S2_score	Annovar annotation of LIST-S2_score
LIST-S2_rankscore	Annovar annotation of LIST-S2_rankscore
LIST-S2_pred	Annovar annotation of LIST-S2_pred
Aloft_pred	Annovar annotation of Aloft_pred
Aloft_Confidence	Annovar annotation of Aloft_Confidence
CADD_raw	Annovar annotation of CADD_raw
CADD_raw_rankscore	Annovar annotation of CADD_raw_rankscore
CADD_phred	Annovar annotation of CADD_phred
DANN_score	Annovar annotation of DANN_score
DANN_rankscore	Annovar annotation of DANN_rankscore
fathmm-MKL_coding_score	Annovar annotation of fathmm-MKL_coding_score
fathmm-MKL_coding_rankscore	Annovar annotation of fathmm-MKL_coding_rankscore
fathmm-MKL_coding_pred	Annovar annotation of fathmm-MKL_coding_pred
fathmm-XF_coding_score	Annovar annotation of fathmm-XF_coding_score
fathmm-XF_coding_rankscore	Annovar annotation of fathmm-XF_coding_rankscore
fathmm-XF_coding_pred	Annovar annotation of fathmm-XF_coding_pred
Eigen-raw_coding	Annovar annotation of Eigen-raw_coding
Eigen-raw_coding_rankscore	Annovar annotation of Eigen-raw_coding_rankscore
Eigen-PC-raw_coding	Annovar annotation of Eigen-PC-raw_coding
Eigen-PC-raw_coding_rankscore	Annovar annotation of Eigen-PC-raw_coding_rankscore
GenoCanyon_score	Annovar annotation of GenoCanyon_score
GenoCanyon_rankscore	Annovar annotation of GenoCanyon_rankscore
integrated_fitCons_score	Annovar annotation of integrated_fitCons_score
integrated_fitCons_rankscore	Annovar annotation of integrated_fitCons_rankscore
integrated_confidence_value	Annovar annotation of integrated_confidence_value
LINSIGHT	Annovar annotation of LINSIGHT
LINSIGHT_rankscore	Annovar annotation of LINSIGHT_rankscore
GERP++_NR	Annovar annotation of GERP++_NR
GERP++_RS	Annovar annotation of GERP++_RS
GERP++_RS_rankscore	Annovar annotation of GERP++_RS_rankscore
phyloP100way_vertebrate	Annovar annotation of phyloP100way_vertebrate
phyloP100way_vertebrate_rankscore	Annovar annotation of phyloP100way_vertebrate_rankscore
phyloP30way_mammalian	Annovar annotation of phyloP30way_mammalian
phyloP30way_mammalian_rankscore	Annovar annotation of phyloP30way_mammalian_rankscore
phastCons100way_vertebrate	Annovar annotation of phastCons100way_vertebrate
phastCons100way_vertebrate_rankscore	Annovar annotation of phastCons100way_vertebrate_rankscore
phastCons30way_mammalian	Annovar annotation of phastCons30way_mammalian
phastCons30way_mammalian_rankscore	Annovar annotation of phastCons30way_mammalian_rankscore
SiPhy_29way_logOdds	Annovar annotation of SiPhy_29way_logOdds
SiPhy_29way_logOdds_rankscore	Annovar annotation of SiPhy_29way_logOdds_rankscore
Interpro_domain	Annovar annotation of Interpro_domain
GTEx_V8_gene	Annovar annotation of GTEx_V8_gene
GTEx_V8_tissue	Annovar annotation of GTEx_V8_tissue
DynaMut	DynaMut prediction of protein stability
DeepDDG	DeepDDG prediction of protein stability
Cluster_Name	Cluster name from Fig. 3

## Sheet: Data
#CHR	POS_hg38	REF	ALT	Var_ID_hg38	Var_ID_hg19	ExonCount	mRnaCount	cDNA_coordinates_ENST00000287766.10	cDNA_num	Protein	ProteinFull	AA_num	Variant_impact	Variant_impact_simp	Variant_impact_cat	Variant_type	Location_Uniprot	Location_Gati	ClinVar_accession	ClinVar_call	ClinVar_call_simp	gnomADv2_AF	gnomADv2_AF_non_neuro	gnomADv2_Count_non_neuro	gnomADv2_Count_Cat_non_neuro	Unique_count	Functional_data	Functional_data_source	Mattison_2018	Mattison_2018_Result	Mermer_2020	Mermer_2020_Uptake	Mermer_2020_Surface	Mermer_2020_Expression	UCSF	UCSF_2022_Uptake	UCSF_Surface	BioMarin	BioMarin_Uptake	Combined_BioMarin_UCSF	Combined_mean_reuptake	Combined_mean_reuptake_sem	Combined_mean_reuptake_rescale	Combined_Category	UCSF_2022_Stable_Uptake	BioMarin_Control	UCSF_Control	Combined_Control	Neurodevelopmental_disorder
chr3	11017207	G	A	chr3:11017207:G:A	chr3:11058893:G:A	3	331	c.-5G>A	.	.	.	.	5_prime_UTR_variant	Other	Other	SNV	.	.	VCV000546929	Likely benign	Likely benign	0.000209437	0.000210047	48	≥10	1	N	.	N	.	N	.	.	.	N	.	.	N	.	N	.	.	.	.	.	.	.	.	Y
chr3	11017212	A	G	chr3:11017212:A:G	chr3:11058898:A:G	3	336	c.1A>G	1	p.?	p.?	1	start_lost	Other	Missense/IF	SNV	N-terminus	N-terminus	.	.	No score	0	0	0	0	1	Y	UCSF	N	.	N	.	.	.	Y	0.811742	0.799357	N	.	Y	0.811742	0.167838	-0.188258	Typical	.	.	N	N	N
chr3	11017217	G	C	chr3:11017217:G:C	chr3:11058903:G:C	3	341	c.6G>C	6	p.A2=	p.Ala2=	2	synonymous_variant	Other	Synonymous	SNV	N-terminus	N-terminus	.	.	No score	0	0	0	0	1	N	.	N	.	N	.	.	.	N	.	.	N	.	N	.	.	.	.	.	.	.	.	Y
chr3	11017234	TG	T	chr3:11017234:TG:T	chr3:11058920:TG:T	.	.	c.25delG	25	p.A9Pfs*75	p.Ala9Profs*75	9	frameshift_variant	PTV	PTV	Indel	N-terminus	N-terminus	.	.	No score	0	0	0	0	1	N	.	N	.	N	.	.	.	N	.	.	N	.	N	.	.	.	.	.	.	.	.	Y
chr3	11017242	G	A	chr3:11017242:G:A	chr3:11058928:G:A	3	366	c.31G>A	31	p.G11R	p.Gly11Arg	11	missense_variant	Missense	Missense/IF	SNV	N-terminus	N-terminus	VCV000801934	Uncertain significance	Uncertain significance	7.08406e-06	4.8145e-06	1	1	1	Y	UCSF	N	.	N	.	.	.	Y	1.13921	0.844866	N	.	Y	1.13921	0.146979	0.139213	Typical	.	.	N	N	N
chr3	11017248	A	G	chr3:11017248:A:G	chr3:11058934:A:G	3	372	c.37A>G	37	p.I13V	p.Ile13Val	13	missense_variant	Missense	Missense/IF	SNV	N-terminus	N-terminus	VCV000542197	Uncertain significance	Uncertain significance	0	0	0	0	1	Y	BioMarin	N	.	N	.	.	.	N	.	.	Y	0.785005	Y	0.785005	0.0602273	-0.214995	Typical	.	N	.	N	Y
chr3	11017249	T	C	chr3:11017249:T:C	chr3:11058935:T:C	3	373	c.38T>C	38	p.I13T	p.Ile13Thr	13	missense_variant	Missense	Missense/IF_CT	SNV	N-terminus	N-terminus	VCV000854894	Benign	Benign	1.19466e-05	1.44346e-05	3	2 to 10	1	Y	UCSF	N	.	N	.	.	.	Y	1.34702	0.929956	N	.	Y	1.34702	0.193096	0.34702	Typical	.	.	N	Y	N
chr3	11017263	A	G	chr3:11017263:A:G	chr3:11058949:A:G	3	387	c.52A>G	52	p.S18G	p.Ser18Gly	18	missense_variant	Missense	Missense/IF	SNV	N-terminus	N-terminus	VCV000475485	Uncertain significance	Uncertain significance	3.18492e-05	0	0	0	1	Y	UCSF, BioMarin	N	.	N	.	.	.	Y	1.31946	0.847492	Y	0.466316	Y	0.786245	0.158713	-0.213755	Typical	.	N	N	N	Y
chr3	11017265	C	T	chr3:11017265:C:T	chr3:11058951:C:T	3	389	c.54C>T	54	p.S18=	p.Ser18=	18	synonymous_variant	Other	Synonymous	SNV	N-terminus	N-terminus	.	.	No score	0	0	0	0	1	N	.	N	.	N	.	.	.	N	.	.	N	.	N	.	.	.	.	.	.	.	.	Y
chr3	11017266	G	C	chr3:11017266:G:C	chr3:11058952:G:C	3	390	c.55G>C	55	p.E19Q	p.Glu19Gln	19	missense_variant	Missense	Missense/IF	SNV	N-terminus	N-terminus	.	.	No score	0	0	0	0	1	Y	BioMarin	N	.	N	.	.	.	N	.	.	Y	0.646521	Y	0.646521	0.0431527	-0.353479	Typical	.	N	.	N	Y
chr3	11017283	T	C	chr3:11017283:T:C	chr3:11058969:T:C	3	407	c.72T>C	72	p.N24=	p.Asn24=	24	synonymous_variant	Other	Synonymous	SNV	N-terminus	N-terminus	.	.	No score	2.12193e-05	9.61354e-06	2	2 to 10	1	N	.	N	.	N	.	.	.	N	.	.	N	.	N	.	.	.	.	.	.	.	.	Y
chr3	11017301	G	C	chr3:11017301:G:C	chr3:11058987:G:C	3	425	c.90G>C	90	p.L30F	p.Leu30Phe	30	missense_variant	Missense	Missense/IF	SNV	N-terminus	N-terminus	VCV001308869	Uncertain significance	Uncertain significance	3.18634e-05	4.70633e-05	1	1	1	Y	BioMarin	N	.	N	.	.	.	N	.	.	Y	0.466179	Y	0.466179	0.0553694	-0.533821	LoF	.	N	.	N	Y
chr3	11017304	G	A	chr3:11017304:G:A	chr3:11058990:G:A	3	428	c.93G>A	93	p.V31=	p.Val31=	31	synonymous_variant	Other	Synonymous	SNV	N-terminus	N-terminus	.	.	No score	0	0	0	0	1	N	.	N	.	N	.	.	.	N	.	.	N	.	N	.	.	.	.	.	.	.	.	Y
chr3	11017308	A	G	chr3:11017308:A:G	chr3:11058994:A:G	3	432	c.97A>G	97	p.K33E	p.Lys33Glu	33	missense_variant	Missense	Missense/IF	SNV	N-terminus	N-terminus	VCV000587970	Conflicting interpretations of pathogenicity	Conflicting interpretations	3.97725e-06	4.80589e-06	1	1	1	Y	UCSF	N	.	N	.	.	.	Y	1.08714	0.951736	N	.	Y	1.08714	0.187612	0.0871403	Typical	.	.	N	N	N
chr3	11017310	G	A	chr3:11017310:G:A	chr3:11058996:G:A	3	434	c.99G>A	99	p.K33=	p.Lys33=	33	synonymous_variant	Other	Synonymous	SNV	N-terminus	N-terminus	.	.	No score	3.97728e-06	4.80589e-06	1	1	1	N	.	N	.	N	.	.	.	N	.	.	N	.	N	.	.	.	.	.	.	.	.	Y
chr3	11017310	G	T	chr3:11017310:G:T	chr3:11058996:G:T	3	434	c.99G>T	99	p.K33N	p.Lys33Asn	33	missense_variant	Missense	Missense/IF	SNV	N-terminus	N-terminus	.	.	No score	0	0	0	0	1	Y	BioMarin	N	.	N	.	.	.	N	.	.	Y	0.776552	Y	0.776552	0.0397689	-0.223448	Typical	.	N	.	N	Y
chr3	11017315	A	AA	chr3:11017315:A:AA	chr3:11059001:A:AA	.	.	c.104dupA	104	p.K36Efs*171	p.Lys36Glufs*171	36	frameshift_variant	PTV	PTV	Indel	N-terminus	N-terminus	.	.	No score	0	0	0	0	1	Y	BioMarin	N	.	N	.	.	.	N	.	.	Y	0.0537207	Y	0.0537207	0.000594708	-0.946279	Severe_LoF	.	N	.	N	Y
chr3	11017325	G	A	chr3:11017325:G:A	chr3:11059011:G:A	3	449	c.114G>A	114	p.A38=	p.Ala38=	38	synonymous_variant	Other	Synonymous	SNV	N-terminus	N-terminus	.	.	No score	4.37498e-05	5.28653e-05	11	≥10	1	N	.	N	.	N	.	.	.	N	.	.	N	.	N	.	.	.	.	.	.	.	.	Y
chr3	11017338	G	C	chr3:11017338:G:C	chr3:11059024:G:C	3	462	c.127G>C	127	p.D43H	p.Asp43His	43	missense_variant	Missense	Missense/IF	SNV	N-terminus	N-terminus	.	.	No score	3.18695e-05	0	0	0	1	Y	BioMarin	N	.	N	.	.	.	N	.	.	Y	0.699047	Y	0.699047	0.0967618	-0.300953	Typical	.	N	.	N	Y
chr3	11017338	G	A	chr3:11017338:G:A	chr3:11059024:G:A	3	462	c.127G>A	127	p.D43N	p.Asp43Asn	43	missense_variant	Missense	Missense/IF	SNV	N-terminus	N-terminus	VCV000938729	Uncertain significance	Uncertain significance	3.97703e-06	0	0	0	1	N	.	N	.	N	.	.	.	N	.	.	N	.	N	.	.	.	.	.	.	.	.	N
chr3	11017340	C	A	chr3:11017340:C:A	chr3:11059026:C:A	3	464	c.129C>A	129	p.D43E	p.Asp43Glu	43	missense_variant	Missense	Missense/IF_CT	SNV	N-terminus	N-terminus	VCV001476956	Uncertain significance	Uncertain significance	3.88926e-05	3.48815e-05	8	2 to 10	1	Y	UCSF, BioMarin	N	.	N	.	.	.	Y	1.23301	0.93288	Y	0.898216	Y	1.03213	0.0694365	0.0321348	Typical	.	N	Y	Y	Y
chr3	11017341	C	T	chr3:11017341:C:T	chr3:11059027:C:T	3	465	c.130C​>T	130	p.R44W	p.Arg44Trp	44	missense_variant	Missense	Missense/IF	SNV	N-terminus	N-terminus	VCV000449654	Pathogenic/Likely pathogenic	Likely pathogenic	0	0	0	0	5	Y	UCSF, BioMarin, Mermer	N	.	Y	0.0575	0.528	0.582857	Y	-0.0111972	0.814909	Y	0.0534911	Y	0.0319284	0.0113272	-0.968072	Severe_LoF	.	N	N	N	Y
chr3	11017342	G	A	chr3:11017342:G:A	chr3:11059028:G:A	3	466	c.131G>A	131	p.R44Q	p.Arg44Gln	44	missense_variant	Missense	Missense/IF	SNV	N-terminus	N-terminus	VCV000192368	Pathogenic	Pathogenic	0	0	0	0	2	Y	BioMarin, Mermer	N	.	Y	0.0875	0.503333	0.795714	N	.	.	Y	0.0537317	Y	0.0537317	0.00169936	-0.946268	Severe_LoF	.	N	.	N	Y
chr3	11017342	G	C	chr3:11017342:G:C	chr3:11059028:G:C	3	466	c.131G>C	131	p.R44P	p.Arg44Pro	44	missense_variant	Missense	Missense/IF	SNV	N-terminus	N-terminus	VCV000582356	Uncertain significance	Uncertain significance	0	0	0	0	1	Y	BioMarin	N	.	N	.	.	.	N	.	.	Y	0.0971201	Y	0.0971201	0.019753	-0.90288	Severe_LoF	.	N	.	N	Y
chr3	11017349	G	A	chr3:11017349:G:A	chr3:11059035:G:A	3	473	c.138G>A	138	p.T46=	p.Thr46=	46	synonymous_variant	Other	Synonymous	SNV	N-terminus	N-terminus	.	.	No score	0.00840393	0.00914727	2098	≥10	1	N	.	N	.	N	.	.	.	N	.	.	N	.	N	.	.	.	.	.	.	.	.	Y
chr3	11017355	G	T	chr3:11017355:G:T	chr3:11059041:G:T	3	479	c.144G>T	144	p.K48N	p.Lys48Asn	48	missense_variant	Missense	Missense/IF	SNV	N-terminus	TM1a	VCV000847470	Uncertain significance	Uncertain significance	3.97671e-06	4.80515e-06	1	1	1	Y	BioMarin	N	.	N	.	.	.	N	.	.	Y	1.52668	Y	1.52668	0.279615	0.526682	GoF	.	N	.	N	Y
chr3	11017360	G	T	chr3:11017360:G:T	chr3:11059046:G:T	3	484	c.149G>T	149	p.R50L	p.Arg50Leu	50	missense_variant	Missense	Missense/IF	SNV	N-terminus	TM1a	VCV000807496	Likely pathogenic	Likely pathogenic	0	0	0	0	1	Y	UCSF	N	.	N	.	.	.	Y	0.0995453	0.834709	N	.	Y	0.0995453	0.0223754	-0.900455	Severe_LoF	.	.	N	N	Y
chr3	11017363	T	A	chr3:11017363:T:A	chr3:11059049:T:A	3	487	c.152T>A	152	p.F51Y	p.Phe51Tyr	51	missense_variant	Missense	Missense/IF	SNV	N-terminus	TM1a	VCV000475474	Conflicting interpretations of pathogenicity	Conflicting interpretations	0	0	0	0	1	Y	BioMarin	N	.	N	.	.	.	N	.	.	Y	1.07794	Y	1.07794	0.0408617	0.0779406	Typical	.	N	.	N	Y
chr3	11017365	G	A	chr3:11017365:G:A	chr3:11059051:G:A	3	489	c.154G>A	154	p.D52N	p.Asp52Asn	52	missense_variant	Missense	Missense/IF	SNV	N-terminus	TM1a	.	.	No score	0	0	0	0	1	Y	BioMarin	N	.	N	.	.	.	N	.	.	Y	0.190071	Y	0.190071	0.00959712	-0.809929	LoF	.	N	.	N	Y
chr3	11017365	G	T	chr3:11017365:G:T	chr3:11059051:G:T	3	489	c.154G>T	154	p.D52Y	p.Asp52Tyr	52	missense_variant	Missense	Missense/IF	SNV	N-terminus	TM1a	VCV000652785	Uncertain significance	Uncertain significance	0	0	0	0	1	Y	BioMarin	N	.	N	.	.	.	N	.	.	Y	0.0501872	Y	0.0501872	0.00325732	-0.949813	Severe_LoF	.	N	.	N	Y
chr3	11017371	C	T	chr3:11017371:C:T	chr3:11059057:C:T	3	495	c.160C>T	160	p.L54F	p.Leu54Phe	54	missense_variant	Missense	Missense/IF	SNV	TM1	TM1a	.	.	No score	3.97671e-06	4.80515e-06	1	1	1	Y	BioMarin	N	.	N	.	.	.	N	.	.	Y	0.199673	Y	0.199673	0.0179011	-0.800327	LoF	.	N	.	N	Y
chr3	11017378	C	T	chr3:11017378:C:T	chr3:11059064:C:T	3	502	c.167C>T	167	p.S56F	p.Ser56Phe	56	missense_variant	Missense	Missense/IF	SNV	TM1	TM1a	VCV000812761	Likely pathogenic	Likely pathogenic	0	0	0	0	1	Y	UCSF, BioMarin	N	.	N	.	.	.	Y	-0.000302999	0.753793	Y	0.0284462	Y	0.0140716	0.00765981	-0.985928	Severe_LoF	.	N	N	N	Y
chr3	11017398	G	A	chr3:11017398:G:A	chr3:11059084:G:A	3	522	c.187G​>A	187	p.G63S	p.Gly63Ser	63	missense_variant	Missense	Missense/IF	SNV	TM1	TM1_binding-pocket	VCV000390629	Conflicting interpretations of pathogenicity	Conflicting interpretations	0	0	0	0	2	Y	UCSF, BioMarin	N	.	N	.	.	.	Y	0.0245925	1.13851	Y	0.0383619	Y	0.0328542	0.00527555	-0.967146	Severe_LoF	.	N	N	N	Y
chr3	11017406	CA	A	chr3:11017406:CA:A	chr3:11059092:CA:A	.	.	c.195delC	195	p.N66Tfs*18	p.Asn66Thrfs*18	66	frameshift_variant	PTV	PTV	Indel	TM1	TM1b	.	.	No score	0	0	0	0	1	N	.	N	.	N	.	.	.	N	.	.	N	.	N	.	.	.	.	.	.	.	.	Y
chr3	11017407	A	G	chr3:11017407:A:G	chr3:11059093:A:G	3	531	c.196A>G	196	p.N66D	p.Asn66Asp	66	missense_variant	Missense	Missense/IF	SNV	TM1	TM1b	VCV000421836	Likely pathogenic	Likely pathogenic	0	0	0	0	1	Y	UCSF	N	.	N	.	.	.	Y	0.00537197	0.888001	N	.	Y	0.00537197	0.00303753	-0.994628	Severe_LoF	.	.	N	N	Y
chr3	11017416	A	G	chr3:11017416:A:G	chr3:11059102:A:G	3	540	c.205A​>G	205	p.R69G	p.Arg69Gly	69	missense_variant	Missense	Missense/IF	SNV	TM1	TM1b	.	.	No score	0	0	0	0	1	Y	BioMarin	N	.	N	.	.	.	N	.	.	Y	0.0701062	Y	0.0701062	0.0107945	-0.929894	Severe_LoF	.	N	.	N	Y
chr3	11017421	C	T	chr3:11017421:C:T	chr3:11059107:C:T	3	545	c.210C>T	210	p.F70=	p.Phe70=	70	synonymous_variant	Other	Synonymous	SNV	TM1	TM1b	.	.	No score	3.97899e-06	4.80649e-06	1	1	1	N	.	N	.	N	.	.	.	N	.	.	N	.	N	.	.	.	.	.	.	.	.	Y
chr3	11017428	C	T	chr3:11017428:C:T	chr3:11059114:C:T	3	552	c.217C>T	217	p.L73F	p.Leu73Phe	73	missense_variant	Missense	Missense/IF	SNV	TM1	TM1b	.	.	No score	0	0	0	0	1	Y	Mermer	N	.	Y	0.3325	0.46	0.42	N	.	.	N	.	N	.	.	.	.	.	.	.	N	Y
chr3	11017433	C	A	chr3:11017433:C:A	chr3:11059119:C:A	3	557	c.222C>A	222	p.C74X	p.Cys74*	74	stop_gained	PTV	PTV	SNV	Extracellular_TM1-2	TM1b	VCV000489101	Pathogenic	Pathogenic	0	0	0	0	1	Y	UCSF	N	.	N	.	.	.	Y	-0.00264761	.	N	.	Y	-0.00264761	0.0117736	-1.00265	Severe_LoF	.	.	N	N	Y
chr3	11017434	G	A	chr3:11017434:G:A	chr3:11059120:G:A	3	558	c.223G>A	223	p.G75R	p.Gly75Arg	75	missense_variant	Missense	Missense/IF	SNV	Extracellular_TM1-2	TM1b	VCV000422549	Pathogenic/Likely pathogenic	Likely pathogenic	0	0	0	0	3	Y	UCSF, BioMarin, Mermer	N	.	Y	0.105	0.42	0.645	Y	-0.0131535	0.456564	Y	0.0609393	Y	0.0115441	0.0154083	-0.988456	Severe_LoF	.	N	N	N	Y
chr3	11017437	A	G	chr3:11017437:A:G	chr3:11059123:A:G	3	561	c.226A>G	226	p.K76E	p.Lys76Glu	76	missense_variant	Missense	Missense/IF	SNV	Extracellular_TM1-2	TM1b	.	.	No score	0	0	0	0	1	Y	UCSF	N	.	N	.	.	.	Y	0.26025	0.607344	N	.	Y	0.26025	0.0429712	-0.73975	LoF	.	.	N	N	Y
chr3	11017447	G	T	chr3:11017447:G:T	chr3:11059133:G:T	3	571	c.236G>T	236	p.G79V	p.Gly79Val	79	missense_variant	Missense	Missense/IF	SNV	Extracellular_TM1-2	Extracellular_loop1	VCV000451427	Likely pathogenic	Likely pathogenic	0	0	0	0	1	Y	UCSF, BioMarin	N	.	N	.	.	.	Y	-0.0110942	0.373737	Y	0.0524164	Y	0.0312462	0.0111061	-0.968754	Severe_LoF	.	N	N	N	Y
chr3	11017850	C	T	chr3:11017850:C:T	chr3:11059536:C:T	4	581	c.246C>T	246	p.F82=	p.Phe82=	82	synonymous_variant	Other	Synonymous	SNV	TM2	Extracellular_loop1	.	.	No score	0	0	0	0	1	N	.	N	.	N	.	.	.	N	.	.	N	.	N	.	.	.	.	.	.	.	.	Y
chr3	11017863	T	C	chr3:11017863:T:C	chr3:11059549:T:C	4	594	c.259T>C	259	p.F87L	p.Phe87Leu	87	missense_variant	Missense	Missense/IF_CT	SNV	TM2	TM2	.	.	No score	6.71777e-05	6.10415e-05	14	≥10	1	Y	UCSF	N	.	N	.	.	.	Y	1.51017	.	N	.	Y	1.51017	0.0431716	0.510174	GoF	0.206843	.	Y	Y	N
chr3	11017875	A	G	chr3:11017875:A:G	chr3:11059561:A:G	4	606	c.271A>G	271	p.I91V	p.Ile91Val	91	missense_variant	Missense	Missense/IF	SNV	TM2	TM2	VCV000640001	Uncertain significance	Uncertain significance	1.06087e-05	4.80543e-06	1	1	1	Y	BioMarin	N	.	N	.	.	.	N	.	.	Y	1.42841	Y	1.42841	0.0937597	0.42841	Typical	.	N	.	N	Y
chr3	11017881	G	A	chr3:11017881:G:A	chr3:11059567:G:A	4	612	c.277G>A	277	p.A93T	p.Ala93Thr	93	missense_variant	Missense	Missense/IF	SNV	TM2	TM2	.	.	No score	0	0	0	0	1	Y	BioMarin	N	.	N	.	.	.	N	.	.	Y	0.505047	Y	0.505047	0.0711614	-0.494953	LoF	.	N	.	N	Y
chr3	11017882	C	CG	chr3:11017882:C:CG	chr3:11059568:C:CG	.	.	c.283dupG	283	p.V95Gfs*112	p.Val95Glyfs*112	95	frameshift_variant	PTV	PTV	Indel	TM2	TM2	.	.	No score	0	0	0	0	1	Y	BioMarin	N	.	N	.	.	.	N	.	.	Y	0.0418609	Y	0.0418609	0.00470904	-0.958139	Severe_LoF	.	N	.	N	Y
chr3	11017882	C	T	chr3:11017882:C:T	chr3:11059568:C:T	4	613	c.278C>T	278	p.A93V	p.Ala93Val	93	missense_variant	Missense	Missense/IF	SNV	TM2	TM2	.	.	No score	0	0	0	0	1	Y	UCSF	N	.	N	.	.	.	Y	0.158009	0.63551	N	.	Y	0.158009	0.0289771	-0.841991	Severe_LoF	.	.	N	N	Y
chr3	11017882	CG	C	chr3:11017882:CG:C	chr3:11059568:CG:C	.	.	c.283delG	283	p.V95Sfs*19	p.Val95Serfs*19	95	frameshift_variant	PTV	PTV	Indel	TM2	TM2	.	.	No score	0	0	0	0	1	Y	UCSF	N	.	N	.	.	.	Y	-0.0107431	.	N	.	Y	-0.0107431	0.00898816	-1.01074	Severe_LoF	.	.	N	N	Y
chr3	11017885	G	A	chr3:11017885:G:A	chr3:11059571:G:A	4	616	c.281G>A	281	p.G94E	p.Gly94Glu	94	missense_variant	Missense	Missense/IF	SNV	TM2	TM2	VCV000432110	Likely pathogenic	Likely pathogenic	0	0	0	0	1	Y	Mattison, UCSF, BioMarin	Y	0	N	.	.	.	Y	0.0115539	0.362849	Y	0.0447548	Y	0.0314744	0.00575732	-0.968526	Severe_LoF	.	N	N	N	Y
chr3	11017887	G	T	chr3:11017887:G:T	chr3:11059573:G:T	4	618	c.283G>T	283	p.V95F	p.Val95Phe	95	missense_variant	Missense	Missense/IF	SNV	TM2	TM2	.	.	No score	0	0	0	0	1	Y	BioMarin	N	.	N	.	.	.	N	.	.	Y	0.720986	Y	0.720986	0.0232335	-0.279014	Typical	.	N	.	N	Y
chr3	11017906	A	G	chr3:11017906:A:G	chr3:11059592:A:G	4	637	c.302A>G	302	p.E101G	p.Glu101Gly	101	missense_variant	Missense	Missense/IF	SNV	Intracellular_TM2-3	TM2	.	.	No score	0	0	0	0	1	Y	UCSF, BioMarin	N	.	N	.	.	.	Y	-0.00513999	0.525867	Y	0.0613783	Y	0.0392055	0.0116329	-0.960794	Severe_LoF	.	N	N	N	Y
chr3	11017909	G	T	chr3:11017909:G:T	chr3:11059595:G:T	4	640	c.305G>T	305	p.C102F	p.Cys102Phe	102	missense_variant	Missense	Missense/IF	SNV	Intracellular_TM2-3	TM2	VCV000475478	Uncertain significance	Uncertain significance	0	0	0	0	1	Y	UCSF, BioMarin	N	.	N	.	.	.	Y	-0.00629348	0.970252	Y	0.00926975	Y	0.000780712	0.00711686	-0.999219	Severe_LoF	.	N	N	N	Y
chr3	11017917	G	T	chr3:11017917:G:T	chr3:11059603:G:T	4	648	c.313G>T	313	p.G105C	p.Gly105Cys	105	missense_variant	Missense	Missense/IF	SNV	Intracellular_TM2-3	TM2	VCV000851177	Uncertain significance	Uncertain significance	0	0	0	0	1	Y	BioMarin	N	.	N	.	.	.	N	.	.	Y	0.0381447	Y	0.0381447	0.00260251	-0.961855	Severe_LoF	.	N	.	N	Y
chr3	11017921	A	G	chr3:11017921:A:G	chr3:11059607:A:G	4	652	c.317A>G	317	p.Q106R	p.Gln106Arg	106	missense_variant	Missense	Missense/IF	SNV	Intracellular_TM2-3	TM2	VCV000421676	Likely pathogenic	Likely pathogenic	0	0	0	0	2	Y	UCSF, BioMarin	N	.	N	.	.	.	Y	0.00301781	0.644291	Y	0.0344152	Y	0.0218562	0.00543214	-0.978144	Severe_LoF	.	N	N	N	Y
chr3	11017931	C	A	chr3:11017931:C:A	chr3:11059617:C:A	4	662	c.327C>A	327	p.S109=	p.Ser109=	109	synonymous_variant	Other	Synonymous	SNV	Intracellular_TM2-3	TM2	.	.	No score	1.06655e-05	1.31404e-05	3	2 to 10	1	N	.	N	.	N	.	.	.	N	.	.	N	.	N	.	.	.	.	.	.	.	.	Y
chr3	11017933	TC	T	chr3:11017933:TC:T	chr3:11059619:TC:T	.	.	c.330delC	330	p.I110Mfs*4	p.Ile110Metfs*4	110	frameshift_variant	PTV	PTV	Indel	Intracellular_TM2-3	Intracellular_TM2-3	.	.	No score	0	0	0	0	1	Y	UCSF	N	.	N	.	.	.	Y	-0.0102371	.	N	.	Y	-0.0102371	0.0114796	-1.01024	Severe_LoF	.	.	N	N	Y
chr3	11017934	C	T	chr3:11017934:C:T	chr3:11059620:C:T	4	665	c.330C>T	330	p.I110=	p.Ile110=	110	synonymous_variant	Other	Synonymous	SNV	Intracellular_TM2-3	Intracellular_TM2-3	.	.	No score	1.42438e-05	1.45153e-05	3	2 to 10	1	N	.	N	.	N	.	.	.	N	.	.	N	.	N	.	.	.	.	.	.	.	.	Y
chr3	11017934	C	CG	chr3:11017934:C:CG	chr3:11059620:C:CG	.	.	c.336dupG	336	p.L113Afs*94	p.Leu113Alafs*94	113	frameshift_variant	PTV	PTV	Indel	Intracellular_TM2-3	Intracellular_TM2-3	.	.	No score	0	0	0	0	1	N	.	N	.	N	.	.	.	N	.	.	N	.	N	.	.	.	.	.	.	.	.	Y
chr3	11017935	G	A	chr3:11017935:G:A	chr3:11059621:G:A	4	666	c.331G>A	331	p.G111R	p.Gly111Arg	111	missense_variant	Missense	Missense/IF	SNV	Intracellular_TM2-3	Intracellular_TM2-3	VCV000572893	Conflicting interpretations of pathogenicity	Conflicting interpretations	0	0	0	0	4	Y	UCSF, BioMarin	N	.	N	.	.	.	Y	-0.0150132	1.04152	Y	0.0443395	Y	0.0245553	0.0101816	-0.975445	Severe_LoF	.	N	N	N	Y
chr3	11017935	G	C	chr3:11017935:G:C	chr3:11059621:G:C	4	666	c.331G>C	331	p.G111R	p.Gly111Arg	111	missense_variant	Missense	Missense/IF	SNV	Intracellular_TM2-3	Intracellular_TM2-3	.	.	No score	0	0	0	0	1	Y	BioMarin	N	.	N	.	.	.	N	.	.	Y	0.0493718	Y	0.0493718	0.00882162	-0.950628	Severe_LoF	.	N	.	N	Y
chr3	11017936	G	A	chr3:11017936:G:A	chr3:11059622:G:A	4	667	c.332G>A	332	p.G111E	p.Gly111Glu	111	missense_variant	Missense	Missense/IF	SNV	Intracellular_TM2-3	Intracellular_TM2-3	VCV000805477	Conflicting interpretations of pathogenicity	Conflicting interpretations	0	0	0	0	1	Y	BioMarin	N	.	N	.	.	.	N	.	.	Y	0.057166	Y	0.057166	0.00266424	-0.942834	Severe_LoF	.	N	.	N	Y
chr3	11017936	G	T	chr3:11017936:G:T	chr3:11059622:G:T	4	667	c.332G>T	332	p.G111V	p.Gly111Val	111	missense_variant	Missense	Missense/IF	SNV	Intracellular_TM2-3	Intracellular_TM2-3	VCV000644749	Uncertain significance	Uncertain significance	0	0	0	0	1	Y	BioMarin	N	.	N	.	.	.	N	.	.	Y	0.0464379	Y	0.0464379	0.00171602	-0.953562	Severe_LoF	.	N	.	N	Y
chr3	11017940	G	A	chr3:11017940:G:A	chr3:11059626:G:A	4	671	c.336G>A	336	p.G112=	p.Gly112=	112	synonymous_variant	Other	Synonymous	SNV	Intracellular_TM2-3	Intracellular_TM2-3	.	.	No score	0	0	0	0	1	N	.	N	.	N	.	.	.	N	.	.	N	.	N	.	.	.	.	.	.	.	.	Y
chr3	11018589	C	T	chr3:11018589:C:T	chr3:11060275:C:T	.	.	c.371-9C>T	.	splice	splice	.	splice_region_variant	Other	Other	SNV	TM3	TM3	.	.	No score	6.37213e-05	6.10922e-05	14	≥10	1	N	.	N	.	N	.	.	.	N	.	.	N	.	N	.	.	.	.	.	.	.	.	Y
chr3	11018600	G	A	chr3:11018600:G:A	chr3:11060286:G:A	5	708	c.373G>A	373	p.V125M	p.Val125Met	125	missense_variant	Missense	Missense/IF	SNV	TM3	TM3	VCV000650130	Pathogenic	Pathogenic	0	0	0	0	1	Y	BioMarin, Poliquin	N	.	N	.	.	.	N	.	.	Y	0.0904465	Y	0.0904465	0.015136	-0.909553	Severe_LoF	.	N	.	N	Y
chr3	11018608	T	C	chr3:11018608:T:C	chr3:11060294:T:C	5	716	c.381T>C	381	p.L127=	p.Leu127=	127	synonymous_variant	Other	Synonymous	SNV	TM3	TM3	VCV000751901	Likely benign	Likely benign	2.47896e-05	2.18396e-05	5	2 to 10	1	N	.	N	.	N	.	.	.	N	.	.	N	.	N	.	.	.	.	.	.	.	.	Y
chr3	11018610	C	T	chr3:11018610:C:T	chr3:11060296:C:T	5	718	c.383C​>T	383	p.A128V	p.Ala128Val	128	missense_variant	Missense	Missense/IF	SNV	TM3	TM3	.	.	No score	0	0	0	0	1	Y	UCSF, BioMarin	N	.	N	.	.	.	Y	-0.00214734	0.511236	Y	0.0464589	Y	0.0221558	0.00950739	-0.977844	Severe_LoF	.	N	N	N	Y
chr3	11018611	G	A	chr3:11018611:G:A	chr3:11060297:G:A	5	719	c.384G>A	384	p.A128=	p.Ala128=	128	synonymous_variant	Other	Synonymous	SNV	TM3	TM3	VCV000588464	Likely benign	Likely benign	8.36021e-05	9.62094e-05	20	≥10	1	N	.	N	.	N	.	.	.	N	.	.	N	.	N	.	.	.	.	.	.	.	.	Y
chr3	11018636	A	G	chr3:11018636:A:G	chr3:11060322:A:G	5	744	c.409A>G	409	p.N137D	p.Asn137Asp	137	missense_variant	Missense	Missense/IF	SNV	TM3	TM3	.	.	No score	0	0	0	0	1	Y	BioMarin	N	.	N	.	.	.	N	.	.	Y	0.230986	Y	0.230986	0.031314	-0.769014	LoF	.	N	.	N	Y
chr3	11018642	T	C	chr3:11018642:T:C	chr3:11060328:T:C	5	750	c.415T>C	415	p.Y139H	p.Tyr139His	139	missense_variant	Missense	Missense/IF	SNV	TM3	TM3	.	.	No score	0	0	0	0	1	Y	UCSF, BioMarin	N	.	N	.	.	.	Y	0.137738	0.371458	Y	0.0980256	Y	0.120718	0.0108958	-0.879282	Severe_LoF	.	N	N	N	Y
chr3	11018645	T	C	chr3:11018645:T:C	chr3:11060331:T:C	5	753	c.418T>C	418	p.Y140H	p.Tyr140His	140	missense_variant	Missense	Missense/IF	SNV	TM3	TM3	VCV001687642	Likely pathogenic	Likely pathogenic	0	0	0	0	1	N	.	N	.	N	.	.	.	N	.	.	N	.	N	.	.	.	.	.	.	.	.	Y
chr3	11018646	A	G	chr3:11018646:A:G	chr3:11060332:A:G	5	754	c.419A>G	419	p.Y140C	p.Tyr140Cys	140	missense_variant	Missense	Missense/IF	SNV	TM3	TM3	VCV000978926	Likely pathogenic	Likely pathogenic	0	0	0	0	1	Y	UCSF, BioMarin, Mermer	N	.	Y	0.0725	0.335	0.861667	Y	-0.0141536	0.722654	Y	0.0534243	Y	0.0308983	0.0115998	-0.969102	Severe_LoF	.	N	N	N	Y
chr3	11018651	G	A	chr3:11018651:G:A	chr3:11060337:G:A	5	759	c.424G>A	424	p.V142I	p.Val142Ile	142	missense_variant	Missense	Missense/IF	SNV	TM3	TM3	VCV001160643	Likely benign	Likely benign	2.38654e-05	2.40288e-05	5	2 to 10	2	Y	BioMarin	N	.	N	.	.	.	N	.	.	Y	0.496466	Y	0.496466	0.0265662	-0.503534	LoF	.	N	.	N	Y
chr3	11018661	C	T	chr3:11018661:C:T	chr3:11060347:C:T	5	769	c.434C>T	434	p.S145F	p.Ser145Phe	145	missense_variant	Missense	Missense/IF	SNV	Extracellular_TM3-4	TM3	.	.	No score	0	0	0	0	1	Y	UCSF, BioMarin, Mermer	N	.	Y	0.055	0.556	0.55	Y	-0.00882157	0.420316	Y	0.0104935	Y	0.00405513	0.00456496	-0.995945	Severe_LoF	.	N	N	N	Y
chr3	11018678	CT	C	chr3:11018678:CT:T	chr3:11060364:CT:C	.	.	c.452delT	452	p.L151Rfs*35	p.Leu151Argfs*35	151	frameshift_variant	PTV	PTV	Indel	Extracellular_TM3-4	TM3	.	.	No score	0	0	0	0	1	Y	BioMarin, Mermer	N	.	Y	0.011	0.1175	0.33	N	.	.	Y	0.0756228	Y	0.0756228	0.00321333	-0.924377	Severe_LoF	.	N	.	N	Y
chr3	11018679	T	G	chr3:11018679:T:G	chr3:11060365:T:G	5	787	c.452T>G	452	p.L151R	p.Leu151Arg	151	missense_variant	Missense	Missense/IF	SNV	Extracellular_TM3-4	TM3	VCV001063658	Uncertain significance	Uncertain significance	0	0	0	0	1	N	.	N	.	N	.	.	.	N	.	.	N	.	N	.	.	.	.	.	.	.	.	N
chr3	11018683	C	A	chr3:11018683:C:A	chr3:11060369:C:A	5	791	c.456C>A	456	p.Y152X	p.Tyr152*	152	stop_gained	PTV	PTV	SNV	Extracellular_TM3-4	TM3	.	.	No score	0	0	0	0	1	Y	BioMarin	N	.	N	.	.	.	N	.	.	Y	0.0257207	Y	0.0257207	0.000740239	-0.974279	Severe_LoF	.	N	.	N	Y
chr3	11018688	C	T	chr3:11018688:C:T	chr3:11060374:C:T	5	796	c.461C>T	461	p.S154F	p.Ser154Phe	154	missense_variant	Missense	Missense/IF	SNV	Extracellular_TM3-4	EL2	.	.	No score	0	0	0	0	1	Y	BioMarin	N	.	N	.	.	.	N	.	.	Y	0.107778	Y	0.107778	0.0126178	-0.892222	Severe_LoF	.	N	.	N	Y
chr3	11018697	C	T	chr3:11018697:C:T	chr3:11060383:C:T	5	805	c.470C>T	470	p.T157M	p.Thr157Met	157	missense_variant	Missense	Missense/IF	SNV	Extracellular_TM3-4	EL2	.	.	No score	1.76954e-05	1.74538e-05	4	2 to 10	1	Y	BioMarin	N	.	N	.	.	.	N	.	.	Y	0.379404	Y	0.379404	0.0436471	-0.620596	LoF	.	N	.	N	Y
chr3	11018698	G	A	chr3:11018698:G:A	chr3:11060384:G:A	5	806	c.471G>A	471	p.T157=	p.Thr157=	157	synonymous_variant	Other	Synonymous	SNV	Extracellular_TM3-4	EL2	VCV000640118	Likely benign	Likely benign	7.96375e-06	4.81033e-06	1	1	1	N	.	N	.	N	.	.	.	N	.	.	N	.	N	.	.	.	.	.	.	.	.	Y
chr3	11018699	G	T	chr3:11018699:G:T	chr3:11060385:G:T	5	806	c.471+1G>T	471	splice	splice	.	splice_donor_variant	PTV	PTV	SNV	Extracellular_TM3-4	EL2	VCV000567432	Likely pathogenic	Likely pathogenic	0	0	0	0	1	N	.	N	.	N	.	.	.	N	.	.	N	.	N	.	.	.	.	.	.	.	.	Y
chr3	11018701	G	A	chr3:11018701:G:A	chr3:11060387:G:A	.	.	c.471+3G>A	.	splice	splice	.	splice_region_variant	Other	Other	SNV	Extracellular_TM3-4	EL2	.	.	No score	1.19466e-05	1.4431e-05	3	2 to 10	1	N	.	N	.	N	.	.	.	N	.	.	N	.	N	.	.	.	.	.	.	.	.	Y
chr3	11018704	T	C	chr3:11018704:T:C	chr3:11060390:T:C	.	.	c.471+6T>C	.	splice	splice	.	splice_region_variant	Other	Other	SNV	Extracellular_TM3-4	EL2	.	.	No score	0.000499476	0.000467253	107	≥10	1	N	.	N	.	N	.	.	.	N	.	.	N	.	N	.	.	.	.	.	.	.	.	Y
chr3	11018718	A	C	chr3:11018718:A:C	chr3:11060404:A:C	.	.	c.471+20A>C	.	.	.	.	intron_variant	Other	Other	SNV	Extracellular_TM3-4	EL2	.	.	No score	7.28226e-05	6.33955e-05	13	≥10	1	N	.	N	.	N	.	.	.	N	.	.	N	.	N	.	.	.	.	.	.	.	.	Y
chr3	11020221	G	T	chr3:11020221:G:T	chr3:11061907:G:T	6	815	c.480G>T	480	p.P160=	p.Pro160=	160	synonymous_variant	Other	Synonymous	SNV	Extracellular_TM3-4	EL2	VCV000475483	Conflicting interpretations of pathogenicity	Conflicting interpretations	0.000170967	0.000158217	36	≥10	1	Y	BioMarin	N	.	N	.	.	.	N	.	.	Y	0.835046	Y	0.835046	0.041058	-0.164954	Typical	.	Y	.	Y	Y
chr3	11020234	G	A	chr3:11020234:G:A	chr3:11061920:G:A	6	828	c.493G>A	493	p.D165N	p.Asp165Asn	165	missense_variant	Missense	Missense/IF	SNV	Extracellular_TM3-4	EL2	VCV000475484	Uncertain significance	Uncertain significance	7.98862e-06	9.6554e-06	2	2 to 10	1	Y	BioMarin	N	.	N	.	.	.	N	.	.	Y	0.357078	Y	0.357078	0.0236763	-0.642922	LoF	.	N	.	N	Y
chr3	11020234	G	T	chr3:11020234:G:T	chr3:11061920:G:T	6	828	c.493G>T	493	p.D165Y	p.Asp165Tyr	165	missense_variant	Missense	Missense/IF_CT	SNV	Extracellular_TM3-4	EL2	.	.	No score	0.000110028	0.000105083	24	≥10	1	Y	UCSF	N	.	N	.	.	.	Y	1.10363	.	N	.	Y	1.10363	0.17891	0.103632	Typical	.	.	Y	Y	N
chr3	11020251	AGACCG	A	chr3:11020251:AGACCG:A	chr3:11061937:AGACCG:A	.	.	c.511_515delGACCG	511	p.D171Lfs*34	p.Asp171Leufs*34	171	frameshift_variant	PTV	PTV	Indel	Extracellular_TM3-4	EL2	.	.	No score	0	0	0	0	1	Y	BioMarin	N	.	N	.	.	.	N	.	.	Y	0.0142314	Y	0.0142314	0.00118943	-0.985769	Severe_LoF	.	N	.	N	Y
chr3	11020259	G	A	chr3:11020259:G:A	chr3:11061945:G:A	6	853	c.518G>A	518	p.C173Y	p.Cys173Tyr	173	missense_variant	Missense	Missense/IF	SNV	Extracellular_TM3-4	EL2_disulfide-bond	VCV000813790	Likely pathogenic	Likely pathogenic	0	0	0	0	1	Y	UCSF	N	.	N	.	.	.	Y	0.0329612	0.483422	N	.	Y	0.0329612	0.00522032	-0.967039	Severe_LoF	.	.	N	N	Y
chr3	11020264	T	TA	chr3:11020264:T:TA	chr3:11061950:T:TA	.	.	c.523_524insA	523	p.S175Yfs*32	p.Ser175Tyrfs*32	175	frameshift_variant	PTV	PTV	Indel	Extracellular_TM3-4	EL2	.	.	No score	0	0	0	0	2	Y	UCSF, BioMarin	N	.	N	.	.	.	Y	-0.0240706	.	Y	0.26765	Y	-0.0240706	0.0103288	-1.02407	Severe_LoF	.	N	N	N	Y
chr3	11020272	C	T	chr3:11020272:C:T	chr3:11061958:C:T	6	866	c.531C>T	531	p.Y177=	p.Tyr177=	177	synonymous_variant	Other	Synonymous	SNV	Extracellular_TM3-4	EL2	.	.	No score	0	0	0	0	1	N	.	N	.	N	.	.	.	N	.	.	N	.	N	.	.	.	.	.	.	.	.	Y
chr3	11020274	G	A	chr3:11020274:G:A	chr3:11061960:G:A	6	868	c.533G>A	533	p.S178N	p.Ser178Asn	178	missense_variant	Missense	Missense/IF	SNV	Extracellular_TM3-4	EL2	.	.	No score	3.99853e-06	4.83269e-06	1	1	1	Y	BioMarin	N	.	N	.	.	.	N	.	.	Y	0.458489	Y	0.458489	0.0257504	-0.541511	LoF	.	N	.	N	Y
chr3	11020276	A	G	chr3:11020276:A:G	chr3:11061962:A:G	6	870	c.535A>G	535	p.M179V	p.Met179Val	179	missense_variant	Missense	Missense/IF_CT	SNV	Extracellular_TM3-4	EL2	VCV000475486	Benign	Benign	0.00288818	0.00275676	629	≥10	1	Y	UCSF, BioMarin	N	.	N	.	.	.	Y	1.45695	0.883642	Y	0.867774	Y	1.06417	0.102787	0.0641651	Typical	0.19482	Y	Y	Y	Y
chr3	11020282	A	C	chr3:11020282:A:C	chr3:11061968:A:C	6	876	c.541A>C	541	p.N181H	p.Asn181His	181	missense_variant	Missense	Missense/IF	SNV	Extracellular_TM3-4	EL2	.	.	No score	0	0	0	0	1	Y	BioMarin	N	.	N	.	.	.	N	.	.	Y	0.831774	Y	0.831774	0.0413093	-0.168226	Typical	.	N	.	N	Y
chr3	11020294	A	G	chr3:11020294:A:G	chr3:11061980:A:G	6	888	c.553A>G	553	p.M185V	p.Met185Val	185	missense_variant	Missense	Missense/IF	SNV	Extracellular_TM3-4	EL2	VCV000949443	Uncertain significance	Uncertain significance	0	0	0	0	2	Y	UCSF	N	.	N	.	.	.	Y	0.969037	0.968096	N	.	Y	0.969037	0.12441	-0.0309626	Typical	.	.	N	N	N
chr3	11020319	G	A	chr3:11020319:G:A	chr3:11062005:G:A	6	913	c.578G>A	578	p.W193X	p.Trp193*	193	stop_gained	PTV	PTV	SNV	Extracellular_TM3-4	EL2	.	.	No score	0	0	0	0	1	Y	UCSF, BioMarin, Mermer	N	.	Y	0.02	0.171	0.304286	Y	0.00413737	.	Y	0.0218501	Y	0.0139778	0.00361032	-0.986022	Severe_LoF	.	N	N	N	Y
chr3	11020325	G	C	chr3:11020325:G:C	chr3:11062011:G:C	.	.	c.581+3G>C	.	splice	splice	.	splice_region_variant	Other	Other	SNV	Extracellular_TM3-4	EL2	.	.	No score	0	0	0	0	1	N	.	N	.	N	.	.	.	N	.	.	N	.	N	.	.	.	.	.	.	.	.	Y
chr3	11022329	T	G	chr3:11022329:T:G	chr3:11064015:T:G	.	.	c.582-7T>G	.	splice	splice	.	splice_region_variant	Other	Other	SNV	Extracellular_TM3-4	EL2	.	.	No score	5.99223e-05	6.26893e-05	13	≥10	1	N	.	N	.	N	.	.	.	N	.	.	N	.	N	.	.	.	.	.	.	.	.	Y
chr3	11022333	C	T	chr3:11022333:C:T	chr3:11064019:C:T	.	.	c.582-3C>T	.	splice	splice	.	splice_region_variant	Other	Other	SNV	Extracellular_TM3-4	EL2	.	.	No score	1.19818e-05	1.44651e-05	3	2 to 10	1	N	.	N	.	N	.	.	.	N	.	.	N	.	N	.	.	.	.	.	.	.	.	Y
chr3	11022337	C	A	chr3:11022337:C:A	chr3:11064023:C:A	7	918	c.583C>A	583	p.R195S	p.Arg195Ser	195	missense_variant	Missense	Missense/IF	SNV	Extracellular_TM3-4	EL2	VCV001297000	Uncertain significance	Uncertain significance	0	0	0	0	1	Y	BioMarin	N	.	N	.	.	.	N	.	.	Y	0.613098	Y	0.613098	0.0358175	-0.386902	Typical	.	N	.	N	Y
chr3	11022337	C	T	chr3:11022337:C:T	chr3:11064023:C:T	7	918	c.583C>T	583	p.R195C	p.Arg195Cys	195	missense_variant	Missense	Missense/IF	SNV	Extracellular_TM3-4	EL2	VCV001327407	Uncertain significance	Uncertain significance	7.98244e-06	4.81872e-06	1	1	1	Y	BioMarin	N	.	N	.	.	.	N	.	.	Y	0.629302	Y	0.629302	0.0216237	-0.370698	Typical	.	N	.	N	Y
chr3	11022338	G	A	chr3:11022338:G:A	chr3:11064024:G:A	7	919	c.584G>A	584	p.R195H	p.Arg195His	195	missense_variant	Missense	Missense/IF_CT	SNV	Extracellular_TM3-4	EL2	VCV000659564	Benign	Benign	1.77225e-05	1.44472e-05	3	2 to 10	2	Y	UCSF, BioMarin	N	.	N	.	.	.	Y	1.53839	0.685654	Y	0.463327	Y	0.821682	0.207107	-0.178318	Typical	0.145299	Y	N	Y	Y
chr3	11022339	C	T	chr3:11022339:C:T	chr3:11064025:C:T	7	920	c.585C>T	585	p.R195=	p.Arg195=	195	synonymous_variant	Other	Synonymous	SNV	Extracellular_TM3-4	EL2	.	.	No score	3.98657e-06	0	0	0	1	N	.	N	.	N	.	.	.	N	.	.	N	.	N	.	.	.	.	.	.	.	.	Y
chr3	11022343	A	G	chr3:11022343:A:G	chr3:11064029:A:G	7	924	c.589A>G	589	p.M197V	p.Met197Val	197	missense_variant	Missense	Missense/IF	SNV	Extracellular_TM3-4	EL2	VCV001371942	Uncertain significance	Uncertain significance	0	0	0	0	1	Y	BioMarin	N	.	N	.	.	.	N	.	.	Y	0.556566	Y	0.556566	0.0230392	-0.443434	Typical	.	N	.	N	Y
chr3	11022347	A	C	chr3:11022347:A:C	chr3:11064033:A:C	7	928	c.593A>C	593	p.H198P	p.His198Pro	198	missense_variant	Missense	Missense/IF	SNV	Extracellular_TM3-4	EL2	.	.	No score	0	0	0	0	1	Y	UCSF, BioMarin	N	.	N	.	.	.	Y	-0.00372456	0.419545	Y	0.104988	Y	0.0687505	0.0191418	-0.931249	Severe_LoF	.	N	N	N	Y
chr3	11022347	A	G	chr3:11022347:A:G	chr3:11064033:A:G	7	928	c.593A>G	593	p.H198R	p.His198Arg	198	missense_variant	Missense	Missense/IF	SNV	Extracellular_TM3-4	EL2	.	.	No score	0	0	0	0	1	Y	BioMarin	N	.	N	.	.	.	N	.	.	Y	0.139407	Y	0.139407	0.00408173	-0.860593	Severe_LoF	.	N	.	N	Y
chr3	11022356	C	G	chr3:11022356:C:G	chr3:11064042:C:G	7	937	c.602C>G	602	p.T201R	p.Thr201Arg	201	missense_variant	Missense	Missense/IF	SNV	Extracellular_TM3-4	EL2	.	.	No score	0	0	0	0	1	Y	BioMarin	N	.	N	.	.	.	N	.	.	Y	0.569986	Y	0.569986	0.0271922	-0.430014	Typical	.	N	.	N	Y
chr3	11022359	A	G	chr3:11022359:A:G	chr3:11064045:A:G	7	940	c.605A>G	605	p.D202G	p.Asp202Gly	202	missense_variant	Missense	Missense/IF	SNV	Extracellular_TM3-4	EL2	.	.	No score	0	0	0	0	1	Y	BioMarin	N	.	N	.	.	.	N	.	.	Y	1.10599	Y	1.10599	0.057648	0.105985	Typical	.	N	.	N	Y
chr3	11022360	C	G	chr3:11022360:C:G	chr3:11064046:C:G	7	941	c.606C>G	606	p.D202E	p.Asp202Glu	202	missense_variant	Missense	Missense/IF_CT	SNV	Extracellular_TM3-4	EL2	VCV001165197	Benign	Benign	1.99227e-05	2.40597e-05	5	2 to 10	1	Y	BioMarin	N	.	N	.	.	.	N	.	.	Y	0.740755	Y	0.740755	0.0591871	-0.259245	Typical	.	Y	.	Y	Y
chr3	11022370	A	G	chr3:11022370:A:G	chr3:11064056:A:G	7	951	c.616A>G	616	p.K206E	p.Lys206Glu	206	missense_variant	Missense	Missense/IF	SNV	Extracellular_TM3-4	EL2	VCV000844522	Conflicting interpretations of pathogenicity	Conflicting interpretations	3.54236e-05	3.49427e-05	8	2 to 10	1	N	.	N	.	N	.	.	.	N	.	.	N	.	N	.	.	.	.	.	.	.	.	N
chr3	11022376	G	C	chr3:11022376:G:C	chr3:11064062:G:C	7	957	c.622G>C	622	p.G208R	p.Gly208Arg	208	missense_variant	Missense	Missense/IF	SNV	Extracellular_TM3-4	EL2	VCV000976262	Uncertain significance	Uncertain significance	0	0	0	0	1	Y	UCSF	N	.	N	.	.	.	Y	0.252294	0.371013	N	.	Y	0.252294	0.0658522	-0.747706	LoF	.	.	N	N	Y
chr3	11022377	G	A	chr3:11022377:G:A	chr3:11064063:G:A	7	958	c.623G>A	623	p.G208D	p.Gly208Asp	208	missense_variant	Missense	Missense/IF	SNV	Extracellular_TM3-4	EL2	.	.	No score	0	0	0	0	1	Y	BioMarin	N	.	N	.	.	.	N	.	.	Y	0.621937	Y	0.621937	0.0384797	-0.378063	Typical	.	N	.	N	Y
chr3	11022385	C	T	chr3:11022385:C:T	chr3:11064071:C:T	7	966	c.631C>T	631	p.R211C	p.Arg211Cys	211	missense_variant	Missense	Missense/IF	SNV	Extracellular_TM3-4	TM4	.	.	No score	4.00853e-06	4.84684e-06	1	1	3	Y	BioMarin	N	.	N	.	.	.	N	.	.	Y	0.246505	Y	0.246505	0.0158063	-0.753495	LoF	.	N	.	N	Y
chr3	11022390	G	A	chr3:11022390:G:A	chr3:11064076:G:A	7	971	c.636G>A	636	p.W212X	p.Trp212*	212	stop_gained	PTV	PTV	SNV	TM4	TM4	.	.	No score	0	0	0	0	1	Y	BioMarin	N	.	N	.	.	.	N	.	.	Y	0.0209647	Y	0.0209647	0.00183774	-0.979035	Severe_LoF	.	N	.	N	Y
chr3	11022393	ACTGGCCATCACGCTGGCCA	A	chr3:11022393:ACTGGCCATCACGCTGGCCA:A	chr3:11064079:ACTGGCCATCACGCTGGCCA:A	.	.	c.640_658delCTGGCCATCACGCTGGCCA	640	p.L214Sfs*32	p.Leu214Serfs*32	214	frameshift_variant	PTV	PTV	Indel	TM4	TM4	.	.	No score	0	0	0	0	1	Y	BioMarin	N	.	N	.	.	.	N	.	.	Y	0.0739972	Y	0.0739972	0.00834086	-0.926003	Severe_LoF	.	N	.	N	Y
chr3	11022396	GGCCATCACGCTGGCCATCG	G	chr3:11022396:GGCCATCACGCTGGCCATCG:G	chr3:11064082:GGCCATCACGCTGGCCATCG:G	.	.	c.643_661dup	643	p.A215Pfs*31	p.Ala215Profs*31	215	frameshift_variant	PTV	PTV	Indel	TM4	TM4	.	.	No score	0	0	0	0	1	N	.	N	.	N	.	.	.	N	.	.	N	.	N	.	.	.	.	.	.	.	.	Y
chr3	11022404	C	T	chr3:11022404:C:T	chr3:11064090:C:T	7	985	c.650C>T	650	p.T217M	p.Thr217Met	217	missense_variant	Missense	Missense/IF	SNV	TM4	TM4	VCV000872484	Conflicting interpretations of pathogenicity	Conflicting interpretations	0	0	0	0	1	Y	UCSF, BioMarin	N	.	N	.	.	.	Y	0.648271	0.781171	Y	0.183651	Y	0.390149	0.143918	-0.609851	LoF	.	N	N	N	Y
chr3	11022412	A	G	chr3:11022412:A:G	chr3:11064098:A:G	7	993	c.658A>G	658	p.I220V	p.Ile220Val	220	missense_variant	Missense	Missense/IF	SNV	TM4	TM4	VCV000573328	Uncertain significance	Uncertain significance	8.02562e-06	9.69049e-06	2	2 to 10	1	Y	UCSF, BioMarin	N	.	N	.	.	.	Y	1.70984	0.735885	Y	0.666473	Y	1.01426	0.210609	0.014262	Typical	0.188664	N	N	N	Y
chr3	11022449	G	T	chr3:11022449:G:T	chr3:11064135:G:T	7	1030	c.695G>T	695	p.G232V	p.Gly232Val	232	missense_variant	Missense	Missense/IF	SNV	Intracellular_TM4-5	Intracellular_TM4-5	VCV000978897	Likely pathogenic	Likely pathogenic	0	0	0	0	2	Y	UCSF, BioMarin, Mermer	N	.	Y	0.12125	0.27	0.675	Y	-0.00574744	0.488279	Y	0.013235	Y	0.00690753	0.00452704	-0.993092	Severe_LoF	.	N	N	N	Y
chr3	11022454	G	A	chr3:11022454:G:A	chr3:11064140:G:A	7	1035	c.700G>A	700	p.G234S	p.Gly234Ser	234	missense_variant	Missense	Missense/IF	SNV	Intracellular_TM4-5	Intracellular_TM4-5	VCV001478256	Uncertain significance	Uncertain significance	0	0	0	0	1	Y	BioMarin, Mermer	N	.	Y	0.38	0.694	0.782	N	.	.	Y	0.885875	Y	0.885875	0.0700965	-0.114125	Typical	.	N	.	N	Y
chr3	11022457	T	C	chr3:11022457:T:C	chr3:11064143:T:C	7	1038	c.703T>C	703	p.W235R	p.Trp235Arg	235	missense_variant	Missense	Missense/IF	SNV	Intracellular_TM4-5	Intracellular_TM4-5	.	.	No score	0	0	0	0	1	Y	Mattison, BioMarin	Y	0.27	N	.	.	.	N	.	.	Y	0.0898696	Y	0.0898696	0.00788317	-0.91013	Severe_LoF	.	N	.	N	Y
chr3	11022465	A	T	chr3:11022465:A:T	chr3:11064151:A:T	7	1046	c.711A>T	711	p.G237=	p.Gly237=	237	synonymous_variant	Other	Synonymous	SNV	Intracellular_TM4-5	Intracellular_TM4-5	.	.	No score	8.43042e-06	1.01556e-05	2	2 to 10	1	N	.	N	.	N	.	.	.	N	.	.	N	.	N	.	.	.	.	.	.	.	.	Y
chr3	11025440	T	C	chr3:11025440:T:C	chr3:11067126:T:C	.	.	c.715-9T>C	.	splice	splice	.	splice_region_variant	Other	Other	SNV	Between_Intracellular_TM4-5_and_TM5	Intracellular_TM4-5	.	.	No score	2.00054e-05	1.44726e-05	3	2 to 10	1	N	.	N	.	N	.	.	.	N	.	.	N	.	N	.	.	.	.	.	.	.	.	Y
chr3	11025446	C	T	chr3:11025446:C:T	chr3:11067132:C:T	.	.	c.715-3C>T	.	splice	splice	.	splice_region_variant	Other	Other	SNV	Between_Intracellular_TM4-5_and_TM5	Intracellular_TM4-5	.	.	No score	7.99527e-06	4.82007e-06	1	1	1	N	.	N	.	N	.	.	.	N	.	.	N	.	N	.	.	.	.	.	.	.	.	Y
chr3	11025453	T	C	chr3:11025453:T:C	chr3:11067139:T:C	8	1054	c.719T>C	719	p.V240A	p.Val240Ala	240	missense_variant	Missense	Missense/IF	SNV	TM5	Intracellular_TM4-5	VCV000849973	Uncertain significance	Uncertain significance	3.99093e-06	4.8119e-06	1	1	1	Y	UCSF	N	.	N	.	.	.	Y	1.35885	0.926175	N	.	Y	1.35885	0.227197	0.358849	Typical	0.198346	.	N	N	N
chr3	11025458	T	G	chr3:11025458:T:G	chr3:11067144:T:G	8	1059	c.724T>G	724	p.F242V	p.Phe242Val	242	missense_variant	Missense	Missense/IF	SNV	TM5	TM5	.	.	No score	7.08953e-06	8.72836e-06	2	2 to 10	2	Y	UCSF, BioMarin	N	.	N	.	.	.	Y	1.18669	0.92773	Y	0.575058	Y	0.819711	0.126531	-0.180289	Typical	.	N	N	N	Y
chr3	11025471	A	G	chr3:11025471:A:G	chr3:11067157:A:G	8	1072	c.737A>G	737	p.Y246C	p.Tyr246Cys	246	missense_variant	Missense	Missense/IF	SNV	TM5	TM5	.	.	No score	3.98537e-06	4.80825e-06	1	1	1	Y	BioMarin	N	.	N	.	.	.	N	.	.	Y	0.723627	Y	0.723627	0.0312925	-0.276373	Typical	.	N	.	N	Y
chr3	11025474	C	T	chr3:11025474:C:T	chr3:11067160:C:T	8	1075	c.740C>T	740	p.P247L	p.Pro247Leu	247	missense_variant	Missense	Missense/IF	SNV	TM5	TM5	VCV000391598	Conflicting interpretations of pathogenicity	Conflicting interpretations	0	0	0	0	1	Y	BioMarin	N	.	N	.	.	.	N	.	.	Y	0.038921	Y	0.038921	0.00167048	-0.961079	Severe_LoF	.	N	.	N	Y
chr3	11025486	T	C	chr3:11025486:T:C	chr3:11067172:T:C	8	1087	c.752T>C	752	p.L251P	p.Leu251Pro	251	missense_variant	Missense	Missense/IF	SNV	TM5	TM5	.	.	No score	0	0	0	0	1	Y	UCSF, BioMarin	N	.	N	.	.	.	Y	-0.0113706	0.477258	Y	0.0334551	Y	0.0110422	0.0112141	-0.988958	Severe_LoF	.	N	N	N	N
chr3	11025501	T	C	chr3:11025501:T:C	chr3:11067187:T:C	8	1102	c.767T>C	767	p.F256S	p.Phe256Ser	256	missense_variant	Missense	Missense/IF	SNV	TM5	TM5	VCV000568839	Uncertain significance	Uncertain significance	0	0	0	0	1	Y	BioMarin	N	.	N	.	.	.	N	.	.	Y	0.778925	Y	0.778925	0.042537	-0.221075	Typical	.	N	.	N	Y
chr3	11025504	G	A	chr3:11025504:G:A	chr3:11067190:G:A	8	1105	c.770G>A	770	p.R257H	p.Arg257His	257	missense_variant	Missense	Missense/IF	SNV	Extracellular_TM5-6	TM5	.	.	No score	1.06105e-05	4.80552e-06	1	1	1	Y	BioMarin	N	.	N	.	.	.	N	.	.	Y	0.658176	Y	0.658176	0.0603338	-0.341824	Typical	.	N	.	N	Y
chr3	11025514	G	A	chr3:11025514:G:A	chr3:11067200:G:A	8	1115	c.780G>A	780	p.T260=	p.Thr260=	260	synonymous_variant	Other	Synonymous	SNV	Extracellular_TM5-6	EL3	.	.	No score	0.00636994	0.00609655	1398	≥10	1	Y	BioMarin	N	.	N	.	.	.	N	.	.	Y	1.30534	Y	1.30534	0.113222	0.305338	Typical	.	Y	.	Y	Y
chr3	11025518	C	T	chr3:11025518:C:T	chr3:11067204:C:T	8	1119	c.784C>T	784	p.P262S	p.Pro262Ser	262	missense_variant	Missense	Missense/IF	SNV	Extracellular_TM5-6	EL3	VCV000646455	Likely benign	Likely benign	0	0	0	0	2	Y	UCSF, BioMarin	N	.	N	.	.	.	Y	1.10263	0.744819	Y	0.423063	Y	0.677902	0.133022	-0.322098	Typical	.	N	N	N	Y
chr3	11025520	C	T	chr3:11025520:C:T	chr3:11067206:C:T	8	1121	c.786C>T	786	p.P262=	p.Pro262=	262	synonymous_variant	Other	Synonymous	SNV	Extracellular_TM5-6	EL3	.	.	No score	1.9891e-05	9.61215e-06	2	2 to 10	1	N	.	N	.	N	.	.	.	N	.	.	N	.	N	.	.	.	.	.	.	.	.	Y
chr3	11025521	G	A	chr3:11025521:G:A	chr3:11067207:G:A	8	1122	c.787G>A	787	p.G263R	p.Gly263Arg	263	missense_variant	Missense	Missense/IF	SNV	Extracellular_TM5-6	EL3	VCV000651439	Conflicting interpretations of pathogenicity	Conflicting interpretations	0	0	0	0	1	Y	BioMarin	N	.	N	.	.	.	N	.	.	Y	0.166307	Y	0.166307	0.0191727	-0.833693	Severe_LoF	.	N	.	N	Y
chr3	11025523	G	A	chr3:11025523:G:A	chr3:11067209:G:A	8	1124	c.789G>A	789	p.G263=	p.Gly263=	263	synonymous_variant	Other	Synonymous	SNV	Extracellular_TM5-6	EL3	.	.	No score	1.06098e-05	1.30817e-05	3	2 to 10	1	N	.	N	.	N	.	.	.	N	.	.	N	.	N	.	.	.	.	.	.	.	.	Y
chr3	11025523	G	T	chr3:11025523:G:T	chr3:11067209:G:T	8	1124	c.789G>T	789	p.G263=	p.Gly263=	263	synonymous_variant	Other	Synonymous	SNV	Extracellular_TM5-6	EL3	.	.	No score	7.95602e-06	9.6115e-06	2	2 to 10	1	N	.	N	.	N	.	.	.	N	.	.	N	.	N	.	.	.	.	.	.	.	.	Y
chr3	11025532	G	A	chr3:11025532:G:A	chr3:11067218:G:A	8	1133	c.798G>A	798	p.E266=	p.Glu266=	266	synonymous_variant	Other	Synonymous	SNV	Extracellular_TM5-6	EL3	.	.	No score	7.9564e-06	4.80566e-06	1	1	1	N	.	N	.	N	.	.	.	N	.	.	N	.	N	.	.	.	.	.	.	.	.	Y
chr3	11025535	C	T	chr3:11025535:C:T	chr3:11067221:C:T	8	1136	c.801C>T	801	p.G267=	p.Gly267=	267	synonymous_variant	Other	Synonymous	SNV	Extracellular_TM5-6	EL3	.	.	No score	0.0005729	0.000558128	128	≥10	1	N	.	N	.	N	.	.	.	N	.	.	N	.	N	.	.	.	.	.	.	.	.	Y
chr3	11025540	T	A	chr3:11025540:T:A	chr3:11067226:T:A	8	1141	c.806T>A	806	p.L269H	p.Leu269His	269	missense_variant	Missense	Missense/IF	SNV	Extracellular_TM5-6	EL3	.	.	No score	0	0	0	0	1	Y	BioMarin	N	.	N	.	.	.	N	.	.	Y	0.371084	Y	0.371084	0.053495	-0.628916	LoF	.	N	.	N	Y
chr3	11025543	T	C	chr3:11025543:T:C	chr3:11067229:T:C	8	1144	c.809T>C	809	p.F270S	p.Phe270Ser	270	missense_variant	Missense	Missense/IF	SNV	Extracellular_TM5-6	EL3	VCV000520878	Pathogenic	Pathogenic	0	0	0	0	1	Y	Mattison, UCSF, BioMarin	Y	0.02	N	.	.	.	Y	0.0168553	0.428157	Y	0.0511926	Y	0.0340239	0.0181742	-0.965976	Severe_LoF	.	N	N	N	Y
chr3	11025546	A	G	chr3:11025546:A:G	chr3:11067232:A:G	8	1147	c.812A>G	812	p.Y271C	p.Tyr271Cys	271	missense_variant	Missense	Missense/IF	SNV	Extracellular_TM5-6	EL3	.	.	No score	0	0	0	0	1	Y	UCSF, BioMarin	N	.	N	.	.	.	Y	0.0540435	0.496531	Y	0.172208	Y	0.124942	0.0219218	-0.875058	Severe_LoF	.	N	N	N	Y
chr3	11025546	ACAT	A	chr3:11025546:ACAT:A	chr3:11067232:ACAT:A	.	.	c.815_817delTCA	815	p.I272del	p.Ile272del	272	inframe_deletion	In-frame	Missense/IF	Indel	Extracellular_TM5-6	EL3	.	.	No score	0	0	0	0	1	N	.	N	.	N	.	.	.	N	.	.	N	.	N	.	.	.	.	.	.	.	.	Y
chr3	11025548	ATCA	A	chr3:11025548:ATCA:A	chr3:11067234:ATCA:A	.	.	c.815_817delTCA	815	p.I272del	p.Ile272del	272	inframe_deletion	In-frame	Missense/IF	Indel	Extracellular_TM5-6	EL3	.	.	No score	0	0	0	0	1	Y	Mattison, BioMarin	Y	0.13	N	.	.	.	N	.	.	Y	0.0802544	Y	0.0802544	0.00608936	-0.919746	Severe_LoF	.	N	.	N	Y
chr3	11025563	C	T	chr3:11025563:C:T	chr3:11067249:C:T	8	1164	c.829C>T	829	p.R277C	p.Arg277Cys	277	missense_variant	Missense	Missense/IF_CT	SNV	Extracellular_TM5-6	EL3	VCV001647116	Benign	Benign	1.41529e-05	8.72235e-06	2	2 to 10	1	Y	BioMarin	N	.	N	.	.	.	N	.	.	Y	0.739794	Y	0.739794	0.0670713	-0.260206	Typical	.	Y	.	Y	Y
chr3	11025564	G	A	chr3:11025564:G:A	chr3:11067250:G:A	8	1165	c.830G>A	830	p.R277H	p.Arg277His	277	missense_variant	Missense	Missense/IF_CT	SNV	Extracellular_TM5-6	EL3	VCV000433100	Conflicting interpretations of pathogenicity	Conflicting interpretations	4.2461e-05	5.23378e-05	12	≥10	1	Y	UCSF, BioMarin	N	.	N	.	.	.	Y	1.76155	0.991594	Y	0.57451	Y	0.970192	0.239683	-0.0298084	Typical	0.277218	N	Y	Y	Y
chr3	11025571	G	C	chr3:11025571:G:C	chr3:11067257:G:C	8	1172	c.837G>C	837	p.L279=	p.Leu279=	279	synonymous_variant	Other	Synonymous	SNV	Extracellular_TM5-6	EL3	.	.	No score	4.6006e-05	4.79729e-05	11	≥10	1	Y	BioMarin	N	.	N	.	.	.	N	.	.	Y	1.14308	Y	1.14308	0.0745359	0.143085	Typical	.	Y	.	Y	Y
chr3	11025577	C	T	chr3:11025577:C:T	chr3:11067263:C:T	8	1178	c.843C>T	843	p.D281=	p.Asp281=	281	synonymous_variant	Other	Synonymous	SNV	Extracellular_TM5-6	EL3	.	.	No score	3.98251e-06	4.80806e-06	1	1	1	N	.	N	.	N	.	.	.	N	.	.	N	.	N	.	.	.	.	.	.	.	.	Y
chr3	11025580	C	T	chr3:11025580:C:T	chr3:11067266:C:T	8	1181	c.846C>T	846	p.S282=	p.Ser282=	282	synonymous_variant	Other	Synonymous	SNV	Extracellular_TM5-6	TM6a	.	.	No score	0.000573573	0.000549757	126	≥10	1	N	.	N	.	N	.	.	.	N	.	.	N	.	N	.	.	.	.	.	.	.	.	Y
chr3	11025581	G	A	chr3:11025581:G:A	chr3:11067267:G:A	8	1182	c.847G>A	847	p.E283K	p.Glu283Lys	283	missense_variant	Missense	Missense/IF	SNV	Extracellular_TM5-6	TM6a	VCV000941116	Uncertain significance	Uncertain significance	0	0	0	0	2	Y	UCSF	N	.	N	.	.	.	Y	0.647926	0.39233	N	.	Y	0.647926	0.00756109	-0.352074	Typical	.	.	N	N	Y
chr3	11025768	T	A	chr3:11025768:T:A	chr3:11067454:T:A	.	.	c.850-5T>A	.	splice	splice	.	splice_region_variant	Other	Other	SNV	Extracellular_TM5-6	TM6a	.	.	No score	0	0	0	0	1	N	.	N	.	N	.	.	.	N	.	.	N	.	N	.	.	.	.	.	.	.	.	Y
chr3	11025769	A	G	chr3:11025769:A:G	chr3:11067455:A:G	.	.	c.850-4A>G	.	splice	splice	.	splice_region_variant	Other	Other	SNV	Extracellular_TM5-6	TM6a	.	.	No score	3.97725e-05	3.36357e-05	7	2 to 10	2	N	.	N	.	N	.	.	.	N	.	.	N	.	N	.	.	.	.	.	.	.	.	Y
chr3	11025771	A	G	chr3:11025771:A:G	chr3:11067457:A:G	9	1184	c.850-2A>G	850	splice	splice	.	splice_acceptor_variant	PTV	PTV	SNV	Extracellular_TM5-6	TM6a	VCV000520889	Pathogenic	Pathogenic	0	0	0	0	1	N	.	N	.	N	.	.	.	N	.	.	N	.	N	.	.	.	.	.	.	.	.	Y
chr3	11025772	G	T	chr3:11025772:G:T	chr3:11067458:G:T	9	1184	c.850-1G>T	850	splice	splice	.	splice_acceptor_variant	PTV	PTV	SNV	Extracellular_TM5-6	TM6a	.	.	No score	0	0	0	0	1	N	.	N	.	N	.	.	.	N	.	.	N	.	N	.	.	.	.	.	.	.	.	Y
chr3	11025776	T	C	chr3:11025776:T:C	chr3:11067462:T:C	9	1188	c.853T>C	853	p.W285R	p.Trp285Arg	285	missense_variant	Missense	Missense/IF	SNV	Extracellular_TM5-6	TM6a	VCV000571859	Uncertain significance	Uncertain significance	0	0	0	0	1	Y	BioMarin	N	.	N	.	.	.	N	.	.	Y	0.0676908	Y	0.0676908	0.00268289	-0.932309	Severe_LoF	.	N	.	N	Y
chr3	11025786	C	T	chr3:11025786:C:T	chr3:11067472:C:T	9	1198	c.863C>T	863	p.A288V	p.Ala288Val	288	missense_variant	Missense	Missense/IF	SNV	Extracellular_TM5-6	TM6a	VCV000192372	Pathogenic/Likely pathogenic	Likely pathogenic	0	0	0	0	11	Y	BioMarin, Mermer	N	.	Y	0.24	0.47	0.55	N	.	.	Y	0.169569	Y	0.169569	0.0183653	-0.830431	Severe_LoF	.	N	.	N	Y
chr3	11025794	C	T	chr3:11025794:C:T	chr3:11067480:C:T	9	1206	c.871C>T	871	p.Q291X	p.Gln291*	291	stop_gained	PTV	PTV	SNV	Extracellular_TM5-6	TM6a	VCV000421381	Likely pathogenic	Likely pathogenic	0	0	0	0	1	Y	UCSF	N	.	N	.	.	.	Y	-0.015777	.	N	.	Y	-0.015777	0.0150273	-1.01578	Severe_LoF	.	.	N	N	Y
chr3	11025798	T	C	chr3:11025798:T:C	chr3:11067484:T:C	9	1210	c.875T>C	875	p.I292T	p.Ile292Thr	292	missense_variant	Missense	Missense/IF	SNV	TM6	TM6a	VCV000562041	Conflicting interpretations of pathogenicity	Conflicting interpretations	0	0	0	0	1	Y	UCSF, BioMarin	N	.	N	.	.	.	Y	0.305793	0.835644	Y	0.372675	Y	0.339234	0.0403607	-0.660766	LoF	.	N	N	N	Y
chr3	11025799	C	T	chr3:11025799:C:T	chr3:11067485:C:T	9	1211	c.876C>T	876	p.I292=	p.Ile292=	292	synonymous_variant	Other	Synonymous	SNV	TM6	TM6a	.	.	No score	3.97678e-06	4.80506e-06	1	1	1	N	.	N	.	N	.	.	.	N	.	.	N	.	N	.	.	.	.	.	.	.	.	Y
chr3	11025797	ATCT	A	chr3:11025797:ATCT:A	chr3:11067483:ATCT:A	.	.	c.881_883delTCT	881	p.F294del	p.Phe294del	294	inframe_deletion	In-frame	Missense/IF	Indel	TM6	TM6a	.	.	No score	0	0	0	0	1	Y	BioMarin	N	.	N	.	.	.	N	.	.	Y	0.0385718	Y	0.0385718	0.000842145	-0.961428	Severe_LoF	.	N	.	N	Y
chr3	11025807	C	T	chr3:11025807:C:T	chr3:11067493:C:T	9	1219	c.884C>T	884	p.S295L	p.Ser295Leu	295	missense_variant	Missense	Missense/IF	SNV	TM6	TM6a	VCV000684489	Not provided	No score	0	0	0	0	1	Y	UCSF, BioMarin, Mermer	N	.	Y	0.0175	0.277143	0.651111	Y	-0.0164973	0.511695	Y	0.0213962	Y	0.00876505	0.00696619	-0.991235	Severe_LoF	.	N	N	N	N
chr3	11025808	A	C	chr3:11025808:A:C	chr3:11067494:A:C	9	1220	c.885A>C	885	p.S295=	p.Ser295=	295	synonymous_variant	Other	Synonymous	SNV	TM6	TM6a	.	.	No score	2.38595e-05	2.88298e-05	6	2 to 10	1	N	.	N	.	N	.	.	.	N	.	.	N	.	N	.	.	.	.	.	.	.	.	Y
chr3	11025808	A	T	chr3:11025808:A:T	chr3:11067494:A:T	9	1220	c.885A>T	885	p.S295=	p.Ser295=	295	synonymous_variant	Other	Synonymous	SNV	TM6	TM6a	.	.	No score	0.000437424	0.000509326	106	≥10	1	N	.	N	.	N	.	.	.	N	.	.	N	.	N	.	.	.	.	.	.	.	.	Y
chr3	11025812	G	A	chr3:11025812:G:A	chr3:11067498:G:A	9	1224	c.889G>A	889	p.G297R	p.Gly297Arg	297	missense_variant	Missense	Missense/IF	SNV	TM6	TM6_binding-pocket	VCV000192369	Pathogenic/Likely pathogenic	Likely pathogenic	0	0	0	0	4	Y	BioMarin, Mermer	N	.	Y	0.034	0.462	0.796667	N	.	.	Y	0.0388385	Y	0.0388385	0.00776145	-0.961162	Severe_LoF	.	N	.	N	Y
chr3	11025814	G	A	chr3:11025814:G:A	chr3:11067500:G:A	9	1226	c.891G>A	891	p.G297=	p.Gly297=	297	synonymous_variant	Other	Synonymous	SNV	TM6	TM6_binding-pocket	.	.	No score	4.5965e-05	5.23236e-05	12	≥10	1	N	.	N	.	N	.	.	.	N	.	.	N	.	N	.	.	.	.	.	.	.	.	Y
chr3	11025819	G	T	chr3:11025819:G:T	chr3:11067505:G:T	9	1231	c.896G>T	896	p.G299V	p.Gly299Val	299	missense_variant	Missense	Missense/IF	SNV	TM6	TM6_binding-pocket	.	.	No score	0	0	0	0	1	Y	UCSF, BioMarin, Mermer	N	.	Y	0.0425	0.518571	0.64125	Y	-0.0128972	0.386274	Y	0.043292	Y	0.0245623	0.00974487	-0.975438	Severe_LoF	.	N	N	N	Y
chr3	11025829	C	T	chr3:11025829:C:T	chr3:11067515:C:T	9	1241	c.906C>T	906	p.S302=	p.Ser302=	302	synonymous_variant	Other	Synonymous	SNV	TM6	TM6b	.	.	No score	0	0	0	0	1	N	.	N	.	N	.	.	.	N	.	.	N	.	N	.	.	.	.	.	.	.	.	Y
chr3	11025835	C	A	chr3:11025835:C:A	chr3:11067521:C:A	9	1247	c.912C>A	912	p.I304=	p.Ile304=	304	synonymous_variant	Other	Synonymous	SNV	TM6	TM6b	.	.	No score	2.78379e-05	2.4026e-05	5	2 to 10	1	N	.	N	.	N	.	.	.	N	.	.	N	.	N	.	.	.	.	.	.	.	.	Y
chr3	11025835	C	T	chr3:11025835:C:T	chr3:11067521:C:T	9	1247	c.912C>T	912	p.I304=	p.Ile304=	304	synonymous_variant	Other	Synonymous	SNV	TM6	TM6b	.	.	No score	0.000682374	0.000728107	167	≥10	1	N	.	N	.	N	.	.	.	N	.	.	N	.	N	.	.	.	.	.	.	.	.	Y
chr3	11025836	G	A	chr3:11025836:G:A	chr3:11067522:G:A	9	1248	c.913G​>A	913	p.A305T	p.Ala305Thr	305	missense_variant	Missense	Missense/IF	SNV	TM6	TM6b	VCV000976158	Conflicting interpretations of pathogenicity	Conflicting interpretations	0	0	0	0	4	Y	UCSF, BioMarin, Mermer	N	.	Y	0.2085	0.771667	0.83625	Y	0.171853	1.09907	Y	0.138959	Y	0.155406	0.0161442	-0.844594	Severe_LoF	.	N	N	N	Y
chr3	11025836	G	C	chr3:11025836:G:C	chr3:11067522:G:C	9	1248	c.913G>C	913	p.A305P	p.Ala305Pro	305	missense_variant	Missense	Missense/IF	SNV	TM6	TM6b	.	.	No score	0	0	0	0	1	Y	BioMarin	N	.	N	.	.	.	N	.	.	Y	0.0822802	Y	0.0822802	0.00313615	-0.91772	Severe_LoF	.	N	.	N	Y
chr3	11025841	C	T	chr3:11025841:C:T	chr3:11067527:C:T	9	1253	c.918C>T	918	p.L306=	p.Leu306=	306	synonymous_variant	Other	Synonymous	SNV	TM6	TM6b	.	.	No score	4.95039e-05	5.66893e-05	13	≥10	1	N	.	N	.	N	.	.	.	N	.	.	N	.	N	.	.	.	.	.	.	.	.	Y
chr3	11025842	G	A	chr3:11025842:G:A	chr3:11067528:G:A	9	1254	c.919G>A	919	p.G307R	p.Gly307Arg	307	missense_variant	Missense	Missense/IF	SNV	TM6	TM6b	VCV000432150	Pathogenic	Pathogenic	0	0	0	0	3	Y	UCSF, BioMarin	N	.	N	.	.	.	Y	0.0071226	0.820555	Y	0.0657087	Y	0.0422742	0.0105144	-0.957726	Severe_LoF	.	N	N	N	Y
chr3	11025845	A	G	chr3:11025845:A:G	chr3:11067531:A:G	9	1257	c.922A>G	922	p.S308G	p.Ser308Gly	308	missense_variant	Missense	Missense/IF	SNV	TM6	TM6b	.	.	No score	0	0	0	0	1	Y	BioMarin	N	.	N	.	.	.	N	.	.	Y	0.0374633	Y	0.0374633	0.00250294	-0.962537	Severe_LoF	.	N	.	N	Y
chr3	11025852	A	T	chr3:11025852:A:T	chr3:11067538:A:T	9	1264	c.929A​>T	929	p.N310I	p.Asn310Ile	310	missense_variant	Missense	Missense/IF	SNV	Intracellular_TM6-7	Intracellular_TM6-7	.	.	No score	0	0	0	0	1	Y	UCSF, BioMarin	N	.	N	.	.	.	Y	-0.00966485	0.558173	Y	0.03359	Y	0.0191717	0.0078029	-0.980828	Severe_LoF	.	N	N	N	Y
chr3	11025852	A	G	chr3:11025852:A:G	chr3:11067538:A:G	9	1264	c.929A>G	929	p.N310S	p.Asn310Ser	310	missense_variant	Missense	Missense/IF	SNV	Intracellular_TM6-7	Intracellular_TM6-7	VCV000848906	Likely benign	Likely benign	2.83016e-05	2.61748e-05	6	2 to 10	1	N	.	N	.	N	.	.	.	N	.	.	N	.	N	.	.	.	.	.	.	.	.	N
chr3	11025854	T	C	chr3:11025854:T:C	chr3:11067540:T:C	9	1266	c.931T>C	931	p.S311P	p.Ser311Pro	311	missense_variant	Missense	Missense/IF	SNV	Intracellular_TM6-7	Intracellular_TM6-7	.	.	No score	3.97706e-06	4.80552e-06	1	1	1	Y	BioMarin	N	.	N	.	.	.	N	.	.	Y	0.815917	Y	0.815917	0.030069	-0.184083	Typical	.	N	.	N	Y
chr3	11025862	C	A	chr3:11025862:C:A	chr3:11067548:C:A	9	1274	c.939C>A	939	p.H313Q	p.His313Gln	313	missense_variant	Missense	Missense/IF	SNV	Intracellular_TM6-7	Intracellular_TM6-7	.	.	No score	0	0	0	0	1	Y	BioMarin	N	.	N	.	.	.	N	.	.	Y	0.750374	Y	0.750374	0.0751688	-0.249626	Typical	.	N	.	N	Y
chr3	11025864	A	G	chr3:11025864:A:G	chr3:11067550:A:G	9	1276	c.941A>G	941	p.N314S	p.Asn314Ser	314	missense_variant	Missense	Missense/IF	SNV	Intracellular_TM6-7	Intracellular_TM6-7	.	.	No score	0	0	0	0	1	Y	BioMarin	N	.	N	.	.	.	N	.	.	Y	0.59897	Y	0.59897	0.0474613	-0.40103	Typical	.	N	.	N	Y
chr3	11025866	A	G	chr3:11025866:A:G	chr3:11067552:A:G	9	1278	c.943A>G	943	p.N315D	p.Asn315Asp	315	missense_variant	Missense	Missense/IF	SNV	Intracellular_TM6-7	TM7	VCV000645782	Uncertain significance	Uncertain significance	3.97766e-06	4.80612e-06	1	1	1	Y	BioMarin	N	.	N	.	.	.	N	.	.	Y	0.515544	Y	0.515544	0.0816301	-0.484456	Typical	.	N	.	N	Y
chr3	11026231	T	G	chr3:11026231:T:G	chr3:11067917:T:G	.	.	c.954-4T>G	.	splice	splice	.	splice_region_variant	Other	Other	SNV	Intracellular_TM6-7	TM7	.	.	No score	3.98568e-06	4.81329e-06	1	1	1	N	.	N	.	N	.	.	.	N	.	.	N	.	N	.	.	.	.	.	.	.	.	Y
chr3	11026241	C	T	chr3:11026241:C:T	chr3:11067927:C:T	10	1295	c.960C>T	960	p.S320=	p.Ser320=	320	synonymous_variant	Other	Synonymous	SNV	Intracellular_TM6-7	TM7	.	.	No score	0.00241438	0.0023173	531	≥10	1	Y	BioMarin	N	.	N	.	.	.	N	.	.	Y	1.27846	Y	1.27846	0.0343877	0.278456	Typical	.	Y	.	Y	Y
chr3	11026247	C	G	chr3:11026247:C:G	chr3:11067933:C:G	10	1301	c.966C>G	966	p.I322M	p.Ile322Met	322	missense_variant	Missense	Missense/IF	SNV	TM7	TM7	.	.	No score	3.98019e-06	4.80769e-06	1	1	1	Y	BioMarin	N	.	N	.	.	.	N	.	.	Y	1.24181	Y	1.24181	0.0727531	0.241814	Typical	.	N	.	N	Y
chr3	11026247	C	T	chr3:11026247:C:T	chr3:11067933:C:T	10	1301	c.966C>T	966	p.I322=	p.Ile322=	322	synonymous_variant	Other	Synonymous	SNV	TM7	TM7	.	.	No score	2.47682e-05	2.88462e-05	6	2 to 10	1	N	.	N	.	N	.	.	.	N	.	.	N	.	N	.	.	.	.	.	.	.	.	Y
chr3	11026248	G	T	chr3:11026248:G:T	chr3:11067934:G:T	10	1302	c.967G>T	967	p.V323F	p.Val323Phe	323	missense_variant	Missense	Missense/IF	SNV	TM7	TM7	VCV000660726	Uncertain significance	Uncertain significance	0	0	0	0	1	Y	BioMarin	N	.	N	.	.	.	N	.	.	Y	0.0412737	Y	0.0412737	0.0037988	-0.958726	Severe_LoF	.	N	.	N	Y
chr3	11026248	G	A	chr3:11026248:G:A	chr3:11067934:G:A	10	1302	c.967G>A	967	p.V323I	p.Val323Ile	323	missense_variant	Missense	Missense/IF	SNV	TM7	TM7	VCV000521027	Pathogenic	Pathogenic	7.07965e-06	0	0	0	1	Y	UCSF	N	.	N	.	.	.	Y	0.700526	0.894873	N	.	Y	0.700526	0.0303106	-0.299474	Typical	.	.	N	N	Y
chr3	11026261	A	G	chr3:11026261:A:G	chr3:11067947:A:G	10	1315	c.980A>G	980	p.N327S	p.Asn327Ser	327	missense_variant	Missense	Missense/IF	SNV	TM7	TM7	.	.	No score	0	0	0	0	1	Y	UCSF	N	.	N	.	.	.	Y	0.100568	0.923543	N	.	Y	0.100568	0.0265882	-0.899432	Severe_LoF	.	.	N	N	Y
chr3	11026265	G	A	chr3:11026265:G:A	chr3:11067951:G:A	10	1319	c.984G>A	984	p.S328=	p.Ser328=	328	synonymous_variant	Other	Synonymous	SNV	TM7	TM7	.	.	No score	0.000106124	0.00010466	24	≥10	2	N	.	N	.	N	.	.	.	N	.	.	N	.	N	.	.	.	.	.	.	.	.	Y
chr3	11026267	G	T	chr3:11026267:G:T	chr3:11067953:G:T	10	1321	c.986G>T	986	p.C329F	p.Cys329Phe	329	missense_variant	Missense	Missense/IF	SNV	TM7	TM7	.	.	No score	0	0	0	0	1	Y	BioMarin	N	.	N	.	.	.	N	.	.	Y	0.726442	Y	0.726442	0.0375029	-0.273558	Typical	.	N	.	N	Y
chr3	11026268	C	A	chr3:11026268:C:A	chr3:11067954:C:A	10	1322	c.987C>A	987	p.C329X	p.Cys329*	329	stop_gained	PTV	PTV	SNV	TM7	TM7	.	.	No score	0	0	0	0	1	Y	UCSF, BioMarin	N	.	N	.	.	.	Y	-0.00797255	.	Y	0.043097	Y	0.0226692	0.00876586	-0.977331	Severe_LoF	.	N	N	N	Y
chr3	11026268	C	T	chr3:11026268:C:T	chr3:11067954:C:T	10	1322	c.987C>T	987	p.C329=	p.Cys329=	329	synonymous_variant	Other	Synonymous	SNV	TM7	TM7	.	.	No score	0.000131275	9.61104e-05	20	≥10	1	Y	BioMarin	N	.	N	.	.	.	N	.	.	Y	0.823445	Y	0.823445	0.0524049	-0.176555	Typical	.	Y	.	Y	Y
chr3	11026275	A	G	chr3:11026275:A:G	chr3:11067961:A:G	10	1329	c.994A>G	994	p.M332V	p.Met332Val	332	missense_variant	Missense	Missense/IF	SNV	TM7	TM7	VCV001361176	Uncertain significance	Uncertain significance	1.19332e-05	1.44166e-05	3	2 to 10	1	Y	BioMarin	N	.	N	.	.	.	N	.	.	Y	0.70041	Y	0.70041	0.00953803	-0.29959	Typical	.	N	.	N	Y
chr3	11026281	G	C	chr3:11026281:G:C	chr3:11067967:G:C	10	1335	c.1000G>C	1000	p.A334P	p.Ala334Pro	334	missense_variant	Missense	Missense/IF	SNV	TM7	TM7	VCV000192370	Pathogenic	Pathogenic	0	0	0	0	1	Y	BioMarin, Mermer	N	.	Y	0.2762	0.4575	0.6325	N	.	.	Y	0.045916	Y	0.045916	0.00276931	-0.954084	Severe_LoF	.	N	.	N	Y
chr3	11026281	G	A	chr3:11026281:G:A	chr3:11067967:G:A	10	1335	c.1000G>A	1000	p.A334T	p.Ala334Thr	334	missense_variant	Missense	Missense/IF	SNV	TM7	TM7	VCV000656334	Likely pathogenic	Likely pathogenic	3.97779e-06	0	0	0	3	Y	UCSF, BioMarin	N	.	N	.	.	.	Y	0.537833	0.967871	Y	0.281675	Y	0.367061	0.0631414	-0.632939	LoF	.	N	N	N	Y
chr3	11026283	A	G	chr3:11026283:A:G	chr3:11067969:A:G	10	1337	c.1002A>G	1002	p.A334=	p.Ala334=	334	synonymous_variant	Other	Synonymous	SNV	TM7	TM7	.	.	No score	0.00332777	0.00323551	742	≥10	1	N	.	N	.	N	.	.	.	N	.	.	N	.	N	.	.	.	.	.	.	.	.	Y
chr3	11026283	A	AG	chr3:11026283:A:AG	chr3:11067969:A:AG	.	.	c.1004dupG	1004	p.F336Ifs*20	p.Phe336Ilefs*20	336	frameshift_variant	PTV	PTV	Indel	TM7	TM7	.	.	No score	0	0	0	0	1	N	.	N	.	N	.	.	.	N	.	.	N	.	N	.	.	.	.	.	.	.	.	Y
chr3	11026284	G	A	chr3:11026284:G:A	chr3:11067970:G:A	10	1338	c.1003G​>A	1003	p.G335R	p.Gly335Arg	335	missense_variant	Missense	Missense/IF	SNV	TM7	TM7	.	.	No score	0	0	0	0	1	Y	UCSF, BioMarin	N	.	N	.	.	.	Y	-0.00146355	0.517938	Y	0.0127175	Y	0.00663992	0.00387683	-0.99336	Severe_LoF	.	N	N	N	Y
chr3	11026302	A	G	chr3:11026302:A:G	chr3:11067988:A:G	10	1356	c.1021A>G	1021	p.I341V	p.Ile341Val	341	missense_variant	Missense	Missense/IF	SNV	TM7	TM7	.	.	No score	3.97731e-06	4.80547e-06	1	1	1	Y	BioMarin	N	.	N	.	.	.	N	.	.	Y	0.519937	Y	0.519937	0.0421489	-0.480063	Typical	.	N	.	N	Y
chr3	11026305	G	A	chr3:11026305:G:A	chr3:11067991:G:A	10	1359	c.1024G>A	1024	p.V342M	p.Val342Met	342	missense_variant	Missense	Missense/IF	SNV	TM7	TM7	VCV000844693	Pathogenic	Pathogenic	0	0	0	0	10	Y	BioMarin	N	.	N	.	.	.	N	.	.	Y	0.443296	Y	0.443296	0.0229128	-0.556704	LoF	.	N	.	N	Y
chr3	11026315	T	C	chr3:11026315:T:C	chr3:11068001:T:C	10	1369	c.1034T>C	1034	p.M345T	p.Met345Thr	345	missense_variant	Missense	Missense/IF	SNV	Extracellular_TM7-8	TM7	VCV000837818	Uncertain significance	Uncertain significance	0	0	0	0	1	Y	UCSF, BioMarin	N	.	N	.	.	.	Y	0.346871	0.610724	Y	0.918044	Y	0.537262	0.0995622	-0.462738	Typical	.	N	N	N	Y
chr3	11026319	C	G	chr3:11026319:C:G	chr3:11068005:C:G	10	1373	c.1038C>G	1038	p.A346=	p.Ala346=	346	synonymous_variant	Other	Synonymous	SNV	Extracellular_TM7-8	TM7	.	.	No score	3.97801e-06	4.80584e-06	1	1	1	N	.	N	.	N	.	.	.	N	.	.	N	.	N	.	.	.	.	.	.	.	.	Y
chr3	11026325	C	T	chr3:11026325:C:T	chr3:11068011:C:T	10	1379	c.1044C>T	1044	p.V348=	p.Val348=	348	synonymous_variant	Other	Synonymous	SNV	Extracellular_TM7-8	TM7	.	.	No score	0.000265233	0.000265976	61	≥10	1	N	.	N	.	N	.	.	.	N	.	.	N	.	N	.	.	.	.	.	.	.	.	Y
chr3	11026337	C	G	chr3:11026337:C:G	chr3:11068023:C:G	10	1391	c.1056C>G	1056	p.S352=	p.Ser352=	352	synonymous_variant	Other	Synonymous	SNV	Extracellular_TM7-8	EL4a	.	.	No score	7.96058e-06	9.61511e-06	2	2 to 10	1	N	.	N	.	N	.	.	.	N	.	.	N	.	N	.	.	.	.	.	.	.	.	Y
chr3	11026338	A	G	chr3:11026338:A:G	chr3:11068024:A:G	10	1392	c.1057A>G	1057	p.I353V	p.Ile353Val	353	missense_variant	Missense	Missense/IF	SNV	Extracellular_TM7-8	EL4a	.	.	No score	0	0	0	0	1	Y	BioMarin	N	.	N	.	.	.	N	.	.	Y	0.641911	Y	0.641911	0.02499	-0.358089	Typical	.	N	.	N	Y
chr3	11026351	C	T	chr3:11026351:C:T	chr3:11068037:C:T	10	1405	c.1070C>T	1070	p.A357V	p.Ala357Val	357	missense_variant	Missense	Missense/IF	SNV	Extracellular_TM7-8	EL4a	VCV000542198	Pathogenic	Pathogenic	0	0	0	0	4	Y	UCSF, BioMarin, Mermer	N	.	Y	0.2575	0.592857	0.95375	Y	0.0344564	0.453248	Y	0.134519	Y	0.094494	0.0167049	-0.905506	Severe_LoF	.	N	N	N	Y
chr3	11026351	CG	C	chr3:11026351:CG:C	chr3:11068037:CG:C	.	.	c.1072delG	1072	p.A358Pfs*15	p.Ala358Profs*15	358	frameshift_variant	PTV	PTV	Indel	Extracellular_TM7-8	EL4a	.	.	No score	0	0	0	0	1	N	.	N	.	N	.	.	.	N	.	.	N	.	N	.	.	.	.	.	.	.	.	Y
chr3	11026352	G	A	chr3:11026352:G:A	chr3:11068038:G:A	10	1406	c.1071G>A	1071	p.A357=	p.Ala357=	357	synonymous_variant	Other	Synonymous	SNV	Extracellular_TM7-8	EL4a	.	.	No score	6.73224e-05	6.55182e-05	15	≥10	1	N	.	N	.	N	.	.	.	N	.	.	N	.	N	.	.	.	.	.	.	.	.	Y
chr3	11026359	G	A	chr3:11026359:G:A	chr3:11068045:G:A	10	1413	c.1078G>A	1078	p.G360S	p.Gly360Ser	360	missense_variant	Missense	Missense/IF	SNV	Extracellular_TM7-8	EL4b	.	.	No score	0	0	0	0	1	Y	UCSF, BioMarin	N	.	N	.	.	.	Y	0.103348	0.53265	Y	0.199054	Y	0.151201	0.0254272	-0.848799	Severe_LoF	.	N	N	N	Y
chr3	11028737	C	A	chr3:11028737:C:A	chr3:11070423:C:A	11	1416	c.1081C>A	1081	p.P361T	p.Pro361Thr	361	missense_variant	Missense	Missense/IF	SNV	Extracellular_TM7-8	EL4b	.	.	No score	0	0	0	0	1	Y	Wang, UCSF, Mermer	N	.	Y	0.3225	0.405	0.52	Y	0.0993589	0.469219	N	.	Y	0.0993589	0.00528469	-0.900641	Severe_LoF	.	.	N	N	Y
chr3	11028740	G	A	chr3:11028740:G:A	chr3:11070426:G:A	11	1419	c.1084G>A	1084	p.G362R	p.Gly362Arg	362	missense_variant	Missense	Missense/IF	SNV	Extracellular_TM7-8	EL4b	VCV000429293	Pathogenic/Likely pathogenic	Likely pathogenic	0	0	0	0	4	Y	UCSF, BioMarin	N	.	N	.	.	.	Y	0.154505	0.411389	Y	0.257684	Y	0.188898	0.0285215	-0.811102	LoF	.	N	N	N	Y
chr3	11028745	G	T	chr3:11028745:G:T	chr3:11070431:G:T	11	1424	c.1089G>T	1089	p.L363=	p.Leu363=	363	synonymous_variant	Other	Synonymous	SNV	Extracellular_TM7-8	EL4b	.	.	No score	3.97801e-06	4.80626e-06	1	1	1	N	.	N	.	N	.	.	.	N	.	.	N	.	N	.	.	.	.	.	.	.	.	Y
chr3	11028748	G	A	chr3:11028748:G:A	chr3:11070434:G:A	11	1427	c.1092G>A	1092	p.A364=	p.Ala364=	364	synonymous_variant	Other	Synonymous	SNV	Extracellular_TM7-8	EL4b	.	.	No score	0.000176816	0.000187516	43	≥10	1	N	.	N	.	N	.	.	.	N	.	.	N	.	N	.	.	.	.	.	.	.	.	Y
chr3	11028752	C	G	chr3:11028752:C:G	chr3:11070438:C:G	11	1431	c.1096C>G	1096	p.L366V	p.Leu366Val	366	missense_variant	Missense	Missense/IF	SNV	Extracellular_TM7-8	EL4b	VCV000452659	Likely pathogenic	Likely pathogenic	0	0	0	0	1	Y	UCSF	N	.	N	.	.	.	Y	0.798447	0.875957	N	.	Y	0.798447	0.0873688	-0.201553	Typical	.	.	N	N	Y
chr3	11028769	G	A	chr3:11028769:G:A	chr3:11070455:G:A	11	1448	c.1113G>A	1113	p.A371=	p.Ala371=	371	synonymous_variant	Other	Synonymous	SNV	Extracellular_TM7-8	EL4b	.	.	No score	9.54934e-05	0.000120163	25	≥10	1	N	.	N	.	N	.	.	.	N	.	.	N	.	N	.	.	.	.	.	.	.	.	Y
chr3	11028790	C	A	chr3:11028790:C:A	chr3:11070476:C:A	11	1469	c.1134C>A	1134	p.S378=	p.Ser378=	378	synonymous_variant	Other	Synonymous	SNV	TM8	TM8	.	.	No score	0	0	0	0	1	N	.	N	.	N	.	.	.	N	.	.	N	.	N	.	.	.	.	.	.	.	.	Y
chr3	11028811	C	G	chr3:11028811:C:G	chr3:11070497:C:G	11	1490	c.1155C>G	1155	p.F385L	p.Phe385Leu	385	missense_variant	Missense	Missense/IF	SNV	TM8	TM8	.	.	No score	0	0	0	0	1	Y	UCSF, BioMarin, Mermer	N	.	Y	0.10325	0.691667	1.0175	Y	0.048029	0.928703	Y	0.0602483	Y	0.0561752	0.00507739	-0.943825	Severe_LoF	.	N	N	N	Y
chr3	11028823	GTTGATGCTG	G	chr3:11028823:GTTGATGCTG:G	chr3:11070509:GTTGATGCTG:G	.	.	c.1168_1176delTTGATGCTG	1168	p.L390_L392del	p.Leu390_Leu392del	390	inframe_deletion	In-frame	Missense/IF	Indel	TM8	TM8	.	.	No score	0	0	0	0	1	Y	BioMarin	N	.	N	.	.	.	N	.	.	Y	0.0359119	Y	0.0359119	0.00343291	-0.964088	Severe_LoF	.	N	.	N	Y
chr3	11028845	C	A	chr3:11028845:C:A	chr3:11070531:C:A	11	1524	c.1189C​>A	1189	p.Q397K	p.Gln397Lys	397	missense_variant	Missense	Missense/IF	SNV	Intracellular_TM8-9	TM8	.	.	No score	0	0	0	0	1	Y	UCSF, BioMarin	N	.	N	.	.	.	Y	-0.00500578	0.417153	Y	0.0146651	Y	0.00728854	0.00385609	-0.992711	Severe_LoF	.	N	N	N	Y
chr3	11028848	G	T	chr3:11028848:G:T	chr3:11070534:G:T	11	1526	c.1191+1G>T	1191	splice	splice	.	splice_donor_variant	PTV	PTV	SNV	Intracellular_TM8-9	TM8	.	.	No score	0	0	0	0	1	N	.	N	.	N	.	.	.	N	.	.	N	.	N	.	.	.	.	.	.	.	.	Y
chr3	11028854	G	A	chr3:11028854:G:A	chr3:11070540:G:A	.	.	c.1191+7G>A	.	splice	splice	.	splice_region_variant	Other	Other	SNV	Intracellular_TM8-9	TM8	.	.	No score	4.17132e-06	0	0	0	1	N	.	N	.	N	.	.	.	N	.	.	N	.	N	.	.	.	.	.	.	.	.	Y
chr3	11029220	G	T	chr3:11029220:G:T	chr3:11070906:G:T	12	1526	c.1192-1G​>T	1192	splice	splice	.	splice_acceptor_variant	PTV	PTV	SNV	Intracellular_TM8-9	TM8	.	.	No score	0	0	0	0	1	N	.	N	.	N	.	.	.	N	.	.	N	.	N	.	.	.	.	.	.	.	.	Y
chr3	11029242	A	G	chr3:11029242:A:G	chr3:11070928:A:G	12	1548	c.1213A>G	1213	p.I405V	p.Ile405Val	405	missense_variant	Missense	Missense/IF_CT	SNV	Intracellular_TM8-9	TM8	VCV000567558	Benign	Benign	1.81488e-05	1.78358e-05	4	2 to 10	1	Y	UCSF, BioMarin	N	.	N	.	.	.	Y	1.21999	0.76938	Y	0.719707	Y	1.05323	0.151039	0.0532319	Typical	.	Y	N	Y	Y
chr3	11029257	G	A	chr3:11029257:G:A	chr3:11070943:G:A	12	1563	c.1228G>A	1228	p.D410N	p.Asp410Asn	410	missense_variant	Missense	Missense/IF	SNV	Intracellular_TM8-9	TM8	.	.	No score	4.06412e-06	4.89337e-06	1	1	1	Y	BioMarin	N	.	N	.	.	.	N	.	.	Y	0.0648474	Y	0.0648474	0.00463449	-0.935153	Severe_LoF	.	N	.	N	Y
chr3	11029258	A	G	chr3:11029258:A:G	chr3:11070944:A:G	12	1564	c.1229A​>G	1229	p.D410G	p.Asp410Gly	410	missense_variant	Missense	Missense/IF	SNV	Intracellular_TM8-9	TM8	.	.	No score	0	0	0	0	1	Y	BioMarin	N	.	N	.	.	.	N	.	.	Y	0.0762275	Y	0.0762275	0.00425661	-0.923773	Severe_LoF	.	N	.	N	Y
chr3	11029272	C	A	chr3:11029272:C:A	chr3:11070958:C:A	12	1578	c.1243C>A	1243	p.L415I	p.Leu415Ile	415	missense_variant	Missense	Missense/IF_CT	SNV	Intracellular_TM8-9	Intracellular_TM8-9	VCV000377065	Benign/Likely benign	Benign	0.00249382	0.00234984	533	≥10	2	Y	UCSF	N	.	N	.	.	.	Y	1.06777	0.945398	N	.	Y	1.06777	0.0891811	0.0677696	Typical	.	.	Y	Y	N
chr3	11029278	C	T	chr3:11029278:C:T	chr3:11070964:C:T	12	1584	c.1249C>T	1249	p.R417C	p.Arg417Cys	417	missense_variant	Missense	Missense/IF	SNV	Intracellular_TM8-9	Intracellular_TM8-9	VCV001605450	Likely benign	Likely benign	8.0538e-06	9.71128e-06	2	2 to 10	1	Y	BioMarin	N	.	N	.	.	.	N	.	.	Y	0.364787	Y	0.364787	0.0124029	-0.635213	LoF	.	N	.	N	Y
chr3	11029279	G	A	chr3:11029279:G:A	chr3:11070965:G:A	12	1585	c.1250G>A	1250	p.R417H	p.Arg417His	417	missense_variant	Missense	Missense/IF_CT	SNV	Intracellular_TM8-9	Intracellular_TM8-9	VCV000475469	Conflicting interpretations of pathogenicity	Conflicting interpretations	0.000114339	0.000109975	25	≥10	2	Y	UCSF, BioMarin	N	.	N	.	.	.	Y	1.38816	0.861602	Y	0.688708	Y	0.921858	0.154298	-0.0781422	Typical	.	N	Y	Y	Y
chr3	11029282	AC	A	chr3:11029282:AC:A	chr3:11070968:AC:A	.	.	c.1255delC	1255	p.R419Afs*15	p.Arg419Alafs*15	419	frameshift_variant	PTV	PTV	Indel	Intracellular_TM8-9	Intracellular_TM8-9	.	.	No score	0	0	0	0	1	Y	BioMarin	N	.	N	.	.	.	N	.	.	Y	0.0456394	Y	0.0456394	0.00136954	-0.954361	Severe_LoF	.	N	.	N	Y
chr3	11029284	C	T	chr3:11029284:C:T	chr3:11070970:C:T	12	1590	c.1255C>T	1255	p.R419C	p.Arg419Cys	419	missense_variant	Missense	Missense/IF	SNV	Intracellular_TM8-9	Intracellular_TM8-9	VCV000542202	Uncertain significance	Uncertain significance	1.06935e-05	8.77994e-06	2	2 to 10	2	Y	UCSF, BioMarin	N	.	N	.	.	.	Y	1.44067	0.776231	Y	0.464259	Y	0.882719	0.221298	-0.117281	Typical	0.0800522	N	N	N	Y
chr3	11029285	G	A	chr3:11029285:G:A	chr3:11070971:G:A	12	1591	c.1256G>A	1256	p.R419H	p.Arg419His	419	missense_variant	Missense	Missense/IF	SNV	Intracellular_TM8-9	Intracellular_TM8-9	VCV000575017	Uncertain significance	Uncertain significance	1.07001e-05	1.3177e-05	3	2 to 10	1	Y	BioMarin	N	.	N	.	.	.	N	.	.	Y	0.548266	Y	0.548266	0.00609833	-0.451734	Typical	.	N	.	N	Y
chr3	11029285	G	T	chr3:11029285:G:T	chr3:11070971:G:T	12	1591	c.1256G>T	1256	p.R419L	p.Arg419Leu	419	missense_variant	Missense	Missense/IF	SNV	Intracellular_TM8-9	Intracellular_TM8-9	VCV000654519	Uncertain significance	Uncertain significance	0	0	0	0	1	Y	BioMarin	N	.	N	.	.	.	N	.	.	Y	0.311664	Y	0.311664	0.0558621	-0.688336	LoF	.	N	.	N	Y
chr3	11029321	C	G	chr3:11029321:C:G	chr3:11071007:C:G	12	1627	c.1292C​>G	1292	p.S431C	p.Ser431Cys	431	missense_variant	Missense	Missense/IF	SNV	TM9	TM9	.	.	No score	0	0	0	0	1	Y	BioMarin	N	.	N	.	.	.	N	.	.	Y	0.773464	Y	0.773464	0.0165971	-0.226536	Typical	.	N	.	N	Y
chr3	11029329	A	T	chr3:11029329:A:T	chr3:11071015:A:T	12	1635	c.1300A>T	1300	p.I434F	p.Ile434Phe	434	missense_variant	Missense	Missense/IF	SNV	TM9	TM9	.	.	No score	3.19e-05	0	0	0	1	Y	BioMarin	N	.	N	.	.	.	N	.	.	Y	0.639216	Y	0.639216	0.0485579	-0.360784	Typical	.	N	.	N	Y
chr3	11029331	C	G	chr3:11029331:C:G	chr3:11071017:C:G	12	1637	c.1302C>G	1302	p.I434M	p.Ile434Met	434	missense_variant	Missense	Missense/IF	SNV	TM9	TM9	VCV000589804	Uncertain significance	Uncertain significance	7.09723e-06	8.74653e-06	2	2 to 10	1	Y	UCSF	N	.	N	.	.	.	Y	1.08792	0.651442	N	.	Y	1.08792	0.17963	0.0879214	Typical	.	.	N	N	N
chr3	11029332	G	A	chr3:11029332:G:A	chr3:11071018:G:A	12	1638	c.1303G>A	1303	p.G435S	p.Gly435Ser	435	missense_variant	Missense	Missense/IF	SNV	TM9	TM9	.	.	No score	0	0	0	0	1	Y	BioMarin	N	.	N	.	.	.	N	.	.	Y	0.469911	Y	0.469911	0.0324918	-0.530089	LoF	.	N	.	N	Y
chr3	11029353	G	A	chr3:11029353:G:A	chr3:11071039:G:A	12	1658	c.1323+1G>A	1323	splice	splice	.	splice_donor_variant	PTV	PTV	SNV	Extracellular_TM9-10	Extracellular_TM9-10	VCV001323611	Pathogenic	Pathogenic	0	0	0	0	1	N	.	N	.	N	.	.	.	N	.	.	N	.	N	.	.	.	.	.	.	.	.	Y
chr3	11029355	A	T	chr3:11029355:A:T	chr3:11071041:A:T	.	.	c.1323+3A>T	.	splice	splice	.	splice_region_variant	Other	Other	SNV	Extracellular_TM9-10	Extracellular_TM9-10	.	.	No score	0	0	0	0	1	N	.	N	.	N	.	.	.	N	.	.	N	.	N	.	.	.	.	.	.	.	.	Y
chr3	11031168	A	G	chr3:11031168:A:G	chr3:11072854:A:G	.	.	c.1324-9A>G	.	splice	splice	.	splice_region_variant	Other	Other	SNV	Extracellular_TM9-10	Extracellular_TM9-10	.	.	No score	7.96654e-06	9.62658e-06	2	2 to 10	1	N	.	N	.	N	.	.	.	N	.	.	N	.	N	.	.	.	.	.	.	.	.	Y
chr3	11031177	G	A	chr3:11031177:G:A	chr3:11072863:G:A	13	1659	c.1324G>A	1324	p.G442R	p.Gly442Arg	442	missense_variant	Missense	Missense/IF	SNV	Extracellular_TM9-10	Extracellular_TM9-10	.	.	No score	3.9821e-06	0	0	0	1	Y	BioMarin	N	.	N	.	.	.	N	.	.	Y	0.0540789	Y	0.0540789	0.0114136	-0.945921	Severe_LoF	.	N	.	N	Y
chr3	11031178	G	T	chr3:11031178:G:T	chr3:11072864:G:T	13	1660	c.1325G​>T	1325	p.G442V	p.Gly442Val	442	missense_variant	Missense	Missense/IF	SNV	Extracellular_TM9-10	Extracellular_TM9-10	.	.	No score	0	0	0	0	1	Y	UCSF, BioMarin	N	.	N	.	.	.	Y	0.0119295	0.556951	Y	0.119703	Y	0.0658163	0.0248014	-0.934184	Severe_LoF	.	N	N	N	Y
chr3	11031180	G	A	chr3:11031180:G:A	chr3:11072866:G:A	13	1662	c.1327G​>A	1327	p.G443S	p.Gly443Ser	443	missense_variant	Missense	Missense/IF	SNV	Extracellular_TM9-10	TM10a	.	.	No score	0	0	0	0	1	Y	UCSF, BioMarin	N	.	N	.	.	.	Y	0.0780337	0.502778	Y	0.0991522	Y	0.0912327	0.00916966	-0.908767	Severe_LoF	.	N	N	N	Y
chr3	11031180	GG	G	chr3:11031180:GG:G	chr3:11072866:GG:G	.	.	c.1328delG	1328	p.G443Vfs*16	p.Gly443Valfs*16	443	frameshift_variant	PTV	PTV	Indel	Extracellular_TM9-10	TM10a	.	.	No score	0	0	0	0	1	Y	UCSF	N	.	N	.	.	.	Y	-0.00291477	.	N	.	Y	-0.00291477	0.00242823	-1.00291	Severe_LoF	.	.	N	N	N
chr3	11031181	G	A	chr3:11031181:G:A	chr3:11072867:G:A	13	1663	c.1328G>A	1328	p.G443D	p.Gly443Asp	443	missense_variant	Missense	Missense/IF	SNV	Extracellular_TM9-10	TM10a	VCV000845407	Uncertain significance	Uncertain significance	0	0	0	0	1	Y	BioMarin	N	.	N	.	.	.	N	.	.	Y	0.0133173	Y	0.0133173	0.00128399	-0.986683	Severe_LoF	.	N	.	N	Y
chr3	11031187	A	G	chr3:11031187:A:G	chr3:11072873:A:G	13	1669	c.1334A>G	1334	p.Y445C	p.Tyr445Cys	445	missense_variant	Missense	Missense/IF	SNV	Extracellular_TM9-10	TM10a	VCV001304477	Uncertain significance	Uncertain significance	0	0	0	0	1	Y	Mattison, BioMarin	Y	0.06	N	.	.	.	N	.	.	Y	0.0906231	Y	0.0906231	0.00453591	-0.909377	Severe_LoF	.	N	.	N	Y
chr3	11031188	T	TT	chr3:11031188:T:TT	chr3:11072874:T:TT	.	.	c.1335dupT	1335	p.V446Cfs*6	p.Val446Cysfs*6	446	frameshift_variant	PTV	PTV	Indel	Extracellular_TM9-10	TM10a	.	.	No score	0	0	0	0	1	Y	BioMarin	N	.	N	.	.	.	N	.	.	Y	0.0234784	Y	0.0234784	0.000793951	-0.976522	Severe_LoF	.	N	.	N	Y
chr3	11031188	T	C	chr3:11031188:T:C	chr3:11072874:T:C	13	1670	c.1335T>C	1335	p.Y445=	p.Tyr445=	445	synonymous_variant	Other	Synonymous	SNV	Extracellular_TM9-10	TM10a	.	.	No score	4.37644e-05	3.36522e-05	7	2 to 10	1	N	.	N	.	N	.	.	.	N	.	.	N	.	N	.	.	.	.	.	.	.	.	Y
chr3	11031190	T	A	chr3:11031190:T:A	chr3:11072876:T:A	13	1672	c.1337T>A	1337	p.V446D	p.Val446Asp	446	missense_variant	Missense	Missense/IF	SNV	Extracellular_TM9-10	TM10a	.	.	No score	0	0	0	0	1	Y	BioMarin	N	.	N	.	.	.	N	.	.	Y	0.150167	Y	0.150167	0.00904843	-0.849833	Severe_LoF	.	N	.	N	Y
chr3	11031195	A	T	chr3:11031195:A:T	chr3:11072881:A:T	13	1677	c.1342A>T	1342	p.K448X	p.Lys448*	448	stop_gained	PTV	PTV	SNV	Extracellular_TM9-10	TM10a	.	.	No score	0	0	0	0	1	Y	BioMarin	N	.	N	.	.	.	N	.	.	Y	0.0763176	Y	0.0763176	0.014944	-0.923682	Severe_LoF	.	N	.	N	Y
chr3	11031196	A	G	chr3:11031196:A:G	chr3:11072882:A:G	13	1678	c.1343A>G	1343	p.K448R	p.Lys448Arg	448	missense_variant	Missense	Missense/IF	SNV	Extracellular_TM9-10	TM10a	VCV000947552	Uncertain significance	Uncertain significance	7.95691e-06	4.80691e-06	1	1	1	Y	UCSF, BioMarin	N	.	N	.	.	.	Y	0.801733	0.892314	Y	0.763786	Y	0.782759	0.0573241	-0.217241	Typical	.	N	N	N	Y
chr3	11031206	C	G	chr3:11031206:C:G	chr3:11072892:C:G	13	1688	c.1353C>G	1353	p.D451E	p.Asp451Glu	451	missense_variant	Missense	Missense/IF	SNV	Extracellular_TM9-10	TM10a	VCV000521429	Uncertain significance	Uncertain significance	0	0	0	0	1	Y	UCSF	N	.	N	.	.	.	Y	0.022487	0.444012	N	.	Y	0.022487	0.00901589	-0.977513	Severe_LoF	.	.	N	N	Y
chr3	11031219	A	C	chr3:11031219:A:C	chr3:11072905:A:C	13	1701	c.1366A>C	1366	p.S456R	p.Ser456Arg	456	missense_variant	Missense	Missense/IF	SNV	Extracellular_TM9-10	TM10_hinge-region	VCV000938202	Likely pathogenic	Likely pathogenic	0	0	0	0	1	Y	UCSF	N	.	N	.	.	.	Y	0.000769414	0.455174	N	.	Y	0.000769414	0.00513008	-0.999231	Severe_LoF	.	.	N	N	N
chr3	11031221	TGG	T	chr3:11031221:TGG:T	chr3:11072907:TGG:T	.	.	c.1369_1370delGG	1369	p.G457Hfs*10	p.Gly457Hisfs*10	457	frameshift_variant	PTV	PTV	Indel	TM10	TM10b	.	.	No score	0	0	0	0	1	Y	UCSF, BioMarin, Mermer	N	.	Y	0.026	0.0903333	0.34	Y	4.29573e-05	.	Y	0.0274836	Y	0.0171933	0.00590979	-0.982807	Severe_LoF	.	N	N	N	Y
chr3	11031230	C	G	chr3:11031230:C:G	chr3:11072916:C:G	13	1712	c.1377C>G	1377	p.S459R	p.Ser459Arg	459	missense_variant	Missense	Missense/IF	SNV	TM10	TM10b	VCV000570384	Pathogenic	Pathogenic	0	0	0	0	2	Y	UCSF, BioMarin	N	.	N	.	.	.	Y	0.112464	0.430004	Y	0.042184	Y	0.0812287	0.0797401	-0.918771	Severe_LoF	.	N	N	N	Y
chr3	11031230	C	A	chr3:11031230:C:A	chr3:11072916:C:A	13	1712	c.1377C>A	1377	p.S459R	p.Ser459Arg	459	missense_variant	Missense	Missense/IF	SNV	TM10	TM10b	VCV000421382	Conflicting interpretations of pathogenicity	Conflicting interpretations	0	0	0	0	1	N	.	N	.	N	.	.	.	N	.	.	N	.	N	.	.	.	.	.	.	.	.	Y
chr3	11031241	T	G	chr3:11031241:T:G	chr3:11072927:T:G	13	1723	c.1388T​>G	1388	p.L463R	p.Leu463Arg	463	missense_variant	Missense	Missense/IF	SNV	TM10	TM10b	.	.	No score	0	0	0	0	1	Y	BioMarin	N	.	N	.	.	.	N	.	.	Y	0.0580063	Y	0.0580063	0.00245686	-0.941994	Severe_LoF	.	N	.	N	Y
chr3	11031244	T	A	chr3:11031244:T:A	chr3:11072930:T:A	13	1726	c.1391T>A	1391	p.V464E	p.Val464Glu	464	missense_variant	Missense	Missense/IF	SNV	TM10	TM10b	VCV000847691	Likely benign	Likely benign	0	0	0	0	1	Y	UCSF	N	.	N	.	.	.	Y	0.38534	0.644766	N	.	Y	0.38534	0.0618513	-0.61466	LoF	.	.	N	N	N
chr3	11031245	G	A	chr3:11031245:G:A	chr3:11072931:G:A	13	1727	c.1392G>A	1392	p.V464=	p.Val464=	464	synonymous_variant	Other	Synonymous	SNV	TM10	TM10b	.	.	No score	1.59422e-05	1.92493e-05	4	2 to 10	1	N	.	N	.	N	.	.	.	N	.	.	N	.	N	.	.	.	.	.	.	.	.	Y
chr3	11031247	T	C	chr3:11031247:T:C	chr3:11072933:T:C	13	1729	c.1394T​>C	1394	p.F465S	p.Phe465Ser	465	missense_variant	Missense	Missense/IF	SNV	TM10	TM10b	.	.	No score	0	0	0	0	2	Y	BioMarin	N	.	N	.	.	.	N	.	.	Y	0.48648	Y	0.48648	0.0210786	-0.51352	LoF	.	N	.	N	Y
chr3	11031255	T	C	chr3:11031255:T:C	chr3:11072941:T:C	13	1737	c.1402T>C	1402	p.C468R	p.Cys468Arg	468	missense_variant	Missense	Missense/IF	SNV	TM10	TM10b	VCV000575977	Uncertain significance	Uncertain significance	0	0	0	0	1	Y	BioMarin	N	.	N	.	.	.	N	.	.	Y	0.0200503	Y	0.0200503	0.000599154	-0.97995	Severe_LoF	.	N	.	N	Y
chr3	11031264	A	G	chr3:11031264:A:G	chr3:11072950:A:G	13	1746	c.1411A>G	1411	p.I471V	p.Ile471Val	471	missense_variant	Missense	Missense/IF	SNV	TM10	TM10b	.	.	No score	3.99907e-06	4.82281e-06	1	1	1	Y	BioMarin	N	.	N	.	.	.	N	.	.	Y	0.482429	Y	0.482429	0.0328929	-0.517571	LoF	.	N	.	N	Y
chr3	11031278	C	T	chr3:11031278:C:T	chr3:11072964:C:T	13	1760	c.1425C>T	1425	p.Y475=	p.Tyr475=	475	synonymous_variant	Other	Synonymous	SNV	TM10	Intracellular_TM10-11	.	.	No score	6.43455e-05	7.03389e-05	16	≥10	1	N	.	N	.	N	.	.	.	N	.	.	N	.	N	.	.	.	.	.	.	.	.	Y
chr3	11031281	T	TGAGT	chr3:11031282:T:GAG	chr3:11072967:T:TGAGT	.	.	c.1426+3dupGAGT	.	.	.	.	splice_region_variant	Other	Other	Indel	TM10	IL5	.	.	No score	0	0	0	0	1	N	.	N	.	N	.	.	.	N	.	.	N	.	N	.	.	.	.	.	.	.	.	Y
chr3	11033630	A	G	chr3:11033630:A:G	chr3:11075316:A:G	.	.	c.1427-9A>G	.	splice	splice	.	splice_region_variant	Other	Other	.	TM10	IL5	.	.	No score	0	0	0	0	1	N	.	N	.	N	.	.	.	N	.	.	N	.	N	.	.	.	.	.	.	.	.	Y
chr3	11033633	T	C	chr3:11033633:T:C	chr3:11075319:T:C	.	.	c.1427-6T>C	.	splice	splice	.	splice_region_variant	Other	Other	SNV	TM10	IL5	.	.	No score	8.01308e-06	9.68214e-06	2	2 to 10	1	N	.	N	.	N	.	.	.	N	.	.	N	.	N	.	.	.	.	.	.	.	.	Y
chr3	11033638	G	A	chr3:11033638:G:A	chr3:11075324:G:A	14	1761	c.1427-1G>A	1427	splice	splice	.	splice_acceptor_variant	PTV	PTV	SNV	TM10	IL5	VCV000574780	Likely pathogenic	Likely pathogenic	0	0	0	0	1	N	.	N	.	N	.	.	.	N	.	.	N	.	N	.	.	.	.	.	.	.	.	Y
chr3	11033647	C	A	chr3:11033647:C:A	chr3:11075333:C:A	14	1770	c.1435C>A	1435	p.R479=	p.Arg479=	479	synonymous_variant	Other	Synonymous	SNV	Intracellular_TM10-11	IL5	.	.	No score	1.19709e-05	1.44574e-05	3	2 to 10	1	N	.	N	.	N	.	.	.	N	.	.	N	.	N	.	.	.	.	.	.	.	.	Y
chr3	11033647	C	T	chr3:11033647:C:T	chr3:11075333:C:T	14	1770	c.1435C>T	1435	p.R479X	p.Arg479*	479	stop_gained	PTV	PTV	SNV	Intracellular_TM10-11	IL5	VCV000542201	Pathogenic	Pathogenic	0	0	0	0	1	Y	BioMarin	N	.	N	.	.	.	N	.	.	Y	0.0493801	Y	0.0493801	0.00473135	-0.95062	Severe_LoF	.	N	.	N	Y
chr3	11033648	G	A	chr3:11033648:G:A	chr3:11075334:G:A	14	1771	c.1436G>A	1436	p.R479Q	p.Arg479Gln	479	missense_variant	Missense	Missense/IF_CT	SNV	Intracellular_TM10-11	IL5	VCV000542200	Conflicting interpretations of pathogenicity	Conflicting interpretations	7.17743e-05	7.70557e-05	16	≥10	2	Y	UCSF, BioMarin	N	.	N	.	.	.	Y	1.02133	.	Y	0.754985	Y	0.888158	0.124327	-0.111842	Typical	.	N	Y	Y	Y
chr3	11033649	A	T	chr3:11033649:A:T	chr3:11075335:A:T	14	1772	c.1437A>T	1437	p.R479=	p.Arg479=	479	synonymous_variant	Other	Synonymous	SNV	Intracellular_TM10-11	IL5	.	.	No score	7.96914e-06	9.62519e-06	2	2 to 10	1	N	.	N	.	N	.	.	.	N	.	.	N	.	N	.	.	.	.	.	.	.	.	Y
chr3	11033650	T	C	chr3:11033650:T:C	chr3:11075336:T:C	14	1773	c.1438T>C	1438	p.F480L	p.Phe480Leu	480	missense_variant	Missense	Missense/IF	SNV	Intracellular_TM10-11	IL5	VCV001052031	Uncertain significance	Uncertain significance	0	0	0	0	1	N	.	N	.	N	.	.	.	N	.	.	N	.	N	.	.	.	.	.	.	.	.	N
chr3	11033672	T	C	chr3:11033672:T:C	chr3:11075358:T:C	14	1795	c.1460T>C	1460	p.M487T	p.Met487Thr	487	missense_variant	Missense	Missense/IF	SNV	Intracellular_TM10-11	IL5	VCV000569446	Likely pathogenic	Likely pathogenic	0	0	0	0	1	Y	UCSF, BioMarin	N	.	N	.	.	.	Y	0.00770849	0.80392	Y	0.0865851	Y	0.0602929	0.0136303	-0.939707	Severe_LoF	.	N	N	N	Y
chr3	11033673	G	GCAG	chr3:11033673:G:GCAG	chr3:11075359:G:GCAG	.	.	c.1461_1462insCAG	1461	p.M487_V488insQ	p.Met487_Val488insGln	487	inframe_insertion	In-frame	Missense/IF	Indel	Intracellular_TM10-11	IL5	.	.	No score	0	0	0	0	1	Y	BioMarin	N	.	N	.	.	.	N	.	.	Y	0.0991124	Y	0.0991124	0.00982752	-0.900888	Severe_LoF	.	N	.	N	Y
chr3	11033673	G	A	chr3:11033673:G:A	chr3:11075359:G:A	14	1796	c.1461G>A	1461	p.M487I	p.Met487Ile	487	missense_variant	Missense	Missense/IF	SNV	Intracellular_TM10-11	IL5	VCV000961828	Uncertain significance	Uncertain significance	0	0	0	0	1	N	.	N	.	N	.	.	.	N	.	.	N	.	N	.	.	.	.	.	.	.	.	N
chr3	11033689	T	C	chr3:11033689:T:C	chr3:11075375:T:C	14	1812	c.1477T>C	1477	p.C493R	p.Cys493Arg	493	missense_variant	Missense	Missense/IF	SNV	Intracellular_TM10-11	Intracellular_TM10-11	VCV001213692	Uncertain significance	Uncertain significance	0	0	0	0	1	Y	BioMarin	N	.	N	.	.	.	N	.	.	Y	1.05406	Y	1.05406	0.0579883	0.0540619	Typical	.	N	.	N	Y
chr3	11033694	C	T	chr3:11033694:C:T	chr3:11075380:C:T	14	1817	c.1482C>T	1482	p.I494=	p.Ile494=	494	synonymous_variant	Other	Synonymous	SNV	Intracellular_TM10-11	Intracellular_TM10-11	.	.	No score	0	0	0	0	1	N	.	N	.	N	.	.	.	N	.	.	N	.	N	.	.	.	.	.	.	.	.	Y
chr3	11033696	G	T	chr3:11033696:G:T	chr3:11075382:G:T	14	1819	c.1484G>T	1484	p.W495L	p.Trp495Leu	495	missense_variant	Missense	Missense/IF	SNV	Intracellular_TM10-11	Intracellular_TM10-11	.	.	No score	0	0	0	0	1	Y	UCSF, BioMarin	N	.	N	.	.	.	Y	0.290176	0.292749	Y	0.875473	Y	0.582825	0.106413	-0.417175	Typical	.	N	N	N	Y
chr3	11033699	G	A	chr3:11033699:G:A	chr3:11075385:G:A	14	1822	c.1487G>A	1487	p.W496X	p.Trp496*	496	stop_gained	PTV	PTV	SNV	Intracellular_TM10-11	TM11	.	.	No score	0	0	0	0	1	Y	Mattison, BioMarin	Y	0	N	.	.	.	N	.	.	Y	0.0437275	Y	0.0437275	0.00199824	-0.956273	Severe_LoF	.	N	.	N	Y
chr3	11033708	G	A	chr3:11033708:G:A	chr3:11075394:G:A	14	1831	c.1496G>A	1496	p.C499Y	p.Cys499Tyr	499	missense_variant	Missense	Missense/IF	SNV	TM11	TM11	VCV000809427	Uncertain significance	Uncertain significance	0	0	0	0	1	N	.	N	.	N	.	.	.	N	.	.	N	.	N	.	.	.	.	.	.	.	.	N
chr3	11033716	T	C	chr3:11033716:T:C	chr3:11075402:T:C	14	1839	c.1504T>C	1504	p.F502L	p.Phe502Leu	502	missense_variant	Missense	Missense/IF	SNV	TM11	TM11	VCV001024030	Uncertain significance	Uncertain significance	0	0	0	0	1	N	.	N	.	N	.	.	.	N	.	.	N	.	N	.	.	.	.	.	.	.	.	N
chr3	11033728	A	G	chr3:11033728:A:G	chr3:11075414:A:G	14	1851	c.1516A>G	1516	p.I506V	p.Ile506Val	506	missense_variant	Missense	Missense/IF	SNV	TM11	TM11	VCV000655599	Uncertain significance	Uncertain significance	1.41562e-05	1.30924e-05	3	2 to 10	1	Y	BioMarin	N	.	N	.	.	.	N	.	.	Y	0.735222	Y	0.735222	0.0403996	-0.264778	Typical	.	N	.	N	Y
chr3	11033732	T	C	chr3:11033732:T:C	chr3:11075418:T:C	14	1855	c.1520T>C	1520	p.I507T	p.Ile507Thr	507	missense_variant	Missense	Missense/IF	SNV	TM11	TM11	VCV000647588	Likely benign	Likely benign	0	0	0	0	1	Y	UCSF, BioMarin	N	.	N	.	.	.	Y	0.734001	0.915919	Y	0.441945	Y	0.571748	0.0955227	-0.428252	Typical	.	N	N	N	Y
chr3	11033739	G	A	chr3:11033739:G:A	chr3:11075425:G:A	14	1862	c.1527G>A	1527	p.A509=	p.Ala509=	509	synonymous_variant	Other	Synonymous	SNV	TM11	TM11	.	.	No score	0.00018075	0.000187944	43	≥10	2	N	.	N	.	N	.	.	.	N	.	.	N	.	N	.	.	.	.	.	.	.	.	Y
chr3	11034522	C	T	chr3:11034522:C:T	chr3:11076208:C:T	.	.	c.1528-9C>T	.	splice	splice	.	splice_region_variant	Other	Other	SNV	TM11	TM11	.	.	No score	0	0	0	0	1	N	.	N	.	N	.	.	.	N	.	.	N	.	N	.	.	.	.	.	.	.	.	Y
chr3	11034527	C	T	chr3:11034527:C:T	chr3:11076213:C:T	.	.	c.1528-4C>T	.	splice	splice	.	splice_region_variant	Other	Other	SNV	TM11	TM11	.	.	No score	0	0	0	0	1	N	.	N	.	N	.	.	.	N	.	.	N	.	N	.	.	.	.	.	.	.	.	Y
chr3	11034534	G	A	chr3:11034534:G:A	chr3:11076220:G:A	15	1866	c.1531G>A	1531	p.V511M	p.Val511Met	511	missense_variant	Missense	Missense/IF	SNV	TM11	TM11	VCV000421211	Conflicting interpretations of pathogenicity	Conflicting interpretations	0	0	0	0	6	Y	UCSF, BioMarin, Mermer	N	.	Y	0.249429	0.315	0.728571	Y	0.304157	0.619665	Y	0.307434	Y	0.306341	0.0278849	-0.693659	LoF	.	N	N	N	Y
chr3	11034562	C	T	chr3:11034562:C:T	chr3:11076248:C:T	15	1894	c.1559C>T	1559	p.T520M	p.Thr520Met	520	missense_variant	Missense	Missense/IF	SNV	Extracellular_TM11-12	Extracellular_TM11-12	VCV001018313	Likely benign	Likely benign	2.83776e-05	3.06182e-05	7	2 to 10	1	Y	BioMarin	N	.	N	.	.	.	N	.	.	Y	0.583205	Y	0.583205	0.0567973	-0.416795	Typical	.	N	.	N	Y
chr3	11034566	A	G	chr3:11034566:A:G	chr3:11076252:A:G	15	1898	c.1563A>G	1563	p.P521=	p.Pro521=	521	synonymous_variant	Other	Synonymous	SNV	Extracellular_TM11-12	Extracellular_TM11-12	.	.	No score	7.9734e-06	4.81654e-06	1	1	1	Y	BioMarin	N	.	N	.	.	.	N	.	.	Y	0.53543	Y	0.53543	0.0173307	-0.46457	Typical	.	Y	.	Y	Y
chr3	11034582	T	C	chr3:11034582:T:C	chr3:11076268:T:C	15	1914	c.1579T>C	1579	p.Y527H	p.Tyr527His	527	missense_variant	Missense	Missense/IF	SNV	Extracellular_TM11-12	Extracellular_TM11-12	.	.	No score	0	0	0	0	1	Y	UCSF, BioMarin	N	.	N	.	.	.	Y	0.210471	0.497653	Y	0.502536	Y	0.405181	0.0513525	-0.594819	LoF	.	N	N	N	Y
chr3	11034592	C	T	chr3:11034592:C:T	chr3:11076278:C:T	15	1924	c.1589C>T	1589	p.P530L	p.Pro530Leu	530	missense_variant	Missense	Missense/IF	SNV	Extracellular_TM11-12	TM12	.	.	No score	0	0	0	0	1	Y	UCSF, BioMarin	N	.	N	.	.	.	Y	0.403949	0.218788	Y	0.631164	Y	0.517557	0.0612036	-0.482443	Typical	.	N	N	N	Y
chr3	11034598	G	A	chr3:11034598:G:A	chr3:11076284:G:A	15	1930	c.1595G>A	1595	p.W532X	p.Trp532*	532	stop_gained	PTV	PTV	SNV	Extracellular_TM11-12	TM12	VCV000588456	Pathogenic	Pathogenic	0	0	0	0	1	Y	UCSF	N	.	N	.	.	.	Y	0.00943171	.	N	.	Y	0.00943171	0.00919184	-0.990568	Severe_LoF	.	.	N	N	Y
chr3	11034600	G	C	chr3:11034600:G:C	chr3:11076286:G:C	15	1932	c.1597G>C	1597	p.G533R	p.Gly533Arg	533	missense_variant	Missense	Missense/IF	SNV	Extracellular_TM11-12	TM12	VCV000837061	Uncertain significance	Uncertain significance	0	0	0	0	1	N	.	N	.	N	.	.	.	N	.	.	N	.	N	.	.	.	.	.	.	.	.	N
chr3	11034603	C	T	chr3:11034603:C:T	chr3:11076289:C:T	15	1935	c.1600C>T	1600	p.Q534X	p.Gln534*	534	stop_gained	PTV	PTV	SNV	Extracellular_TM11-12	TM12	VCV000978925	Pathogenic	Pathogenic	0	0	0	0	1	Y	BioMarin	N	.	N	.	.	.	N	.	.	Y	0.0210192	Y	0.0210192	0.00245486	-0.978981	Severe_LoF	.	N	.	N	Y
chr3	11034611	G	A	chr3:11034611:G:A	chr3:11076297:G:A	15	1943	c.1608G>A	1608	p.V536=	p.Val536=	536	synonymous_variant	Other	Synonymous	SNV	TM12	TM12	.	.	No score	0	0	0	0	1	N	.	N	.	N	.	.	.	N	.	.	N	.	N	.	.	.	.	.	.	.	.	Y
chr3	11034627	C	T	chr3:11034627:C:T	chr3:11076313:C:T	15	1959	c.1624C>T	1624	p.L542=	p.Leu542=	542	synonymous_variant	Other	Synonymous	SNV	TM12	TM12	.	.	No score	7.07159e-06	8.72075e-06	2	2 to 10	1	N	.	N	.	N	.	.	.	N	.	.	N	.	N	.	.	.	.	.	.	.	.	Y
chr3	11034643	T	G	chr3:11034643:T:G	chr3:11076329:T:G	15	1975	c.1640T>G	1640	p.L547R	p.Leu547Arg	547	missense_variant	Missense	Missense/IF	SNV	TM12	TM12	VCV000565739	Uncertain significance	Uncertain significance	0	0	0	0	1	Y	UCSF, BioMarin	N	.	N	.	.	.	Y	-0.00295554	0.355518	Y	0.024426	Y	0.0152988	0.00519702	-0.984701	Severe_LoF	.	N	N	N	Y
chr3	11034650	C	T	chr3:11034650:C:T	chr3:11076336:C:T	15	1982	c.1647C>T	1647	p.P549=	p.Pro549=	549	synonymous_variant	Other	Synonymous	SNV	TM12	TM12	.	.	No score	0.00365307	0.00351044	805	≥10	1	N	.	N	.	N	.	.	.	N	.	.	N	.	N	.	.	.	.	.	.	.	.	Y
chr3	11034651	G	A	chr3:11034651:G:A	chr3:11076337:G:A	15	1983	c.1648G>A	1648	p.G550R	p.Gly550Arg	550	missense_variant	Missense	Missense/IF	SNV	TM12	TM12	VCV000280932	Conflicting interpretations of pathogenicity	Conflicting interpretations	0	0	0	0	4	Y	UCSF, BioMarin, Mattison, Mermer	Y	0	Y	0.01125	0.561429	0.636375	Y	-0.0160413	0.511323	Y	0.0466939	Y	0.0257822	0.0107953	-0.974218	Severe_LoF	.	N	N	N	Y
chr3	11034659	G	A	chr3:11034659:G:A	chr3:11076345:G:A	15	1991	c.1656G>A	1656	p.M552I	p.Met552Ile	552	missense_variant	Missense	Missense/IF	SNV	TM12	TM12	.	.	No score	3.97833e-06	4.80631e-06	1	1	1	Y	BioMarin	N	.	N	.	.	.	N	.	.	Y	0.903971	Y	0.903971	0.0722956	-0.0960289	Typical	.	N	.	N	Y
chr3	11034661	C	A	chr3:11034661:C:A	chr3:11076347:C:A	15	1993	c.1658C>A	1658	p.A553D	p.Ala553Asp	553	missense_variant	Missense	Missense/IF	SNV	TM12	TM12	VCV000578031	Uncertain significance	Uncertain significance	0	0	0	0	1	Y	BioMarin	N	.	N	.	.	.	N	.	.	Y	0.0170755	Y	0.0170755	0.00151788	-0.982925	Severe_LoF	.	N	.	N	Y
chr3	11034666	A	G	chr3:11034666:A:G	chr3:11076352:A:G	15	1998	c.1663A>G	1663	p.M555V	p.Met555Val	555	missense_variant	Missense	Missense/IF_CT	SNV	C-terminus	TM12	VCV000956735	Benign	Benign	5.65947e-05	5.66963e-05	13	≥10	1	Y	UCSF, BioMarin	N	.	N	.	.	.	Y	1.09846	0.78467	Y	0.578425	Y	0.814805	0.128761	-0.185195	Typical	.	Y	Y	Y	Y
chr3	11034667	T	C	chr3:11034667:T:C	chr3:11076353:T:C	15	1999	c.1664T>C	1664	p.M555T	p.Met555Thr	555	missense_variant	Missense	Missense/IF	SNV	C-terminus	TM12	VCV001052875	Uncertain significance	Uncertain significance	0	0	0	0	1	N	.	N	.	N	.	.	.	N	.	.	N	.	N	.	.	.	.	.	.	.	.	N
chr3	11034676	C	A	chr3:11034676:C:A	chr3:11076362:C:A	15	2008	c.1673C>A	1673	p.T558N	p.Thr558Asn	558	missense_variant	Missense	Missense/IF	SNV	C-terminus	TM12	.	.	No score	3.98206e-06	4.80982e-06	1	1	1	Y	BioMarin	N	.	N	.	.	.	N	.	.	Y	0.99839	Y	0.99839	0.0264744	-0.00160954	Typical	.	N	.	N	Y
chr3	11034684	G	A	chr3:11034684:G:A	chr3:11076370:G:A	15	2016	c.1681G>A	1681	p.G561S	p.Gly561Ser	561	missense_variant	Missense	Missense/IF	SNV	C-terminus	C-terminus	VCV000664225	Uncertain significance	Uncertain significance	0	0	0	0	1	Y	UCSF, BioMarin	N	.	N	.	.	.	Y	0.320451	0.374849	Y	1.50982	Y	1.03407	0.201828	0.0340714	Typical	.	N	N	N	Y
chr3	11034700	T	C	chr3:11034700:T:C	chr3:11076386:T:C	15	2030	c.1695+2T​>C	1695	splice	splice	.	splice_donor_variant	PTV	PTV	SNV	C-terminus	C-terminus_IL6	.	.	No score	0	0	0	0	1	N	.	N	.	N	.	.	.	N	.	.	N	.	N	.	.	.	.	.	.	.	.	Y
chr3	11034701	A	G	chr3:11034701:A:G	chr3:11076387:A:G	.	.	c.1695+3A>G	.	splice	splice	.	splice_region_variant	Other	Other	SNV	C-terminus	C-terminus_IL6	.	.	No score	0	0	0	0	1	N	.	N	.	N	.	.	.	N	.	.	N	.	N	.	.	.	.	.	.	.	.	Y
chr3	11036855	C	T	chr3:11036855:C:T	chr3:11078541:C:T	.	.	c.1696-7C>T	.	splice	splice	.	splice_region_variant	Other	Other	SNV	C-terminus	C-terminus_IL6	.	.	No score	1.5985e-05	1.4481e-05	3	2 to 10	1	N	.	N	.	N	.	.	.	N	.	.	N	.	N	.	.	.	.	.	.	.	.	Y
chr3	11036863	G	A	chr3:11036863:G:A	chr3:11078549:G:A	16	2032	c.1697G>A	1697	p.R566H	p.Arg566His	566	missense_variant	Missense	Missense/IF	SNV	C-terminus	C-terminus_IL6	VCV000624211	Uncertain significance	Uncertain significance	3.99339e-06	4.82234e-06	1	1	1	Y	UCSF	N	.	N	.	.	.	Y	0.432678	0.461724	N	.	Y	0.432678	0.0523587	-0.567322	LoF	.	.	N	N	Y
chr3	11036888	C	G	chr3:11036888:C:G	chr3:11078574:C:G	16	2057	c.1722C>G	1722	p.S574R	p.Ser574Arg	574	missense_variant	Missense	Missense/IF	SNV	C-terminus	C-terminus	VCV001020678	Uncertain significance	Uncertain significance	7.96546e-06	9.62112e-06	2	2 to 10	1	Y	UCSF, BioMarin	N	.	N	.	.	.	Y	1.75628	0.857623	Y	0.929213	Y	1.2049	0.173784	0.204901	Typical	0.231988	N	N	N	Y
chr3	11036888	C	T	chr3:11036888:C:T	chr3:11078574:C:T	16	2057	c.1722C>T	1722	p.S574=	p.Ser574=	574	synonymous_variant	Other	Synonymous	SNV	C-terminus	C-terminus	.	.	No score	3.18647e-05	3.49171e-05	8	2 to 10	1	N	.	N	.	N	.	.	.	N	.	.	N	.	N	.	.	.	.	.	.	.	.	Y
chr3	11036889	G	A	chr3:11036889:G:A	chr3:11078575:G:A	16	2058	c.1723G>A	1723	p.E575K	p.Glu575Lys	575	missense_variant	Missense	Missense/IF	SNV	C-terminus	C-terminus	.	.	No score	0	0	0	0	1	Y	BioMarin	N	.	N	.	.	.	N	.	.	Y	0.612826	Y	0.612826	0.0319123	-0.387174	Typical	.	N	.	N	Y
chr3	11036890	A	T	chr3:11036890:A:T	chr3:11078576:A:T	16	2059	c.1724A>T	1724	p.E575V	p.Glu575Val	575	missense_variant	Missense	Missense/IF_CT	SNV	C-terminus	C-terminus	VCV000542199	Benign	Benign	0	0	0	0	1	Y	BioMarin	N	.	N	.	.	.	N	.	.	Y	0.533618	Y	0.533618	0.0525544	-0.466382	Typical	.	Y	.	Y	Y
chr3	11036897	C	T	chr3:11036897:C:T	chr3:11078583:C:T	16	2066	c.1731C>T	1731	p.I577=	p.Ile577=	577	synonymous_variant	Other	Synonymous	SNV	C-terminus	C-terminus	.	.	No score	2.78685e-05	2.88498e-05	6	2 to 10	1	N	.	N	.	N	.	.	.	N	.	.	N	.	N	.	.	.	.	.	.	.	.	Y
chr3	11036898	G	A	chr3:11036898:G:A	chr3:11078584:G:A	16	2067	c.1732G>A	1732	p.V578I	p.Val578Ile	578	missense_variant	Missense	Missense/IF_CT	SNV	C-terminus	C-terminus	VCV000833947	Benign	Benign	3.18489e-05	2.88478e-05	6	2 to 10	1	Y	UCSF, BioMarin	N	.	N	.	.	.	Y	1.32047	0.887492	Y	0.818849	Y	1.04686	0.134233	0.0468591	Typical	.	Y	N	Y	Y
chr3	11036904	C	T	chr3:11036904:C:T	chr3:11078590:C:T	16	2073	c.1738C>T	1738	p.P580S	p.Pro580Ser	580	missense_variant	Missense	Missense/IF_CT	SNV	C-terminus	C-terminus	VCV000568080	Benign/Likely benign	Benign	6.36912e-05	7.21161e-05	15	≥10	2	Y	UCSF, BioMarin	N	.	N	.	.	.	Y	0.779431	.	Y	0.90949	Y	0.857466	0.0736008	-0.142534	Typical	.	N	Y	Y	Y
chr3	11036913	G	C	chr3:11036913:G:C	chr3:11078599:G:C	16	2082	c.1747G>C	1747	p.G583R	p.Gly583Arg	583	missense_variant	Missense	Missense/IF_CT	SNV	C-terminus	C-terminus	VCV000833547	Benign	Benign	0	0	0	0	1	Y	UCSF, BioMarin	N	.	N	.	.	.	Y	1.53576	0.868877	Y	1.27961	Y	1.36499	0.131614	0.364992	Typical	0.278152	Y	N	Y	Y
chr3	11036933	G	A	chr3:11036933:G:A	chr3:11078619:G:A	16	2102	c.1767G>A	1767	p.A589=	p.Ala589=	589	synonymous_variant	Other	Synonymous	SNV	C-terminus	C-terminus	.	.	No score	7.96825e-06	4.81005e-06	1	1	1	N	.	N	.	N	.	.	.	N	.	.	N	.	N	.	.	.	.	.	.	.	.	Y
chr3	11036943	A	C	chr3:11036943:A:C	chr3:11078629:A:C	16	2112	c.1777A>C	1777	p.T593P	p.Thr593Pro	593	missense_variant	Missense	Missense/IF	SNV	C-terminus	C-terminus	VCV000969069	Uncertain significance	Uncertain significance	0	0	0	0	1	Y	UCSF	N	.	N	.	.	.	Y	1.53797	0.829627	N	.	Y	1.53797	0.244593	0.537966	GoF	0.231051	.	N	N	N
chr3	11036956	C	A	chr3:11036956:C:A	chr3:11078642:C:A	16	2125	c.1790C>A	1790	p.A597D	p.Ala597Asp	597	missense_variant	Missense	Missense/IF	SNV	C-terminus	C-terminus	.	.	No score	0	0	0	0	1	Y	BioMarin	N	.	N	.	.	.	N	.	.	Y	0.944692	Y	0.944692	0.102607	-0.0553082	Typical	.	N	.	N	Y
chr3	11036957	C	T	chr3:11036957:C:T	chr3:11078643:C:T	16	2126	c.1791C>T	1791	p.A597=	p.Ala597=	597	synonymous_variant	Other	Synonymous	SNV	C-terminus	C-terminus	.	.	No score	3.98829e-06	4.81297e-06	1	1	1	N	.	N	.	N	.	.	.	N	.	.	N	.	N	.	.	.	.	.	.	.	.	Y
chr3	11036959	A	G	chr3:11036959:A:G	chr3:11078645:A:G	16	2128	c.1793A>G	1793	p.Y598C	p.Tyr598Cys	598	missense_variant	Missense	Missense/IF	SNV	C-terminus	C-terminus	VCV001517524	Uncertain significance	Uncertain significance	7.09326e-06	0	0	0	1	Y	BioMarin	N	.	N	.	.	.	N	.	.	Y	0.820846	Y	0.820846	0.0271614	-0.179154	Typical	.	N	.	N	Y
chr3	11036963	C	G	chr3:11036963:C:G	chr3:11078649:C:G	16	2132	c.1797C>G	1797	p.I599M	p.Ile599Met	599	missense_variant	Missense	Missense/IF	SNV	C-terminus	C-terminus	.	.	No score	0	0	0	0	1	Y	BioMarin	N	.	N	.	.	.	N	.	.	Y	0.692942	Y	0.692942	0.0490421	-0.307058	Typical	.	N	.	N	Y
chr3	11036967	G	A	chr3:11036967:G:A	chr3:11078653:G:A	16	2136	n.44221G>A	.	.	.	.	3_prime_UTR_variant	Other	Other	SNV	.	.	.	.	No score	0	0	0	0	1	N	.	N	.	N	.	.	.	N	.	.	N	.	N	.	.	.	.	.	.	.	.	Y
chr3	11075382	G	T	chr3:11075382:G:T	chr3:11117068:G:T	.	.	n.3532G>T	.	.	.	.	intron_variant	Other	Other	SNV	.	.	.	.	No score	0	0	0	0	1	N	.	N	.	N	.	.	.	N	.	.	N	.	N	.	.	.	.	.	.	.	.	Y
.	.	.	.	.	.	.	.	.	.	.	.	.	CNV	CNV	CNV	CNV	.	.	.	.	No score	0	0	0	0	3	N	.	N	.	N	.	.	.	N	.	.	N	.	N	.	.	.	.	.	.	.	.	Y
[truncated: 120 more columns]
