# Supplementary material for: Haploinsufficiency underlies the neurodevelopmental consequences of SLC6A1 variants
Source: Am J Hum Genet. 2024 May 22;111(6):1222–38. doi: 10.1016/j.ajhg.2024.04.021 (PMC11179425; doi:10.1016/j.ajhg.2024.04.021)
Supplement: Table S5. ClinVar categories — Excel spreadsheet showing the relationship between ClinVar category and GABA uptake. [file mmc6.xlsx]

## Sheet: Sheet1
Combined_Category	Severe_LoF	LoF	Typical	GoF
Pathogenic	11	1	1	0
Pathogenic/Likely pathogenic	4	1	0	0
Likely pathogenic	12	1	1	0
Uncertain significance	13	5	26	2
Likely benign	0	3	3	0
Benign/Likely benign	0	0	2	0
Benign	0	0	10	0
Conflicting interpretations of pathogenicity	7	3	6	0
Not provided	1	0	0	0
No entry	52	13	34	1
