# Supplementary material for: Haploinsufficiency underlies the neurodevelopmental consequences of SLC6A1 variants
Source: Am J Hum Genet. 2024 May 22;111(6):1222–38. doi: 10.1016/j.ajhg.2024.04.021 (PMC11179425; doi:10.1016/j.ajhg.2024.04.021)
Supplement: Table S7. All SLC6A1 SNVs — Excel spreadsheet showing functional annotation, GAT-1 location, and missense severity scores (including predicted from linear regression model and random forest model) for all possible SNVs in SLC6A1 cDNA. [file mmc8.xlsx]

## Sheet: Legend
Column_name	Description
#CHR	Chromosome, hg38
POS_hg38	Genomic position, hg38
REF	Reference sequence, VCF format, hg38
ALT	Alternate sequence, VCF format, hg38
Var_ID_hg38	Variant_ID_hg38
Var_ID_hg19	Variant_ID_hg19
Surrounding_sequence	Triplet genomic sequence: ref nucleotide before, ref, ref nucleotide after - alt
Mutability	Estimate of variant mutability based on triplet DNA sequence and whole-genome data from families (PMID: 30545852)
Location	Location of variant in the mRNA: 5UTR, Splice D, Splice A, CDS, 3UTR
ExonName	Ensembl exon name (e.g., ENST00000646702.1)
ExonCount	Exon the variant is in
mRnaCount	Variant position in mRNA
cDnaCount	Variant cDNA position
cDNA_Ref	Variant cDNA position and reference nucelotide (e.g., c.10)
cDNA_Alt	Variant cDNA position and reference and alternate nucelotide (e.g., c.10A>C)
AminoAcidCount	Variant position in protein
AminoAcidFrame	Variant position in codon (0, 1, 2)
Codon_Ref	Reference codon at this position (e.g. AAC)
AminoAcid_Ref	Reference amino acid (single letter notation)
Codon_Alt	Variant codon at this position (e.g. CAC)
AminoAcid_Alt	Variant amino acid (single letter notation)
Protein_Ref	Reference amino acid and protein position (e.g., p.N4)
Protein_Alt	Variant description in GAT-1 protein (e.g., p.N4H)
Protein_Alt_Simp	Variant description in GAT-1 protein without the p. (e.g., N4H)
Variant_impact	Variant impact on GAT-1 protein
Location_Uniprot	Variant location in GAT-1 according to UniProt annotations
Location_Gati	Variant location in GAT-1 according to Motiwala et al., PMID: 35676483
SIFT_score	Annovar annotation of SIFT_score
SIFT_converted_rankscore	Annovar annotation of SIFT_converted_rankscore
SIFT_pred	Annovar annotation of SIFT_pred
SIFT4G_score	Annovar annotation of SIFT4G_score
SIFT4G_converted_rankscore	Annovar annotation of SIFT4G_converted_rankscore
SIFT4G_pred	Annovar annotation of SIFT4G_pred
Polyphen2_HDIV_score	Annovar annotation of Polyphen2_HDIV_score
Polyphen2_HDIV_rankscore	Annovar annotation of Polyphen2_HDIV_rankscore
Polyphen2_HDIV_pred	Annovar annotation of Polyphen2_HDIV_pred
Polyphen2_HVAR_score	Annovar annotation of Polyphen2_HVAR_score
Polyphen2_HVAR_rankscore	Annovar annotation of Polyphen2_HVAR_rankscore
Polyphen2_HVAR_pred	Annovar annotation of Polyphen2_HVAR_pred
LRT_score	Annovar annotation of LRT_score
LRT_converted_rankscore	Annovar annotation of LRT_converted_rankscore
LRT_pred	Annovar annotation of LRT_pred
MutationTaster_score	Annovar annotation of MutationTaster_score
MutationTaster_converted_rankscore	Annovar annotation of MutationTaster_converted_rankscore
MutationTaster_pred	Annovar annotation of MutationTaster_pred
MutationAssessor_score	Annovar annotation of MutationAssessor_score
MutationAssessor_rankscore	Annovar annotation of MutationAssessor_rankscore
MutationAssessor_pred	Annovar annotation of MutationAssessor_pred
FATHMM_score	Annovar annotation of FATHMM_score
FATHMM_converted_rankscore	Annovar annotation of FATHMM_converted_rankscore
FATHMM_pred	Annovar annotation of FATHMM_pred
PROVEAN_score	Annovar annotation of PROVEAN_score
PROVEAN_converted_rankscore	Annovar annotation of PROVEAN_converted_rankscore
PROVEAN_pred	Annovar annotation of PROVEAN_pred
VEST4_score	Annovar annotation of VEST4_score
VEST4_rankscore	Annovar annotation of VEST4_rankscore
MetaSVM_score	Annovar annotation of MetaSVM_score
MetaSVM_rankscore	Annovar annotation of MetaSVM_rankscore
MetaSVM_pred	Annovar annotation of MetaSVM_pred
MetaLR_score	Annovar annotation of MetaLR_score
MetaLR_rankscore	Annovar annotation of MetaLR_rankscore
MetaLR_pred	Annovar annotation of MetaLR_pred
MetaRNN_score	Annovar annotation of MetaRNN_score
MetaRNN_rankscore	Annovar annotation of MetaRNN_rankscore
MetaRNN_pred	Annovar annotation of MetaRNN_pred
M-CAP_score	Annovar annotation of M-CAP_score
M-CAP_rankscore	Annovar annotation of M-CAP_rankscore
M-CAP_pred	Annovar annotation of M-CAP_pred
REVEL_score	Annovar annotation of REVEL_score
REVEL_rankscore	Annovar annotation of REVEL_rankscore
MutPred_score	Annovar annotation of MutPred_score
MutPred_rankscore	Annovar annotation of MutPred_rankscore
MVP_score	Annovar annotation of MVP_score
MVP_rankscore	Annovar annotation of MVP_rankscore
MPC_score	Annovar annotation of MPC_score
MPC_rankscore	Annovar annotation of MPC_rankscore
PrimateAI_score	Annovar annotation of PrimateAI_score
PrimateAI_rankscore	Annovar annotation of PrimateAI_rankscore
PrimateAI_pred	Annovar annotation of PrimateAI_pred
DEOGEN2_score	Annovar annotation of DEOGEN2_score
DEOGEN2_rankscore	Annovar annotation of DEOGEN2_rankscore
DEOGEN2_pred	Annovar annotation of DEOGEN2_pred
BayesDel_addAF_score	Annovar annotation of BayesDel_addAF_score
BayesDel_addAF_rankscore	Annovar annotation of BayesDel_addAF_rankscore
BayesDel_addAF_pred	Annovar annotation of BayesDel_addAF_pred
BayesDel_noAF_score	Annovar annotation of BayesDel_noAF_score
BayesDel_noAF_rankscore	Annovar annotation of BayesDel_noAF_rankscore
BayesDel_noAF_pred	Annovar annotation of BayesDel_noAF_pred
ClinPred_score	Annovar annotation of ClinPred_score
ClinPred_rankscore	Annovar annotation of ClinPred_rankscore
ClinPred_pred	Annovar annotation of ClinPred_pred
LIST-S2_score	Annovar annotation of LIST-S2_score
LIST-S2_rankscore	Annovar annotation of LIST-S2_rankscore
LIST-S2_pred	Annovar annotation of LIST-S2_pred
Aloft_pred	Annovar annotation of Aloft_pred
Aloft_Confidence	Annovar annotation of Aloft_Confidence
CADD_raw	Annovar annotation of CADD_raw
CADD_raw_rankscore	Annovar annotation of CADD_raw_rankscore
CADD_phred	Annovar annotation of CADD_phred
DANN_score	Annovar annotation of DANN_score
DANN_rankscore	Annovar annotation of DANN_rankscore
fathmm-MKL_coding_score	Annovar annotation of fathmm-MKL_coding_score
fathmm-MKL_coding_rankscore	Annovar annotation of fathmm-MKL_coding_rankscore
fathmm-MKL_coding_pred	Annovar annotation of fathmm-MKL_coding_pred
fathmm-XF_coding_score	Annovar annotation of fathmm-XF_coding_score
fathmm-XF_coding_rankscore	Annovar annotation of fathmm-XF_coding_rankscore
fathmm-XF_coding_pred	Annovar annotation of fathmm-XF_coding_pred
Eigen-raw_coding	Annovar annotation of Eigen-raw_coding
Eigen-raw_coding_rankscore	Annovar annotation of Eigen-raw_coding_rankscore
Eigen-PC-raw_coding	Annovar annotation of Eigen-PC-raw_coding
Eigen-PC-raw_coding_rankscore	Annovar annotation of Eigen-PC-raw_coding_rankscore
GenoCanyon_score	Annovar annotation of GenoCanyon_score
GenoCanyon_rankscore	Annovar annotation of GenoCanyon_rankscore
integrated_fitCons_score	Annovar annotation of integrated_fitCons_score
integrated_fitCons_rankscore	Annovar annotation of integrated_fitCons_rankscore
integrated_confidence_value	Annovar annotation of integrated_confidence_value
LINSIGHT	Annovar annotation of LINSIGHT
LINSIGHT_rankscore	Annovar annotation of LINSIGHT_rankscore
GERP++_NR	Annovar annotation of GERP++_NR
GERP++_RS	Annovar annotation of GERP++_RS
GERP++_RS_rankscore	Annovar annotation of GERP++_RS_rankscore
phyloP100way_vertebrate	Annovar annotation of phyloP100way_vertebrate
phyloP100way_vertebrate_rankscore	Annovar annotation of phyloP100way_vertebrate_rankscore
phyloP30way_mammalian	Annovar annotation of phyloP30way_mammalian
phyloP30way_mammalian_rankscore	Annovar annotation of phyloP30way_mammalian_rankscore
phastCons100way_vertebrate	Annovar annotation of phastCons100way_vertebrate
phastCons100way_vertebrate_rankscore	Annovar annotation of phastCons100way_vertebrate_rankscore
phastCons30way_mammalian	Annovar annotation of phastCons30way_mammalian
phastCons30way_mammalian_rankscore	Annovar annotation of phastCons30way_mammalian_rankscore
SiPhy_29way_logOdds	Annovar annotation of SiPhy_29way_logOdds
SiPhy_29way_logOdds_rankscore	Annovar annotation of SiPhy_29way_logOdds_rankscore
Interpro_domain	Annovar annotation of Interpro_domain
GTEx_V8_gene	Annovar annotation of GTEx_V8_gene
GTEx_V8_tissue	Annovar annotation of GTEx_V8_tissue
DeepDDG	DeepDDG prediction of protein stability
Unique_count	Number of unique individuals with the variant (Table S1)
gnomADv2_AC_non_neuro	Allele count across all samples in gnomADv2 non-neurological samples
gnomADv2_AN_non_neuro	Allele number assessed at this position in gnomADv2 non-neurological samples
gnomADv2_AF_non_neuro	Allele frequency across all samples in gnomADv2 non-neurological samples
Pred_uptake	Predicted GABA uptake based on ClinPred score (-1 is no uptake, 0 is wildtype)
Pred_cat	Predicted functional category of GABA uptake: Typical, LoF, Severe_LoF

## Sheet: Data
#CHR	POS_hg38	REF	ALT	Var_ID_hg38	Var_ID_hg19	g.triplet	Mutability	Location	ExonName	ExonCount	mRnaCount	cDnaCount	cDNA_Ref	cDNA_Alt	AminoAcidCount	AminoAcidFrame	Codon_Ref	AminoAcid_Ref	Codon_Alt	AminoAcid_Alt	Protein_Ref	Protein_Alt	Protein_Alt_Simp	Variant_impact	Location_Uniprot	Location_Gati	SIFT_score	SIFT_converted_rankscore	SIFT_pred	SIFT4G_score	SIFT4G_converted_rankscore	SIFT4G_pred	Polyphen2_HDIV_score	Polyphen2_HDIV_rankscore	Polyphen2_HDIV_pred	Polyphen2_HVAR_score	Polyphen2_HVAR_rankscore	Polyphen2_HVAR_pred	LRT_score	LRT_converted_rankscore	LRT_pred	MutationTaster_score	MutationTaster_converted_rankscore	MutationTaster_pred	MutationAssessor_score	MutationAssessor_rankscore	MutationAssessor_pred	FATHMM_score	FATHMM_converted_rankscore
chr3	10992186	G	A	chr3:10992186:G:A	chr3:11033872:G:A	AGA-A	0.00763416	5UTR	ENST00000646702.1	1	1	0	.	.	.	.	.	.	.	.	.	.	.	Non-coding	.	.	.	.	.	.	.	.	.	.	.	.	.	.	.	.	.	.	.	.	.	.	.	.	.
chr3	10992186	G	C	chr3:10992186:G:C	chr3:11033872:G:C	AGA-C	0.00493975	5UTR	ENST00000646702.1	1	1	0	.	.	.	.	.	.	.	.	.	.	.	Non-coding	.	.	.	.	.	.	.	.	.	.	.	.	.	.	.	.	.	.	.	.	.	.	.	.	.
chr3	10992186	G	T	chr3:10992186:G:T	chr3:11033872:G:T	AGA-T	0.00202081	5UTR	ENST00000646702.1	1	1	0	.	.	.	.	.	.	.	.	.	.	.	Non-coding	.	.	.	.	.	.	.	.	.	.	.	.	.	.	.	.	.	.	.	.	.	.	.	.	.
chr3	10992187	A	C	chr3:10992187:A:C	chr3:11033873:A:C	GAG-C	0.000972981	5UTR	ENST00000646702.1	1	2	0	.	.	.	.	.	.	.	.	.	.	.	Non-coding	.	.	.	.	.	.	.	.	.	.	.	.	.	.	.	.	.	.	.	.	.	.	.	.	.
chr3	10992187	A	G	chr3:10992187:A:G	chr3:11033873:A:G	GAG-G	0.00441584	5UTR	ENST00000646702.1	1	2	0	.	.	.	.	.	.	.	.	.	.	.	Non-coding	.	.	.	.	.	.	.	.	.	.	.	.	.	.	.	.	.	.	.	.	.	.	.	.	.
chr3	10992187	A	T	chr3:10992187:A:T	chr3:11033873:A:T	GAG-T	0.00142205	5UTR	ENST00000646702.1	1	2	0	.	.	.	.	.	.	.	.	.	.	.	Non-coding	.	.	.	.	.	.	.	.	.	.	.	.	.	.	.	.	.	.	.	.	.	.	.	.	.
chr3	10992188	G	A	chr3:10992188:G:A	chr3:11033874:G:A	AGA-A	0.00763416	5UTR	ENST00000646702.1	1	3	0	.	.	.	.	.	.	.	.	.	.	.	Non-coding	.	.	.	.	.	.	.	.	.	.	.	.	.	.	.	.	.	.	.	.	.	.	.	.	.
chr3	10992188	G	C	chr3:10992188:G:C	chr3:11033874:G:C	AGA-C	0.00493975	5UTR	ENST00000646702.1	1	3	0	.	.	.	.	.	.	.	.	.	.	.	Non-coding	.	.	.	.	.	.	.	.	.	.	.	.	.	.	.	.	.	.	.	.	.	.	.	.	.
chr3	10992188	G	T	chr3:10992188:G:T	chr3:11033874:G:T	AGA-T	0.00202081	5UTR	ENST00000646702.1	1	3	0	.	.	.	.	.	.	.	.	.	.	.	Non-coding	.	.	.	.	.	.	.	.	.	.	.	.	.	.	.	.	.	.	.	.	.	.	.	.	.
chr3	10992189	A	C	chr3:10992189:A:C	chr3:11033875:A:C	GAA-C	0.00187112	5UTR	ENST00000646702.1	1	4	0	.	.	.	.	.	.	.	.	.	.	.	Non-coding	.	.	.	.	.	.	.	.	.	.	.	.	.	.	.	.	.	.	.	.	.	.	.	.	.
chr3	10992189	A	G	chr3:10992189:A:G	chr3:11033875:A:G	GAA-G	0.0021705	5UTR	ENST00000646702.1	1	4	0	.	.	.	.	.	.	.	.	.	.	.	Non-coding	.	.	.	.	.	.	.	.	.	.	.	.	.	.	.	.	.	.	.	.	.	.	.	.	.
chr3	10992189	A	T	chr3:10992189:A:T	chr3:11033875:A:T	GAA-T	0.000374223	5UTR	ENST00000646702.1	1	4	0	.	.	.	.	.	.	.	.	.	.	.	Non-coding	.	.	.	.	.	.	.	.	.	.	.	.	.	.	.	.	.	.	.	.	.	.	.	.	.
chr3	10992190	A	C	chr3:10992190:A:C	chr3:11033876:A:C	AAA-C	0.00119751	5UTR	ENST00000646702.1	1	5	0	.	.	.	.	.	.	.	.	.	.	.	Non-coding	.	.	.	.	.	.	.	.	.	.	.	.	.	.	.	.	.	.	.	.	.	.	.	.	.
chr3	10992190	A	G	chr3:10992190:A:G	chr3:11033876:A:G	AAA-G	0.00426615	5UTR	ENST00000646702.1	1	5	0	.	.	.	.	.	.	.	.	.	.	.	Non-coding	.	.	.	.	.	.	.	.	.	.	.	.	.	.	.	.	.	.	.	.	.	.	.	.	.
chr3	10992190	A	T	chr3:10992190:A:T	chr3:11033876:A:T	AAA-T	0.000673602	5UTR	ENST00000646702.1	1	5	0	.	.	.	.	.	.	.	.	.	.	.	Non-coding	.	.	.	.	.	.	.	.	.	.	.	.	.	.	.	.	.	.	.	.	.	.	.	.	.
chr3	10992191	A	C	chr3:10992191:A:C	chr3:11033877:A:C	AAC-C	0.00142205	5UTR	ENST00000646702.1	1	6	0	.	.	.	.	.	.	.	.	.	.	.	Non-coding	.	.	.	.	.	.	.	.	.	.	.	.	.	.	.	.	.	.	.	.	.	.	.	.	.
chr3	10992191	A	G	chr3:10992191:A:G	chr3:11033877:A:G	AAC-G	0.00598758	5UTR	ENST00000646702.1	1	6	0	.	.	.	.	.	.	.	.	.	.	.	Non-coding	.	.	.	.	.	.	.	.	.	.	.	.	.	.	.	.	.	.	.	.	.	.	.	.	.
chr3	10992191	A	T	chr3:10992191:A:T	chr3:11033877:A:T	AAC-T	0.000898136	5UTR	ENST00000646702.1	1	6	0	.	.	.	.	.	.	.	.	.	.	.	Non-coding	.	.	.	.	.	.	.	.	.	.	.	.	.	.	.	.	.	.	.	.	.	.	.	.	.
chr3	10992192	C	A	chr3:10992192:C:A	chr3:11033878:C:A	ACG-A	0.00187112	5UTR	ENST00000646702.1	1	7	0	.	.	.	.	.	.	.	.	.	.	.	Non-coding	.	.	.	.	.	.	.	.	.	.	.	.	.	.	.	.	.	.	.	.	.	.	.	.	.
chr3	10992192	C	G	chr3:10992192:C:G	chr3:11033878:C:G	ACG-G	0.00157174	5UTR	ENST00000646702.1	1	7	0	.	.	.	.	.	.	.	.	.	.	.	Non-coding	.	.	.	.	.	.	.	.	.	.	.	.	.	.	.	.	.	.	.	.	.	.	.	.	.
chr3	10992192	C	T	chr3:10992192:C:T	chr3:11033878:C:T	ACG-T	0.0412394	5UTR	ENST00000646702.1	1	7	0	.	.	.	.	.	.	.	.	.	.	.	Non-coding	.	.	.	.	.	.	.	.	.	.	.	.	.	.	.	.	.	.	.	.	.	.	.	.	.
chr3	10992193	G	A	chr3:10992193:G:A	chr3:11033879:G:A	CGG-A	0.0598758	5UTR	ENST00000646702.1	1	8	0	.	.	.	.	.	.	.	.	.	.	.	Non-coding	.	.	.	.	.	.	.	.	.	.	.	.	.	.	.	.	.	.	.	.	.	.	.	.	.
chr3	10992193	G	C	chr3:10992193:G:C	chr3:11033879:G:C	CGG-C	0.00396677	5UTR	ENST00000646702.1	1	8	0	.	.	.	.	.	.	.	.	.	.	.	Non-coding	.	.	.	.	.	.	.	.	.	.	.	.	.	.	.	.	.	.	.	.	.	.	.	.	.
chr3	10992193	G	T	chr3:10992193:G:T	chr3:11033879:G:T	CGG-T	0.00276925	5UTR	ENST00000646702.1	1	8	0	.	.	.	.	.	.	.	.	.	.	.	Non-coding	.	.	.	.	.	.	.	.	.	.	.	.	.	.	.	.	.	.	.	.	.	.	.	.	.
chr3	10992194	G	A	chr3:10992194:G:A	chr3:11033880:G:A	GGA-A	0.00725994	5UTR	ENST00000646702.1	1	9	0	.	.	.	.	.	.	.	.	.	.	.	Non-coding	.	.	.	.	.	.	.	.	.	.	.	.	.	.	.	.	.	.	.	.	.	.	.	.	.
chr3	10992194	G	C	chr3:10992194:G:C	chr3:11033880:G:C	GGA-C	0.00426615	5UTR	ENST00000646702.1	1	9	0	.	.	.	.	.	.	.	.	.	.	.	Non-coding	.	.	.	.	.	.	.	.	.	.	.	.	.	.	.	.	.	.	.	.	.	.	.	.	.
chr3	10992194	G	T	chr3:10992194:G:T	chr3:11033880:G:T	GGA-T	0.00239503	5UTR	ENST00000646702.1	1	9	0	.	.	.	.	.	.	.	.	.	.	.	Non-coding	.	.	.	.	.	.	.	.	.	.	.	.	.	.	.	.	.	.	.	.	.	.	.	.	.
chr3	10992195	A	C	chr3:10992195:A:C	chr3:11033881:A:C	GAA-C	0.00187112	5UTR	ENST00000646702.1	1	10	0	.	.	.	.	.	.	.	.	.	.	.	Non-coding	.	.	.	.	.	.	.	.	.	.	.	.	.	.	.	.	.	.	.	.	.	.	.	.	.
chr3	10992195	A	G	chr3:10992195:A:G	chr3:11033881:A:G	GAA-G	0.0021705	5UTR	ENST00000646702.1	1	10	0	.	.	.	.	.	.	.	.	.	.	.	Non-coding	.	.	.	.	.	.	.	.	.	.	.	.	.	.	.	.	.	.	.	.	.	.	.	.	.
chr3	10992195	A	T	chr3:10992195:A:T	chr3:11033881:A:T	GAA-T	0.000374223	5UTR	ENST00000646702.1	1	10	0	.	.	.	.	.	.	.	.	.	.	.	Non-coding	.	.	.	.	.	.	.	.	.	.	.	.	.	.	.	.	.	.	.	.	.	.	.	.	.
chr3	10992196	A	C	chr3:10992196:A:C	chr3:11033882:A:C	AAA-C	0.00119751	5UTR	ENST00000646702.1	1	11	0	.	.	.	.	.	.	.	.	.	.	.	Non-coding	.	.	.	.	.	.	.	.	.	.	.	.	.	.	.	.	.	.	.	.	.	.	.	.	.
chr3	10992196	A	G	chr3:10992196:A:G	chr3:11033882:A:G	AAA-G	0.00426615	5UTR	ENST00000646702.1	1	11	0	.	.	.	.	.	.	.	.	.	.	.	Non-coding	.	.	.	.	.	.	.	.	.	.	.	.	.	.	.	.	.	.	.	.	.	.	.	.	.
chr3	10992196	A	T	chr3:10992196:A:T	chr3:11033882:A:T	AAA-T	0.000673602	5UTR	ENST00000646702.1	1	11	0	.	.	.	.	.	.	.	.	.	.	.	Non-coding	.	.	.	.	.	.	.	.	.	.	.	.	.	.	.	.	.	.	.	.	.	.	.	.	.
chr3	10992197	A	C	chr3:10992197:A:C	chr3:11033883:A:C	AAG-C	0.00187112	5UTR	ENST00000646702.1	1	12	0	.	.	.	.	.	.	.	.	.	.	.	Non-coding	.	.	.	.	.	.	.	.	.	.	.	.	.	.	.	.	.	.	.	.	.	.	.	.	.
chr3	10992197	A	G	chr3:10992197:A:G	chr3:11033883:A:G	AAG-G	0.00523913	5UTR	ENST00000646702.1	1	12	0	.	.	.	.	.	.	.	.	.	.	.	Non-coding	.	.	.	.	.	.	.	.	.	.	.	.	.	.	.	.	.	.	.	.	.	.	.	.	.
chr3	10992197	A	T	chr3:10992197:A:T	chr3:11033883:A:T	AAG-T	0.000898136	5UTR	ENST00000646702.1	1	12	0	.	.	.	.	.	.	.	.	.	.	.	Non-coding	.	.	.	.	.	.	.	.	.	.	.	.	.	.	.	.	.	.	.	.	.	.	.	.	.
chr3	10992198	G	A	chr3:10992198:G:A	chr3:11033884:G:A	AGG-A	0.0123494	5UTR	ENST00000646702.1	1	13	0	.	.	.	.	.	.	.	.	.	.	.	Non-coding	.	.	.	.	.	.	.	.	.	.	.	.	.	.	.	.	.	.	.	.	.	.	.	.	.
chr3	10992198	G	C	chr3:10992198:G:C	chr3:11033884:G:C	AGG-C	0.00456553	5UTR	ENST00000646702.1	1	13	0	.	.	.	.	.	.	.	.	.	.	.	Non-coding	.	.	.	.	.	.	.	.	.	.	.	.	.	.	.	.	.	.	.	.	.	.	.	.	.
chr3	10992198	G	T	chr3:10992198:G:T	chr3:11033884:G:T	AGG-T	0.00254472	5UTR	ENST00000646702.1	1	13	0	.	.	.	.	.	.	.	.	.	.	.	Non-coding	.	.	.	.	.	.	.	.	.	.	.	.	.	.	.	.	.	.	.	.	.	.	.	.	.
chr3	10992199	G	A	chr3:10992199:G:A	chr3:11033885:G:A	GGA-A	0.00725994	5UTR	ENST00000646702.1	1	14	0	.	.	.	.	.	.	.	.	.	.	.	Non-coding	.	.	.	.	.	.	.	.	.	.	.	.	.	.	.	.	.	.	.	.	.	.	.	.	.
chr3	10992199	G	C	chr3:10992199:G:C	chr3:11033885:G:C	GGA-C	0.00426615	5UTR	ENST00000646702.1	1	14	0	.	.	.	.	.	.	.	.	.	.	.	Non-coding	.	.	.	.	.	.	.	.	.	.	.	.	.	.	.	.	.	.	.	.	.	.	.	.	.
chr3	10992199	G	T	chr3:10992199:G:T	chr3:11033885:G:T	GGA-T	0.00239503	5UTR	ENST00000646702.1	1	14	0	.	.	.	.	.	.	.	.	.	.	.	Non-coding	.	.	.	.	.	.	.	.	.	.	.	.	.	.	.	.	.	.	.	.	.	.	.	.	.
chr3	10992200	A	C	chr3:10992200:A:C	chr3:11033886:A:C	GAC-C	0.00104783	5UTR	ENST00000646702.1	1	15	0	.	.	.	.	.	.	.	.	.	.	.	Non-coding	.	.	.	.	.	.	.	.	.	.	.	.	.	.	.	.	.	.	.	.	.	.	.	.	.
chr3	10992200	A	G	chr3:10992200:A:G	chr3:11033886:A:G	GAC-G	0.00299379	5UTR	ENST00000646702.1	1	15	0	.	.	.	.	.	.	.	.	.	.	.	Non-coding	.	.	.	.	.	.	.	.	.	.	.	.	.	.	.	.	.	.	.	.	.	.	.	.	.
chr3	10992200	A	T	chr3:10992200:A:T	chr3:11033886:A:T	GAC-T	0.0013472	5UTR	ENST00000646702.1	1	15	0	.	.	.	.	.	.	.	.	.	.	.	Non-coding	.	.	.	.	.	.	.	.	.	.	.	.	.	.	.	.	.	.	.	.	.	.	.	.	.
chr3	10992201	C	A	chr3:10992201:C:A	chr3:11033887:C:A	ACA-A	0.00306863	5UTR	ENST00000646702.1	1	16	0	.	.	.	.	.	.	.	.	.	.	.	Non-coding	.	.	.	.	.	.	.	.	.	.	.	.	.	.	.	.	.	.	.	.	.	.	.	.	.
chr3	10992201	C	G	chr3:10992201:C:G	chr3:11033887:C:G	ACA-G	0.00209565	5UTR	ENST00000646702.1	1	16	0	.	.	.	.	.	.	.	.	.	.	.	Non-coding	.	.	.	.	.	.	.	.	.	.	.	.	.	.	.	.	.	.	.	.	.	.	.	.	.
chr3	10992201	C	T	chr3:10992201:C:T	chr3:11033887:C:T	ACA-T	0.00935559	5UTR	ENST00000646702.1	1	16	0	.	.	.	.	.	.	.	.	.	.	.	Non-coding	.	.	.	.	.	.	.	.	.	.	.	.	.	.	.	.	.	.	.	.	.	.	.	.	.
chr3	10992202	A	C	chr3:10992202:A:C	chr3:11033888:A:C	CAG-C	0.00299379	5UTR	ENST00000646702.1	1	17	0	.	.	.	.	.	.	.	.	.	.	.	Non-coding	.	.	.	.	.	.	.	.	.	.	.	.	.	.	.	.	.	.	.	.	.	.	.	.	.
chr3	10992202	A	G	chr3:10992202:A:G	chr3:11033888:A:G	CAG-G	0.0107028	5UTR	ENST00000646702.1	1	17	0	.	.	.	.	.	.	.	.	.	.	.	Non-coding	.	.	.	.	.	.	.	.	.	.	.	.	.	.	.	.	.	.	.	.	.	.	.	.	.
chr3	10992202	A	T	chr3:10992202:A:T	chr3:11033888:A:T	CAG-T	0.00157174	5UTR	ENST00000646702.1	1	17	0	.	.	.	.	.	.	.	.	.	.	.	Non-coding	.	.	.	.	.	.	.	.	.	.	.	.	.	.	.	.	.	.	.	.	.	.	.	.	.
chr3	10992203	G	A	chr3:10992203:G:A	chr3:11033889:G:A	AGG-A	0.0123494	5UTR	ENST00000646702.1	1	18	0	.	.	.	.	.	.	.	.	.	.	.	Non-coding	.	.	.	.	.	.	.	.	.	.	.	.	.	.	.	.	.	.	.	.	.	.	.	.	.
chr3	10992203	G	C	chr3:10992203:G:C	chr3:11033889:G:C	AGG-C	0.00456553	5UTR	ENST00000646702.1	1	18	0	.	.	.	.	.	.	.	.	.	.	.	Non-coding	.	.	.	.	.	.	.	.	.	.	.	.	.	.	.	.	.	.	.	.	.	.	.	.	.
chr3	10992203	G	T	chr3:10992203:G:T	chr3:11033889:G:T	AGG-T	0.00254472	5UTR	ENST00000646702.1	1	18	0	.	.	.	.	.	.	.	.	.	.	.	Non-coding	.	.	.	.	.	.	.	.	.	.	.	.	.	.	.	.	.	.	.	.	.	.	.	.	.
chr3	10992204	G	A	chr3:10992204:G:A	chr3:11033890:G:A	GGC-A	0.00950528	5UTR	ENST00000646702.1	1	19	0	.	.	.	.	.	.	.	.	.	.	.	Non-coding	.	.	.	.	.	.	.	.	.	.	.	.	.	.	.	.	.	.	.	.	.	.	.	.	.
chr3	10992204	G	C	chr3:10992204:G:C	chr3:11033890:G:C	GGC-C	0.00254472	5UTR	ENST00000646702.1	1	19	0	.	.	.	.	.	.	.	.	.	.	.	Non-coding	.	.	.	.	.	.	.	.	.	.	.	.	.	.	.	.	.	.	.	.	.	.	.	.	.
chr3	10992204	G	T	chr3:10992204:G:T	chr3:11033890:G:T	GGC-T	0.00464037	5UTR	ENST00000646702.1	1	19	0	.	.	.	.	.	.	.	.	.	.	.	Non-coding	.	.	.	.	.	.	.	.	.	.	.	.	.	.	.	.	.	.	.	.	.	.	.	.	.
chr3	10992205	C	A	chr3:10992205:C:A	chr3:11033891:C:A	GCC-A	0.0035177	5UTR	ENST00000646702.1	1	20	0	.	.	.	.	.	.	.	.	.	.	.	Non-coding	.	.	.	.	.	.	.	.	.	.	.	.	.	.	.	.	.	.	.	.	.	.	.	.	.
chr3	10992205	C	G	chr3:10992205:C:G	chr3:11033891:C:G	GCC-G	0.00299379	5UTR	ENST00000646702.1	1	20	0	.	.	.	.	.	.	.	.	.	.	.	Non-coding	.	.	.	.	.	.	.	.	.	.	.	.	.	.	.	.	.	.	.	.	.	.	.	.	.
chr3	10992205	C	T	chr3:10992205:C:T	chr3:11033891:C:T	GCC-T	0.007709	5UTR	ENST00000646702.1	1	20	0	.	.	.	.	.	.	.	.	.	.	.	Non-coding	.	.	.	.	.	.	.	.	.	.	.	.	.	.	.	.	.	.	.	.	.	.	.	.	.
chr3	10992206	C	A	chr3:10992206:C:A	chr3:11033892:C:A	CCA-A	0.00194596	5UTR	ENST00000646702.1	1	21	0	.	.	.	.	.	.	.	.	.	.	.	Non-coding	.	.	.	.	.	.	.	.	.	.	.	.	.	.	.	.	.	.	.	.	.	.	.	.	.
chr3	10992206	C	G	chr3:10992206:C:G	chr3:11033892:C:G	CCA-G	0.00336801	5UTR	ENST00000646702.1	1	21	0	.	.	.	.	.	.	.	.	.	.	.	Non-coding	.	.	.	.	.	.	.	.	.	.	.	.	.	.	.	.	.	.	.	.	.	.	.	.	.
chr3	10992206	C	T	chr3:10992206:C:T	chr3:11033892:C:T	CCA-T	0.00763416	5UTR	ENST00000646702.1	1	21	0	.	.	.	.	.	.	.	.	.	.	.	Non-coding	.	.	.	.	.	.	.	.	.	.	.	.	.	.	.	.	.	.	.	.	.	.	.	.	.
chr3	10992207	A	C	chr3:10992207:A:C	chr3:11033893:A:C	CAA-C	0.00202081	5UTR	ENST00000646702.1	1	22	0	.	.	.	.	.	.	.	.	.	.	.	Non-coding	.	.	.	.	.	.	.	.	.	.	.	.	.	.	.	.	.	.	.	.	.	.	.	.	.
chr3	10992207	A	G	chr3:10992207:A:G	chr3:11033893:A:G	CAA-G	0.00389192	5UTR	ENST00000646702.1	1	22	0	.	.	.	.	.	.	.	.	.	.	.	Non-coding	.	.	.	.	.	.	.	.	.	.	.	.	.	.	.	.	.	.	.	.	.	.	.	.	.
chr3	10992207	A	T	chr3:10992207:A:T	chr3:11033893:A:T	CAA-T	0.000299379	5UTR	ENST00000646702.1	1	22	0	.	.	.	.	.	.	.	.	.	.	.	Non-coding	.	.	.	.	.	.	.	.	.	.	.	.	.	.	.	.	.	.	.	.	.	.	.	.	.
chr3	10992208	A	C	chr3:10992208:A:C	chr3:11033894:A:C	AAC-C	0.00142205	5UTR	ENST00000646702.1	1	23	0	.	.	.	.	.	.	.	.	.	.	.	Non-coding	.	.	.	.	.	.	.	.	.	.	.	.	.	.	.	.	.	.	.	.	.	.	.	.	.
chr3	10992208	A	G	chr3:10992208:A:G	chr3:11033894:A:G	AAC-G	0.00598758	5UTR	ENST00000646702.1	1	23	0	.	.	.	.	.	.	.	.	.	.	.	Non-coding	.	.	.	.	.	.	.	.	.	.	.	.	.	.	.	.	.	.	.	.	.	.	.	.	.
chr3	10992208	A	T	chr3:10992208:A:T	chr3:11033894:A:T	AAC-T	0.000898136	5UTR	ENST00000646702.1	1	23	0	.	.	.	.	.	.	.	.	.	.	.	Non-coding	.	.	.	.	.	.	.	.	.	.	.	.	.	.	.	.	.	.	.	.	.	.	.	.	.
chr3	10992209	C	A	chr3:10992209:C:A	chr3:11033895:C:A	ACG-A	0.00187112	5UTR	ENST00000646702.1	1	24	0	.	.	.	.	.	.	.	.	.	.	.	Non-coding	.	.	.	.	.	.	.	.	.	.	.	.	.	.	.	.	.	.	.	.	.	.	.	.	.
chr3	10992209	C	G	chr3:10992209:C:G	chr3:11033895:C:G	ACG-G	0.00157174	5UTR	ENST00000646702.1	1	24	0	.	.	.	.	.	.	.	.	.	.	.	Non-coding	.	.	.	.	.	.	.	.	.	.	.	.	.	.	.	.	.	.	.	.	.	.	.	.	.
chr3	10992209	C	T	chr3:10992209:C:T	chr3:11033895:C:T	ACG-T	0.0412394	5UTR	ENST00000646702.1	1	24	0	.	.	.	.	.	.	.	.	.	.	.	Non-coding	.	.	.	.	.	.	.	.	.	.	.	.	.	.	.	.	.	.	.	.	.	.	.	.	.
chr3	10992210	G	A	chr3:10992210:G:A	chr3:11033896:G:A	CGG-A	0.0598758	5UTR	ENST00000646702.1	1	25	0	.	.	.	.	.	.	.	.	.	.	.	Non-coding	.	.	.	.	.	.	.	.	.	.	.	.	.	.	.	.	.	.	.	.	.	.	.	.	.
chr3	10992210	G	C	chr3:10992210:G:C	chr3:11033896:G:C	CGG-C	0.00396677	5UTR	ENST00000646702.1	1	25	0	.	.	.	.	.	.	.	.	.	.	.	Non-coding	.	.	.	.	.	.	.	.	.	.	.	.	.	.	.	.	.	.	.	.	.	.	.	.	.
chr3	10992210	G	T	chr3:10992210:G:T	chr3:11033896:G:T	CGG-T	0.00276925	5UTR	ENST00000646702.1	1	25	0	.	.	.	.	.	.	.	.	.	.	.	Non-coding	.	.	.	.	.	.	.	.	.	.	.	.	.	.	.	.	.	.	.	.	.	.	.	.	.
chr3	10992211	G	A	chr3:10992211:G:A	chr3:11033897:G:A	GGA-A	0.00725994	5UTR	ENST00000646702.1	1	26	0	.	.	.	.	.	.	.	.	.	.	.	Non-coding	.	.	.	.	.	.	.	.	.	.	.	.	.	.	.	.	.	.	.	.	.	.	.	.	.
chr3	10992211	G	C	chr3:10992211:G:C	chr3:11033897:G:C	GGA-C	0.00426615	5UTR	ENST00000646702.1	1	26	0	.	.	.	.	.	.	.	.	.	.	.	Non-coding	.	.	.	.	.	.	.	.	.	.	.	.	.	.	.	.	.	.	.	.	.	.	.	.	.
chr3	10992211	G	T	chr3:10992211:G:T	chr3:11033897:G:T	GGA-T	0.00239503	5UTR	ENST00000646702.1	1	26	0	.	.	.	.	.	.	.	.	.	.	.	Non-coding	.	.	.	.	.	.	.	.	.	.	.	.	.	.	.	.	.	.	.	.	.	.	.	.	.
chr3	10992212	A	C	chr3:10992212:A:C	chr3:11033898:A:C	GAA-C	0.00187112	5UTR	ENST00000646702.1	1	27	0	.	.	.	.	.	.	.	.	.	.	.	Non-coding	.	.	.	.	.	.	.	.	.	.	.	.	.	.	.	.	.	.	.	.	.	.	.	.	.
chr3	10992212	A	G	chr3:10992212:A:G	chr3:11033898:A:G	GAA-G	0.0021705	5UTR	ENST00000646702.1	1	27	0	.	.	.	.	.	.	.	.	.	.	.	Non-coding	.	.	.	.	.	.	.	.	.	.	.	.	.	.	.	.	.	.	.	.	.	.	.	.	.
chr3	10992212	A	T	chr3:10992212:A:T	chr3:11033898:A:T	GAA-T	0.000374223	5UTR	ENST00000646702.1	1	27	0	.	.	.	.	.	.	.	.	.	.	.	Non-coding	.	.	.	.	.	.	.	.	.	.	.	.	.	.	.	.	.	.	.	.	.	.	.	.	.
chr3	10992213	A	C	chr3:10992213:A:C	chr3:11033899:A:C	AAG-C	0.00187112	5UTR	ENST00000646702.1	1	28	0	.	.	.	.	.	.	.	.	.	.	.	Non-coding	.	.	.	.	.	.	.	.	.	.	.	.	.	.	.	.	.	.	.	.	.	.	.	.	.
chr3	10992213	A	G	chr3:10992213:A:G	chr3:11033899:A:G	AAG-G	0.00523913	5UTR	ENST00000646702.1	1	28	0	.	.	.	.	.	.	.	.	.	.	.	Non-coding	.	.	.	.	.	.	.	.	.	.	.	.	.	.	.	.	.	.	.	.	.	.	.	.	.
chr3	10992213	A	T	chr3:10992213:A:T	chr3:11033899:A:T	AAG-T	0.000898136	5UTR	ENST00000646702.1	1	28	0	.	.	.	.	.	.	.	.	.	.	.	Non-coding	.	.	.	.	.	.	.	.	.	.	.	.	.	.	.	.	.	.	.	.	.	.	.	.	.
chr3	10992214	G	A	chr3:10992214:G:A	chr3:11033900:G:A	AGC-A	0.00913105	5UTR	ENST00000646702.1	1	29	0	.	.	.	.	.	.	.	.	.	.	.	Non-coding	.	.	.	.	.	.	.	.	.	.	.	.	.	.	.	.	.	.	.	.	.	.	.	.	.
chr3	10992214	G	C	chr3:10992214:G:C	chr3:11033900:G:C	AGC-C	0.00344286	5UTR	ENST00000646702.1	1	29	0	.	.	.	.	.	.	.	.	.	.	.	Non-coding	.	.	.	.	.	.	.	.	.	.	.	.	.	.	.	.	.	.	.	.	.	.	.	.	.
chr3	10992214	G	T	chr3:10992214:G:T	chr3:11033900:G:T	AGC-T	0.00179627	5UTR	ENST00000646702.1	1	29	0	.	.	.	.	.	.	.	.	.	.	.	Non-coding	.	.	.	.	.	.	.	.	.	.	.	.	.	.	.	.	.	.	.	.	.	.	.	.	.
chr3	10992215	C	A	chr3:10992215:C:A	chr3:11033901:C:A	GCA-A	0.0028441	5UTR	ENST00000646702.1	1	30	0	.	.	.	.	.	.	.	.	.	.	.	Non-coding	.	.	.	.	.	.	.	.	.	.	.	.	.	.	.	.	.	.	.	.	.	.	.	.	.
chr3	10992215	C	G	chr3:10992215:C:G	chr3:11033901:C:G	GCA-G	0.00254472	5UTR	ENST00000646702.1	1	30	0	.	.	.	.	.	.	.	.	.	.	.	Non-coding	.	.	.	.	.	.	.	.	.	.	.	.	.	.	.	.	.	.	.	.	.	.	.	.	.
chr3	10992215	C	T	chr3:10992215:C:T	chr3:11033901:C:T	GCA-T	0.00681087	5UTR	ENST00000646702.1	1	30	0	.	.	.	.	.	.	.	.	.	.	.	Non-coding	.	.	.	.	.	.	.	.	.	.	.	.	.	.	.	.	.	.	.	.	.	.	.	.	.
chr3	10992216	A	C	chr3:10992216:A:C	chr3:11033902:A:C	CAG-C	0.00299379	5UTR	ENST00000646702.1	1	31	0	.	.	.	.	.	.	.	.	.	.	.	Non-coding	.	.	.	.	.	.	.	.	.	.	.	.	.	.	.	.	.	.	.	.	.	.	.	.	.
chr3	10992216	A	G	chr3:10992216:A:G	chr3:11033902:A:G	CAG-G	0.0107028	5UTR	ENST00000646702.1	1	31	0	.	.	.	.	.	.	.	.	.	.	.	Non-coding	.	.	.	.	.	.	.	.	.	.	.	.	.	.	.	.	.	.	.	.	.	.	.	.	.
chr3	10992216	A	T	chr3:10992216:A:T	chr3:11033902:A:T	CAG-T	0.00157174	5UTR	ENST00000646702.1	1	31	0	.	.	.	.	.	.	.	.	.	.	.	Non-coding	.	.	.	.	.	.	.	.	.	.	.	.	.	.	.	.	.	.	.	.	.	.	.	.	.
chr3	10992217	G	A	chr3:10992217:G:A	chr3:11033903:G:A	AGT-A	0.00688571	5UTR	ENST00000646702.1	1	32	0	.	.	.	.	.	.	.	.	.	.	.	Non-coding	.	.	.	.	.	.	.	.	.	.	.	.	.	.	.	.	.	.	.	.	.	.	.	.	.
chr3	10992217	G	C	chr3:10992217:G:C	chr3:11033903:G:C	AGT-C	0.00261956	5UTR	ENST00000646702.1	1	32	0	.	.	.	.	.	.	.	.	.	.	.	Non-coding	.	.	.	.	.	.	.	.	.	.	.	.	.	.	.	.	.	.	.	.	.	.	.	.	.
chr3	10992217	G	T	chr3:10992217:G:T	chr3:11033903:G:T	AGT-T	0.00164658	5UTR	ENST00000646702.1	1	32	0	.	.	.	.	.	.	.	.	.	.	.	Non-coding	.	.	.	.	.	.	.	.	.	.	.	.	.	.	.	.	.	.	.	.	.	.	.	.	.
chr3	10992218	T	A	chr3:10992218:T:A	chr3:11033904:T:A	GTA-A	0.000523913	5UTR	ENST00000646702.1	1	33	0	.	.	.	.	.	.	.	.	.	.	.	Non-coding	.	.	.	.	.	.	.	.	.	.	.	.	.	.	.	.	.	.	.	.	.	.	.	.	.
chr3	10992218	T	C	chr3:10992218:T:C	chr3:11033904:T:C	GTA-C	0.00449068	5UTR	ENST00000646702.1	1	33	0	.	.	.	.	.	.	.	.	.	.	.	Non-coding	.	.	.	.	.	.	.	.	.	.	.	.	.	.	.	.	.	.	.	.	.	.	.	.	.
chr3	10992218	T	G	chr3:10992218:T:G	chr3:11033904:T:G	GTA-G	0.00104783	5UTR	ENST00000646702.1	1	33	0	.	.	.	.	.	.	.	.	.	.	.	Non-coding	.	.	.	.	.	.	.	.	.	.	.	.	.	.	.	.	.	.	.	.	.	.	.	.	.
chr3	10992219	A	C	chr3:10992219:A:C	chr3:11033905:A:C	TAC-C	0.000598758	5UTR	ENST00000646702.1	1	34	0	.	.	.	.	.	.	.	.	.	.	.	Non-coding	.	.	.	.	.	.	.	.	.	.	.	.	.	.	.	.	.	.	.	.	.	.	.	.	.
chr3	10992219	A	G	chr3:10992219:A:G	chr3:11033905:A:G	TAC-G	0.00389192	5UTR	ENST00000646702.1	1	34	0	.	.	.	.	.	.	.	.	.	.	.	Non-coding	.	.	.	.	.	.	.	.	.	.	.	.	.	.	.	.	.	.	.	.	.	.	.	.	.
chr3	10992219	A	T	chr3:10992219:A:T	chr3:11033905:A:T	TAC-T	0.000898136	5UTR	ENST00000646702.1	1	34	0	.	.	.	.	.	.	.	.	.	.	.	Non-coding	.	.	.	.	.	.	.	.	.	.	.	.	.	.	.	.	.	.	.	.	.	.	.	.	.
chr3	10992220	C	A	chr3:10992220:C:A	chr3:11033906:C:A	ACT-A	0.00164658	5UTR	ENST00000646702.1	1	35	0	.	.	.	.	.	.	.	.	.	.	.	Non-coding	.	.	.	.	.	.	.	.	.	.	.	.	.	.	.	.	.	.	.	.	.	.	.	.	.
chr3	10992220	C	G	chr3:10992220:C:G	chr3:11033906:C:G	ACT-G	0.00261956	5UTR	ENST00000646702.1	1	35	0	.	.	.	.	.	.	.	.	.	.	.	Non-coding	.	.	.	.	.	.	.	.	.	.	.	.	.	.	.	.	.	.	.	.	.	.	.	.	.
chr3	10992220	C	T	chr3:10992220:C:T	chr3:11033906:C:T	ACT-T	0.00725994	5UTR	ENST00000646702.1	1	35	0	.	.	.	.	.	.	.	.	.	.	.	Non-coding	.	.	.	.	.	.	.	.	.	.	.	.	.	.	.	.	.	.	.	.	.	.	.	.	.
chr3	10992221	T	A	chr3:10992221:T:A	chr3:11033907:T:A	CTG-A	0.00209565	5UTR	ENST00000646702.1	1	36	0	.	.	.	.	.	.	.	.	.	.	.	Non-coding	.	.	.	.	.	.	.	.	.	.	.	.	.	.	.	.	.	.	.	.	.	.	.	.	.
chr3	10992221	T	C	chr3:10992221:T:C	chr3:11033907:T:C	CTG-C	0.0117506	5UTR	ENST00000646702.1	1	36	0	.	.	.	.	.	.	.	.	.	.	.	Non-coding	.	.	.	.	.	.	.	.	.	.	.	.	.	.	.	.	.	.	.	.	.	.	.	.	.
chr3	10992221	T	G	chr3:10992221:T:G	chr3:11033907:T:G	CTG-G	0.00359254	5UTR	ENST00000646702.1	1	36	0	.	.	.	.	.	.	.	.	.	.	.	Non-coding	.	.	.	.	.	.	.	.	.	.	.	.	.	.	.	.	.	.	.	.	.	.	.	.	.
chr3	10992222	G	A	chr3:10992222:G:A	chr3:11033908:G:A	TGC-A	0.00755931	5UTR	ENST00000646702.1	1	37	0	.	.	.	.	.	.	.	.	.	.	.	Non-coding	.	.	.	.	.	.	.	.	.	.	.	.	.	.	.	.	.	.	.	.	.	.	.	.	.
chr3	10992222	G	C	chr3:10992222:G:C	chr3:11033908:G:C	TGC-C	0.00269441	5UTR	ENST00000646702.1	1	37	0	.	.	.	.	.	.	.	.	.	.	.	Non-coding	.	.	.	.	.	.	.	.	.	.	.	.	.	.	.	.	.	.	.	.	.	.	.	.	.
chr3	10992222	G	T	chr3:10992222:G:T	chr3:11033908:G:T	TGC-T	0.00291894	5UTR	ENST00000646702.1	1	37	0	.	.	.	.	.	.	.	.	.	.	.	Non-coding	.	.	.	.	.	.	.	.	.	.	.	.	.	.	.	.	.	.	.	.	.	.	.	.	.
chr3	10992223	C	A	chr3:10992223:C:A	chr3:11033909:C:A	GCA-A	0.0028441	5UTR	ENST00000646702.1	1	38	0	.	.	.	.	.	.	.	.	.	.	.	Non-coding	.	.	.	.	.	.	.	.	.	.	.	.	.	.	.	.	.	.	.	.	.	.	.	.	.
chr3	10992223	C	G	chr3:10992223:C:G	chr3:11033909:C:G	GCA-G	0.00254472	5UTR	ENST00000646702.1	1	38	0	.	.	.	.	.	.	.	.	.	.	.	Non-coding	.	.	.	.	.	.	.	.	.	.	.	.	.	.	.	.	.	.	.	.	.	.	.	.	.
chr3	10992223	C	T	chr3:10992223:C:T	chr3:11033909:C:T	GCA-T	0.00681087	5UTR	ENST00000646702.1	1	38	0	.	.	.	.	.	.	.	.	.	.	.	Non-coding	.	.	.	.	.	.	.	.	.	.	.	.	.	.	.	.	.	.	.	.	.	.	.	.	.
chr3	10992224	A	C	chr3:10992224:A:C	chr3:11033910:A:C	CAA-C	0.00202081	5UTR	ENST00000646702.1	1	39	0	.	.	.	.	.	.	.	.	.	.	.	Non-coding	.	.	.	.	.	.	.	.	.	.	.	.	.	.	.	.	.	.	.	.	.	.	.	.	.
chr3	10992224	A	G	chr3:10992224:A:G	chr3:11033910:A:G	CAA-G	0.00389192	5UTR	ENST00000646702.1	1	39	0	.	.	.	.	.	.	.	.	.	.	.	Non-coding	.	.	.	.	.	.	.	.	.	.	.	.	.	.	.	.	.	.	.	.	.	.	.	.	.
chr3	10992224	A	T	chr3:10992224:A:T	chr3:11033910:A:T	CAA-T	0.000299379	5UTR	ENST00000646702.1	1	39	0	.	.	.	.	.	.	.	.	.	.	.	Non-coding	.	.	.	.	.	.	.	.	.	.	.	.	.	.	.	.	.	.	.	.	.	.	.	.	.
chr3	10992225	A	C	chr3:10992225:A:C	chr3:11033911:A:C	AAG-C	0.00187112	5UTR	ENST00000646702.1	1	40	0	.	.	.	.	.	.	.	.	.	.	.	Non-coding	.	.	.	.	.	.	.	.	.	.	.	.	.	.	.	.	.	.	.	.	.	.	.	.	.
chr3	10992225	A	G	chr3:10992225:A:G	chr3:11033911:A:G	AAG-G	0.00523913	5UTR	ENST00000646702.1	1	40	0	.	.	.	.	.	.	.	.	.	.	.	Non-coding	.	.	.	.	.	.	.	.	.	.	.	.	.	.	.	.	.	.	.	.	.	.	.	.	.
chr3	10992225	A	T	chr3:10992225:A:T	chr3:11033911:A:T	AAG-T	0.000898136	5UTR	ENST00000646702.1	1	40	0	.	.	.	.	.	.	.	.	.	.	.	Non-coding	.	.	.	.	.	.	.	.	.	.	.	.	.	.	.	.	.	.	.	.	.	.	.	.	.
chr3	10992226	G	A	chr3:10992226:G:A	chr3:11033912:G:A	AGG-A	0.0123494	5UTR	ENST00000646702.1	1	41	0	.	.	.	.	.	.	.	.	.	.	.	Non-coding	.	.	.	.	.	.	.	.	.	.	.	.	.	.	.	.	.	.	.	.	.	.	.	.	.
chr3	10992226	G	C	chr3:10992226:G:C	chr3:11033912:G:C	AGG-C	0.00456553	5UTR	ENST00000646702.1	1	41	0	.	.	.	.	.	.	.	.	.	.	.	Non-coding	.	.	.	.	.	.	.	.	.	.	.	.	.	.	.	.	.	.	.	.	.	.	.	.	.
chr3	10992226	G	T	chr3:10992226:G:T	chr3:11033912:G:T	AGG-T	0.00254472	5UTR	ENST00000646702.1	1	41	0	.	.	.	.	.	.	.	.	.	.	.	Non-coding	.	.	.	.	.	.	.	.	.	.	.	.	.	.	.	.	.	.	.	.	.	.	.	.	.
chr3	10992227	G	A	chr3:10992227:G:A	chr3:11033913:G:A	GGC-A	0.00950528	5UTR	ENST00000646702.1	1	42	0	.	.	.	.	.	.	.	.	.	.	.	Non-coding	.	.	.	.	.	.	.	.	.	.	.	.	.	.	.	.	.	.	.	.	.	.	.	.	.
chr3	10992227	G	C	chr3:10992227:G:C	chr3:11033913:G:C	GGC-C	0.00254472	5UTR	ENST00000646702.1	1	42	0	.	.	.	.	.	.	.	.	.	.	.	Non-coding	.	.	.	.	.	.	.	.	.	.	.	.	.	.	.	.	.	.	.	.	.	.	.	.	.
chr3	10992227	G	T	chr3:10992227:G:T	chr3:11033913:G:T	GGC-T	0.00464037	5UTR	ENST00000646702.1	1	42	0	.	.	.	.	.	.	.	.	.	.	.	Non-coding	.	.	.	.	.	.	.	.	.	.	.	.	.	.	.	.	.	.	.	.	.	.	.	.	.
chr3	10992228	C	A	chr3:10992228:C:A	chr3:11033914:C:A	GCT-A	0.0021705	5UTR	ENST00000646702.1	1	43	0	.	.	.	.	.	.	.	.	.	.	.	Non-coding	.	.	.	.	.	.	.	.	.	.	.	.	.	.	.	.	.	.	.	.	.	.	.	.	.
chr3	10992228	C	G	chr3:10992228:C:G	chr3:11033914:C:G	GCT-G	0.00314348	5UTR	ENST00000646702.1	1	43	0	.	.	.	.	.	.	.	.	.	.	.	Non-coding	.	.	.	.	.	.	.	.	.	.	.	.	.	.	.	.	.	.	.	.	.	.	.	.	.
chr3	10992228	C	T	chr3:10992228:C:T	chr3:11033914:C:T	GCT-T	0.00958012	5UTR	ENST00000646702.1	1	43	0	.	.	.	.	.	.	.	.	.	.	.	Non-coding	.	.	.	.	.	.	.	.	.	.	.	.	.	.	.	.	.	.	.	.	.	.	.	.	.
chr3	10992229	T	A	chr3:10992229:T:A	chr3:11033915:T:A	CTG-A	0.00209565	5UTR	ENST00000646702.1	1	44	0	.	.	.	.	.	.	.	.	.	.	.	Non-coding	.	.	.	.	.	.	.	.	.	.	.	.	.	.	.	.	.	.	.	.	.	.	.	.	.
chr3	10992229	T	C	chr3:10992229:T:C	chr3:11033915:T:C	CTG-C	0.0117506	5UTR	ENST00000646702.1	1	44	0	.	.	.	.	.	.	.	.	.	.	.	Non-coding	.	.	.	.	.	.	.	.	.	.	.	.	.	.	.	.	.	.	.	.	.	.	.	.	.
chr3	10992229	T	G	chr3:10992229:T:G	chr3:11033915:T:G	CTG-G	0.00359254	5UTR	ENST00000646702.1	1	44	0	.	.	.	.	.	.	.	.	.	.	.	Non-coding	.	.	.	.	.	.	.	.	.	.	.	.	.	.	.	.	.	.	.	.	.	.	.	.	.
chr3	10992230	G	A	chr3:10992230:G:A	chr3:11033916:G:A	TGG-A	0.00808323	5UTR	ENST00000646702.1	1	45	0	.	.	.	.	.	.	.	.	.	.	.	Non-coding	.	.	.	.	.	.	.	.	.	.	.	.	.	.	.	.	.	.	.	.	.	.	.	.	.
chr3	10992230	G	C	chr3:10992230:G:C	chr3:11033916:G:C	TGG-C	0.00232019	5UTR	ENST00000646702.1	1	45	0	.	.	.	.	.	.	.	.	.	.	.	Non-coding	.	.	.	.	.	.	.	.	.	.	.	.	.	.	.	.	.	.	.	.	.	.	.	.	.
chr3	10992230	G	T	chr3:10992230:G:T	chr3:11033916:G:T	TGG-T	0.00246987	5UTR	ENST00000646702.1	1	45	0	.	.	.	.	.	.	.	.	.	.	.	Non-coding	.	.	.	.	.	.	.	.	.	.	.	.	.	.	.	.	.	.	.	.	.	.	.	.	.
chr3	10992231	G	A	chr3:10992231:G:A	chr3:11033917:G:A	GGA-A	0.00725994	5UTR	ENST00000646702.1	1	46	0	.	.	.	.	.	.	.	.	.	.	.	Non-coding	.	.	.	.	.	.	.	.	.	.	.	.	.	.	.	.	.	.	.	.	.	.	.	.	.
chr3	10992231	G	C	chr3:10992231:G:C	chr3:11033917:G:C	GGA-C	0.00426615	5UTR	ENST00000646702.1	1	46	0	.	.	.	.	.	.	.	.	.	.	.	Non-coding	.	.	.	.	.	.	.	.	.	.	.	.	.	.	.	.	.	.	.	.	.	.	.	.	.
chr3	10992231	G	T	chr3:10992231:G:T	chr3:11033917:G:T	GGA-T	0.00239503	5UTR	ENST00000646702.1	1	46	0	.	.	.	.	.	.	.	.	.	.	.	Non-coding	.	.	.	.	.	.	.	.	.	.	.	.	.	.	.	.	.	.	.	.	.	.	.	.	.
chr3	10992232	A	C	chr3:10992232:A:C	chr3:11033918:A:C	GAA-C	0.00187112	5UTR	ENST00000646702.1	1	47	0	.	.	.	.	.	.	.	.	.	.	.	Non-coding	.	.	.	.	.	.	.	.	.	.	.	.	.	.	.	.	.	.	.	.	.	.	.	.	.
chr3	10992232	A	G	chr3:10992232:A:G	chr3:11033918:A:G	GAA-G	0.0021705	5UTR	ENST00000646702.1	1	47	0	.	.	.	.	.	.	.	.	.	.	.	Non-coding	.	.	.	.	.	.	.	.	.	.	.	.	.	.	.	.	.	.	.	.	.	.	.	.	.
chr3	10992232	A	T	chr3:10992232:A:T	chr3:11033918:A:T	GAA-T	0.000374223	5UTR	ENST00000646702.1	1	47	0	.	.	.	.	.	.	.	.	.	.	.	Non-coding	.	.	.	.	.	.	.	.	.	.	.	.	.	.	.	.	.	.	.	.	.	.	.	.	.
chr3	10992233	A	C	chr3:10992233:A:C	chr3:11033919:A:C	AAG-C	0.00187112	5UTR	ENST00000646702.1	1	48	0	.	.	.	.	.	.	.	.	.	.	.	Non-coding	.	.	.	.	.	.	.	.	.	.	.	.	.	.	.	.	.	.	.	.	.	.	.	.	.
chr3	10992233	A	G	chr3:10992233:A:G	chr3:11033919:A:G	AAG-G	0.00523913	5UTR	ENST00000646702.1	1	48	0	.	.	.	.	.	.	.	.	.	.	.	Non-coding	.	.	.	.	.	.	.	.	.	.	.	.	.	.	.	.	.	.	.	.	.	.	.	.	.
chr3	10992233	A	T	chr3:10992233:A:T	chr3:11033919:A:T	AAG-T	0.000898136	5UTR	ENST00000646702.1	1	48	0	.	.	.	.	.	.	.	.	.	.	.	Non-coding	.	.	.	.	.	.	.	.	.	.	.	.	.	.	.	.	.	.	.	.	.	.	.	.	.
chr3	10992234	G	A	chr3:10992234:G:A	chr3:11033920:G:A	AGG-A	0.0123494	5UTR	ENST00000646702.1	1	49	0	.	.	.	.	.	.	.	.	.	.	.	Non-coding	.	.	.	.	.	.	.	.	.	.	.	.	.	.	.	.	.	.	.	.	.	.	.	.	.
chr3	10992234	G	C	chr3:10992234:G:C	chr3:11033920:G:C	AGG-C	0.00456553	5UTR	ENST00000646702.1	1	49	0	.	.	.	.	.	.	.	.	.	.	.	Non-coding	.	.	.	.	.	.	.	.	.	.	.	.	.	.	.	.	.	.	.	.	.	.	.	.	.
chr3	10992234	G	T	chr3:10992234:G:T	chr3:11033920:G:T	AGG-T	0.00254472	5UTR	ENST00000646702.1	1	49	0	.	.	.	.	.	.	.	.	.	.	.	Non-coding	.	.	.	.	.	.	.	.	.	.	.	.	.	.	.	.	.	.	.	.	.	.	.	.	.
chr3	10992235	G	A	chr3:10992235:G:A	chr3:11033921:G:A	GGA-A	0.00725994	5UTR	ENST00000646702.1	1	50	0	.	.	.	.	.	.	.	.	.	.	.	Non-coding	.	.	.	.	.	.	.	.	.	.	.	.	.	.	.	.	.	.	.	.	.	.	.	.	.
chr3	10992235	G	C	chr3:10992235:G:C	chr3:11033921:G:C	GGA-C	0.00426615	5UTR	ENST00000646702.1	1	50	0	.	.	.	.	.	.	.	.	.	.	.	Non-coding	.	.	.	.	.	.	.	.	.	.	.	.	.	.	.	.	.	.	.	.	.	.	.	.	.
chr3	10992235	G	T	chr3:10992235:G:T	chr3:11033921:G:T	GGA-T	0.00239503	5UTR	ENST00000646702.1	1	50	0	.	.	.	.	.	.	.	.	.	.	.	Non-coding	.	.	.	.	.	.	.	.	.	.	.	.	.	.	.	.	.	.	.	.	.	.	.	.	.
chr3	10992236	A	C	chr3:10992236:A:C	chr3:11033922:A:C	GAG-C	0.000972981	5UTR	ENST00000646702.1	1	51	0	.	.	.	.	.	.	.	.	.	.	.	Non-coding	.	.	.	.	.	.	.	.	.	.	.	.	.	.	.	.	.	.	.	.	.	.	.	.	.
chr3	10992236	A	G	chr3:10992236:A:G	chr3:11033922:A:G	GAG-G	0.00441584	5UTR	ENST00000646702.1	1	51	0	.	.	.	.	.	.	.	.	.	.	.	Non-coding	.	.	.	.	.	.	.	.	.	.	.	.	.	.	.	.	.	.	.	.	.	.	.	.	.
chr3	10992236	A	T	chr3:10992236:A:T	chr3:11033922:A:T	GAG-T	0.00142205	5UTR	ENST00000646702.1	1	51	0	.	.	.	.	.	.	.	.	.	.	.	Non-coding	.	.	.	.	.	.	.	.	.	.	.	.	.	.	.	.	.	.	.	.	.	.	.	.	.
chr3	10992237	G	A	chr3:10992237:G:A	chr3:11033923:G:A	AGA-A	0.00763416	5UTR	ENST00000646702.1	1	52	0	.	.	.	.	.	.	.	.	.	.	.	Non-coding	.	.	.	.	.	.	.	.	.	.	.	.	.	.	.	.	.	.	.	.	.	.	.	.	.
chr3	10992237	G	C	chr3:10992237:G:C	chr3:11033923:G:C	AGA-C	0.00493975	5UTR	ENST00000646702.1	1	52	0	.	.	.	.	.	.	.	.	.	.	.	Non-coding	.	.	.	.	.	.	.	.	.	.	.	.	.	.	.	.	.	.	.	.	.	.	.	.	.
chr3	10992237	G	T	chr3:10992237:G:T	chr3:11033923:G:T	AGA-T	0.00202081	5UTR	ENST00000646702.1	1	52	0	.	.	.	.	.	.	.	.	.	.	.	Non-coding	.	.	.	.	.	.	.	.	.	.	.	.	.	.	.	.	.	.	.	.	.	.	.	.	.
chr3	10992238	A	C	chr3:10992238:A:C	chr3:11033924:A:C	GAA-C	0.00187112	5UTR	ENST00000646702.1	1	53	0	.	.	.	.	.	.	.	.	.	.	.	Non-coding	.	.	.	.	.	.	.	.	.	.	.	.	.	.	.	.	.	.	.	.	.	.	.	.	.
chr3	10992238	A	G	chr3:10992238:A:G	chr3:11033924:A:G	GAA-G	0.0021705	5UTR	ENST00000646702.1	1	53	0	.	.	.	.	.	.	.	.	.	.	.	Non-coding	.	.	.	.	.	.	.	.	.	.	.	.	.	.	.	.	.	.	.	.	.	.	.	.	.
chr3	10992238	A	T	chr3:10992238:A:T	chr3:11033924:A:T	GAA-T	0.000374223	5UTR	ENST00000646702.1	1	53	0	.	.	.	.	.	.	.	.	.	.	.	Non-coding	.	.	.	.	.	.	.	.	.	.	.	.	.	.	.	.	.	.	.	.	.	.	.	.	.
chr3	10992239	A	C	chr3:10992239:A:C	chr3:11033925:A:C	AAA-C	0.00119751	5UTR	ENST00000646702.1	1	54	0	.	.	.	.	.	.	.	.	.	.	.	Non-coding	.	.	.	.	.	.	.	.	.	.	.	.	.	.	.	.	.	.	.	.	.	.	.	.	.
chr3	10992239	A	G	chr3:10992239:A:G	chr3:11033925:A:G	AAA-G	0.00426615	5UTR	ENST00000646702.1	1	54	0	.	.	.	.	.	.	.	.	.	.	.	Non-coding	.	.	.	.	.	.	.	.	.	.	.	.	.	.	.	.	.	.	.	.	.	.	.	.	.
chr3	10992239	A	T	chr3:10992239:A:T	chr3:11033925:A:T	AAA-T	0.000673602	5UTR	ENST00000646702.1	1	54	0	.	.	.	.	.	.	.	.	.	.	.	Non-coding	.	.	.	.	.	.	.	.	.	.	.	.	.	.	.	.	.	.	.	.	.	.	.	.	.
chr3	10992240	A	C	chr3:10992240:A:C	chr3:11033926:A:C	AAA-C	0.00119751	5UTR	ENST00000646702.1	1	55	0	.	.	.	.	.	.	.	.	.	.	.	Non-coding	.	.	.	.	.	.	.	.	.	.	.	.	.	.	.	.	.	.	.	.	.	.	.	.	.
chr3	10992240	A	G	chr3:10992240:A:G	chr3:11033926:A:G	AAA-G	0.00426615	5UTR	ENST00000646702.1	1	55	0	.	.	.	.	.	.	.	.	.	.	.	Non-coding	.	.	.	.	.	.	.	.	.	.	.	.	.	.	.	.	.	.	.	.	.	.	.	.	.
chr3	10992240	A	T	chr3:10992240:A:T	chr3:11033926:A:T	AAA-T	0.000673602	5UTR	ENST00000646702.1	1	55	0	.	.	.	.	.	.	.	.	.	.	.	Non-coding	.	.	.	.	.	.	.	.	.	.	.	.	.	.	.	.	.	.	.	.	.	.	.	.	.
chr3	10992241	A	C	chr3:10992241:A:C	chr3:11033927:A:C	AAG-C	0.00187112	5UTR	ENST00000646702.1	1	56	0	.	.	.	.	.	.	.	.	.	.	.	Non-coding	.	.	.	.	.	.	.	.	.	.	.	.	.	.	.	.	.	.	.	.	.	.	.	.	.
chr3	10992241	A	G	chr3:10992241:A:G	chr3:11033927:A:G	AAG-G	0.00523913	5UTR	ENST00000646702.1	1	56	0	.	.	.	.	.	.	.	.	.	.	.	Non-coding	.	.	.	.	.	.	.	.	.	.	.	.	.	.	.	.	.	.	.	.	.	.	.	.	.
chr3	10992241	A	T	chr3:10992241:A:T	chr3:11033927:A:T	AAG-T	0.000898136	5UTR	ENST00000646702.1	1	56	0	.	.	.	.	.	.	.	.	.	.	.	Non-coding	.	.	.	.	.	.	.	.	.	.	.	.	.	.	.	.	.	.	.	.	.	.	.	.	.
chr3	10992242	G	A	chr3:10992242:G:A	chr3:11033928:G:A	AGC-A	0.00913105	5UTR	ENST00000646702.1	1	57	0	.	.	.	.	.	.	.	.	.	.	.	Non-coding	.	.	.	.	.	.	.	.	.	.	.	.	.	.	.	.	.	.	.	.	.	.	.	.	.
chr3	10992242	G	C	chr3:10992242:G:C	chr3:11033928:G:C	AGC-C	0.00344286	5UTR	ENST00000646702.1	1	57	0	.	.	.	.	.	.	.	.	.	.	.	Non-coding	.	.	.	.	.	.	.	.	.	.	.	.	.	.	.	.	.	.	.	.	.	.	.	.	.
chr3	10992242	G	T	chr3:10992242:G:T	chr3:11033928:G:T	AGC-T	0.00179627	5UTR	ENST00000646702.1	1	57	0	.	.	.	.	.	.	.	.	.	.	.	Non-coding	.	.	.	.	.	.	.	.	.	.	.	.	.	.	.	.	.	.	.	.	.	.	.	.	.
chr3	10992243	C	A	chr3:10992243:C:A	chr3:11033929:C:A	GCC-A	0.0035177	5UTR	ENST00000646702.1	1	58	0	.	.	.	.	.	.	.	.	.	.	.	Non-coding	.	.	.	.	.	.	.	.	.	.	.	.	.	.	.	.	.	.	.	.	.	.	.	.	.
chr3	10992243	C	G	chr3:10992243:C:G	chr3:11033929:C:G	GCC-G	0.00299379	5UTR	ENST00000646702.1	1	58	0	.	.	.	.	.	.	.	.	.	.	.	Non-coding	.	.	.	.	.	.	.	.	.	.	.	.	.	.	.	.	.	.	.	.	.	.	.	.	.
chr3	10992243	C	T	chr3:10992243:C:T	chr3:11033929:C:T	GCC-T	0.007709	5UTR	ENST00000646702.1	1	58	0	.	.	.	.	.	.	.	.	.	.	.	Non-coding	.	.	.	.	.	.	.	.	.	.	.	.	.	.	.	.	.	.	.	.	.	.	.	.	.
chr3	10992244	C	A	chr3:10992244:C:A	chr3:11033930:C:A	CCA-A	0.00194596	5UTR	ENST00000646702.1	1	59	0	.	.	.	.	.	.	.	.	.	.	.	Non-coding	.	.	.	.	.	.	.	.	.	.	.	.	.	.	.	.	.	.	.	.	.	.	.	.	.
chr3	10992244	C	G	chr3:10992244:C:G	chr3:11033930:C:G	CCA-G	0.00336801	5UTR	ENST00000646702.1	1	59	0	.	.	.	.	.	.	.	.	.	.	.	Non-coding	.	.	.	.	.	.	.	.	.	.	.	.	.	.	.	.	.	.	.	.	.	.	.	.	.
chr3	10992244	C	T	chr3:10992244:C:T	chr3:11033930:C:T	CCA-T	0.00763416	5UTR	ENST00000646702.1	1	59	0	.	.	.	.	.	.	.	.	.	.	.	Non-coding	.	.	.	.	.	.	.	.	.	.	.	.	.	.	.	.	.	.	.	.	.	.	.	.	.
chr3	10992245	A	C	chr3:10992245:A:C	chr3:11033931:A:C	CAG-C	0.00299379	5UTR	ENST00000646702.1	1	60	0	.	.	.	.	.	.	.	.	.	.	.	Non-coding	.	.	.	.	.	.	.	.	.	.	.	.	.	.	.	.	.	.	.	.	.	.	.	.	.
chr3	10992245	A	G	chr3:10992245:A:G	chr3:11033931:A:G	CAG-G	0.0107028	5UTR	ENST00000646702.1	1	60	0	.	.	.	.	.	.	.	.	.	.	.	Non-coding	.	.	.	.	.	.	.	.	.	.	.	.	.	.	.	.	.	.	.	.	.	.	.	.	.
chr3	10992245	A	T	chr3:10992245:A:T	chr3:11033931:A:T	CAG-T	0.00157174	5UTR	ENST00000646702.1	1	60	0	.	.	.	.	.	.	.	.	.	.	.	Non-coding	.	.	.	.	.	.	.	.	.	.	.	.	.	.	.	.	.	.	.	.	.	.	.	.	.
chr3	10992246	G	A	chr3:10992246:G:A	chr3:11033932:G:A	AGG-A	0.0123494	5UTR	ENST00000646702.1	1	61	0	.	.	.	.	.	.	.	.	.	.	.	Non-coding	.	.	.	.	.	.	.	.	.	.	.	.	.	.	.	.	.	.	.	.	.	.	.	.	.
chr3	10992246	G	C	chr3:10992246:G:C	chr3:11033932:G:C	AGG-C	0.00456553	5UTR	ENST00000646702.1	1	61	0	.	.	.	.	.	.	.	.	.	.	.	Non-coding	.	.	.	.	.	.	.	.	.	.	.	.	.	.	.	.	.	.	.	.	.	.	.	.	.
chr3	10992246	G	T	chr3:10992246:G:T	chr3:11033932:G:T	AGG-T	0.00254472	5UTR	ENST00000646702.1	1	61	0	.	.	.	.	.	.	.	.	.	.	.	Non-coding	.	.	.	.	.	.	.	.	.	.	.	.	.	.	.	.	.	.	.	.	.	.	.	.	.
chr3	10992247	G	A	chr3:10992247:G:A	chr3:11033933:G:A	GGA-A	0.00725994	5UTR	ENST00000646702.1	1	62	0	.	.	.	.	.	.	.	.	.	.	.	Non-coding	.	.	.	.	.	.	.	.	.	.	.	.	.	.	.	.	.	.	.	.	.	.	.	.	.
chr3	10992247	G	C	chr3:10992247:G:C	chr3:11033933:G:C	GGA-C	0.00426615	5UTR	ENST00000646702.1	1	62	0	.	.	.	.	.	.	.	.	.	.	.	Non-coding	.	.	.	.	.	.	.	.	.	.	.	.	.	.	.	.	.	.	.	.	.	.	.	.	.
chr3	10992247	G	T	chr3:10992247:G:T	chr3:11033933:G:T	GGA-T	0.00239503	5UTR	ENST00000646702.1	1	62	0	.	.	.	.	.	.	.	.	.	.	.	Non-coding	.	.	.	.	.	.	.	.	.	.	.	.	.	.	.	.	.	.	.	.	.	.	.	.	.
chr3	10992248	A	C	chr3:10992248:A:C	chr3:11033934:A:C	GAG-C	0.000972981	5UTR	ENST00000646702.1	1	63	0	.	.	.	.	.	.	.	.	.	.	.	Non-coding	.	.	.	.	.	.	.	.	.	.	.	.	.	.	.	.	.	.	.	.	.	.	.	.	.
chr3	10992248	A	G	chr3:10992248:A:G	chr3:11033934:A:G	GAG-G	0.00441584	5UTR	ENST00000646702.1	1	63	0	.	.	.	.	.	.	.	.	.	.	.	Non-coding	.	.	.	.	.	.	.	.	.	.	.	.	.	.	.	.	.	.	.	.	.	.	.	.	.
chr3	10992248	A	T	chr3:10992248:A:T	chr3:11033934:A:T	GAG-T	0.00142205	5UTR	ENST00000646702.1	1	63	0	.	.	.	.	.	.	.	.	.	.	.	Non-coding	.	.	.	.	.	.	.	.	.	.	.	.	.	.	.	.	.	.	.	.	.	.	.	.	.
chr3	10992249	G	A	chr3:10992249:G:A	chr3:11033935:G:A	AGG-A	0.0123494	5UTR	ENST00000646702.1	1	64	0	.	.	.	.	.	.	.	.	.	.	.	Non-coding	.	.	.	.	.	.	.	.	.	.	.	.	.	.	.	.	.	.	.	.	.	.	.	.	.
chr3	10992249	G	C	chr3:10992249:G:C	chr3:11033935:G:C	AGG-C	0.00456553	5UTR	ENST00000646702.1	1	64	0	.	.	.	.	.	.	.	.	.	.	.	Non-coding	.	.	.	.	.	.	.	.	.	.	.	.	.	.	.	.	.	.	.	.	.	.	.	.	.
chr3	10992249	G	T	chr3:10992249:G:T	chr3:11033935:G:T	AGG-T	0.00254472	5UTR	ENST00000646702.1	1	64	0	.	.	.	.	.	.	.	.	.	.	.	Non-coding	.	.	.	.	.	.	.	.	.	.	.	.	.	.	.	.	.	.	.	.	.	.	.	.	.
chr3	10992250	G	A	chr3:10992250:G:A	chr3:11033936:G:A	GGG-A	0.0100292	5UTR	ENST00000646702.1	1	65	0	.	.	.	.	.	.	.	.	.	.	.	Non-coding	.	.	.	.	.	.	.	.	.	.	.	.	.	.	.	.	.	.	.	.	.	.	.	.	.
chr3	10992250	G	C	chr3:10992250:G:C	chr3:11033936:G:C	GGG-C	0.00254472	5UTR	ENST00000646702.1	1	65	0	.	.	.	.	.	.	.	.	.	.	.	Non-coding	.	.	.	.	.	.	.	.	.	.	.	.	.	.	.	.	.	.	.	.	.	.	.	.	.
chr3	10992250	G	T	chr3:10992250:G:T	chr3:11033936:G:T	GGG-T	0.00299379	5UTR	ENST00000646702.1	1	65	0	.	.	.	.	.	.	.	.	.	.	.	Non-coding	.	.	.	.	.	.	.	.	.	.	.	.	.	.	.	.	.	.	.	.	.	.	.	.	.
chr3	10992251	G	A	chr3:10992251:G:A	chr3:11033937:G:A	GGG-A	0.0100292	5UTR	ENST00000646702.1	1	66	0	.	.	.	.	.	.	.	.	.	.	.	Non-coding	.	.	.	.	.	.	.	.	.	.	.	.	.	.	.	.	.	.	.	.	.	.	.	.	.
chr3	10992251	G	C	chr3:10992251:G:C	chr3:11033937:G:C	GGG-C	0.00254472	5UTR	ENST00000646702.1	1	66	0	.	.	.	.	.	.	.	.	.	.	.	Non-coding	.	.	.	.	.	.	.	.	.	.	.	.	.	.	.	.	.	.	.	.	.	.	.	.	.
chr3	10992251	G	T	chr3:10992251:G:T	chr3:11033937:G:T	GGG-T	0.00299379	5UTR	ENST00000646702.1	1	66	0	.	.	.	.	.	.	.	.	.	.	.	Non-coding	.	.	.	.	.	.	.	.	.	.	.	.	.	.	.	.	.	.	.	.	.	.	.	.	.
chr3	10992252	G	A	chr3:10992252:G:A	chr3:11033938:G:A	GGA-A	0.00725994	5UTR	ENST00000646702.1	1	67	0	.	.	.	.	.	.	.	.	.	.	.	Non-coding	.	.	.	.	.	.	.	.	.	.	.	.	.	.	.	.	.	.	.	.	.	.	.	.	.
chr3	10992252	G	C	chr3:10992252:G:C	chr3:11033938:G:C	GGA-C	0.00426615	5UTR	ENST00000646702.1	1	67	0	.	.	.	.	.	.	.	.	.	.	.	Non-coding	.	.	.	.	.	.	.	.	.	.	.	.	.	.	.	.	.	.	.	.	.	.	.	.	.
chr3	10992252	G	T	chr3:10992252:G:T	chr3:11033938:G:T	GGA-T	0.00239503	5UTR	ENST00000646702.1	1	67	0	.	.	.	.	.	.	.	.	.	.	.	Non-coding	.	.	.	.	.	.	.	.	.	.	.	.	.	.	.	.	.	.	.	.	.	.	.	.	.
chr3	10992253	A	C	chr3:10992253:A:C	chr3:11033939:A:C	GAG-C	0.000972981	5UTR	ENST00000646702.1	1	68	0	.	.	.	.	.	.	.	.	.	.	.	Non-coding	.	.	.	.	.	.	.	.	.	.	.	.	.	.	.	.	.	.	.	.	.	.	.	.	.
chr3	10992253	A	G	chr3:10992253:A:G	chr3:11033939:A:G	GAG-G	0.00441584	5UTR	ENST00000646702.1	1	68	0	.	.	.	.	.	.	.	.	.	.	.	Non-coding	.	.	.	.	.	.	.	.	.	.	.	.	.	.	.	.	.	.	.	.	.	.	.	.	.
chr3	10992253	A	T	chr3:10992253:A:T	chr3:11033939:A:T	GAG-T	0.00142205	5UTR	ENST00000646702.1	1	68	0	.	.	.	.	.	.	.	.	.	.	.	Non-coding	.	.	.	.	.	.	.	.	.	.	.	.	.	.	.	.	.	.	.	.	.	.	.	.	.
chr3	10992254	G	A	chr3:10992254:G:A	chr3:11033940:G:A	AGT-A	0.00688571	5UTR	ENST00000646702.1	1	69	0	.	.	.	.	.	.	.	.	.	.	.	Non-coding	.	.	.	.	.	.	.	.	.	.	.	.	.	.	.	.	.	.	.	.	.	.	.	.	.
chr3	10992254	G	C	chr3:10992254:G:C	chr3:11033940:G:C	AGT-C	0.00261956	5UTR	ENST00000646702.1	1	69	0	.	.	.	.	.	.	.	.	.	.	.	Non-coding	.	.	.	.	.	.	.	.	.	.	.	.	.	.	.	.	.	.	.	.	.	.	.	.	.
chr3	10992254	G	T	chr3:10992254:G:T	chr3:11033940:G:T	AGT-T	0.00164658	5UTR	ENST00000646702.1	1	69	0	.	.	.	.	.	.	.	.	.	.	.	Non-coding	.	.	.	.	.	.	.	.	.	.	.	.	.	.	.	.	.	.	.	.	.	.	.	.	.
chr3	10992255	T	A	chr3:10992255:T:A	chr3:11033941:T:A	GTG-A	0.00179627	5UTR	ENST00000646702.1	1	70	0	.	.	.	.	.	.	.	.	.	.	.	Non-coding	.	.	.	.	.	.	.	.	.	.	.	.	.	.	.	.	.	.	.	.	.	.	.	.	.
chr3	10992255	T	C	chr3:10992255:T:C	chr3:11033941:T:C	GTG-C	0.00538882	5UTR	ENST00000646702.1	1	70	0	.	.	.	.	.	.	.	.	.	.	.	Non-coding	.	.	.	.	.	.	.	.	.	.	.	.	.	.	.	.	.	.	.	.	.	.	.	.	.
chr3	10992255	T	G	chr3:10992255:T:G	chr3:11033941:T:G	GTG-G	0.00194596	5UTR	ENST00000646702.1	1	70	0	.	.	.	.	.	.	.	.	.	.	.	Non-coding	.	.	.	.	.	.	.	.	.	.	.	.	.	.	.	.	.	.	.	.	.	.	.	.	.
chr3	10992256	G	A	chr3:10992256:G:A	chr3:11033942:G:A	TGC-A	0.00755931	5UTR	ENST00000646702.1	1	71	0	.	.	.	.	.	.	.	.	.	.	.	Non-coding	.	.	.	.	.	.	.	.	.	.	.	.	.	.	.	.	.	.	.	.	.	.	.	.	.
chr3	10992256	G	C	chr3:10992256:G:C	chr3:11033942:G:C	TGC-C	0.00269441	5UTR	ENST00000646702.1	1	71	0	.	.	.	.	.	.	.	.	.	.	.	Non-coding	.	.	.	.	.	.	.	.	.	.	.	.	.	.	.	.	.	.	.	.	.	.	.	.	.
chr3	10992256	G	T	chr3:10992256:G:T	chr3:11033942:G:T	TGC-T	0.00291894	5UTR	ENST00000646702.1	1	71	0	.	.	.	.	.	.	.	.	.	.	.	Non-coding	.	.	.	.	.	.	.	.	.	.	.	.	.	.	.	.	.	.	.	.	.	.	.	.	.
chr3	10992257	C	A	chr3:10992257:C:A	chr3:11033943:C:A	GCT-A	0.0021705	5UTR	ENST00000646702.1	1	72	0	.	.	.	.	.	.	.	.	.	.	.	Non-coding	.	.	.	.	.	.	.	.	.	.	.	.	.	.	.	.	.	.	.	.	.	.	.	.	.
chr3	10992257	C	G	chr3:10992257:C:G	chr3:11033943:C:G	GCT-G	0.00314348	5UTR	ENST00000646702.1	1	72	0	.	.	.	.	.	.	.	.	.	.	.	Non-coding	.	.	.	.	.	.	.	.	.	.	.	.	.	.	.	.	.	.	.	.	.	.	.	.	.
chr3	10992257	C	T	chr3:10992257:C:T	chr3:11033943:C:T	GCT-T	0.00958012	5UTR	ENST00000646702.1	1	72	0	.	.	.	.	.	.	.	.	.	.	.	Non-coding	.	.	.	.	.	.	.	.	.	.	.	.	.	.	.	.	.	.	.	.	.	.	.	.	.
chr3	10992258	T	A	chr3:10992258:T:A	chr3:11033944:T:A	CTT-A	0.00119751	5UTR	ENST00000646702.1	1	73	0	.	.	.	.	.	.	.	.	.	.	.	Non-coding	.	.	.	.	.	.	.	.	.	.	.	.	.	.	.	.	.	.	.	.	.	.	.	.	.
chr3	10992258	T	C	chr3:10992258:T:C	chr3:11033944:T:C	CTT-C	0.00516428	5UTR	ENST00000646702.1	1	73	0	.	.	.	.	.	.	.	.	.	.	.	Non-coding	.	.	.	.	.	.	.	.	.	.	.	.	.	.	.	.	.	.	.	.	.	.	.	.	.
chr3	10992258	T	G	chr3:10992258:T:G	chr3:11033944:T:G	CTT-G	0.00261956	5UTR	ENST00000646702.1	1	73	0	.	.	.	.	.	.	.	.	.	.	.	Non-coding	.	.	.	.	.	.	.	.	.	.	.	.	.	.	.	.	.	.	.	.	.	.	.	.	.
chr3	10992259	T	A	chr3:10992259:T:A	chr3:11033945:T:A	TTG-A	0.000523913	5UTR	ENST00000646702.1	1	74	0	.	.	.	.	.	.	.	.	.	.	.	Non-coding	.	.	.	.	.	.	.	.	.	.	.	.	.	.	.	.	.	.	.	.	.	.	.	.	.
chr3	10992259	T	C	chr3:10992259:T:C	chr3:11033945:T:C	TTG-C	0.00359254	5UTR	ENST00000646702.1	1	74	0	.	.	.	.	.	.	.	.	.	.	.	Non-coding	.	.	.	.	.	.	.	.	.	.	.	.	.	.	.	.	.	.	.	.	.	.	.	.	.
chr3	10992259	T	G	chr3:10992259:T:G	chr3:11033945:T:G	TTG-G	0.00209565	5UTR	ENST00000646702.1	1	74	0	.	.	.	.	.	.	.	.	.	.	.	Non-coding	.	.	.	.	.	.	.	.	.	.	.	.	.	.	.	.	.	.	.	.	.	.	.	.	.
chr3	10992260	G	A	chr3:10992260:G:A	chr3:11033946:G:A	TGC-A	0.00755931	5UTR	ENST00000646702.1	1	75	0	.	.	.	.	.	.	.	.	.	.	.	Non-coding	.	.	.	.	.	.	.	.	.	.	.	.	.	.	.	.	.	.	.	.	.	.	.	.	.
chr3	10992260	G	C	chr3:10992260:G:C	chr3:11033946:G:C	TGC-C	0.00269441	5UTR	ENST00000646702.1	1	75	0	.	.	.	.	.	.	.	.	.	.	.	Non-coding	.	.	.	.	.	.	.	.	.	.	.	.	.	.	.	.	.	.	.	.	.	.	.	.	.
chr3	10992260	G	T	chr3:10992260:G:T	chr3:11033946:G:T	TGC-T	0.00291894	5UTR	ENST00000646702.1	1	75	0	.	.	.	.	.	.	.	.	.	.	.	Non-coding	.	.	.	.	.	.	.	.	.	.	.	.	.	.	.	.	.	.	.	.	.	.	.	.	.
chr3	10992261	C	A	chr3:10992261:C:A	chr3:11033947:C:A	GCT-A	0.0021705	5UTR	ENST00000646702.1	1	76	0	.	.	.	.	.	.	.	.	.	.	.	Non-coding	.	.	.	.	.	.	.	.	.	.	.	.	.	.	.	.	.	.	.	.	.	.	.	.	.
chr3	10992261	C	G	chr3:10992261:C:G	chr3:11033947:C:G	GCT-G	0.00314348	5UTR	ENST00000646702.1	1	76	0	.	.	.	.	.	.	.	.	.	.	.	Non-coding	.	.	.	.	.	.	.	.	.	.	.	.	.	.	.	.	.	.	.	.	.	.	.	.	.
chr3	10992261	C	T	chr3:10992261:C:T	chr3:11033947:C:T	GCT-T	0.00958012	5UTR	ENST00000646702.1	1	76	0	.	.	.	.	.	.	.	.	.	.	.	Non-coding	.	.	.	.	.	.	.	.	.	.	.	.	.	.	.	.	.	.	.	.	.	.	.	.	.
chr3	10992262	T	A	chr3:10992262:T:A	chr3:11033948:T:A	CTG-A	0.00209565	5UTR	ENST00000646702.1	1	77	0	.	.	.	.	.	.	.	.	.	.	.	Non-coding	.	.	.	.	.	.	.	.	.	.	.	.	.	.	.	.	.	.	.	.	.	.	.	.	.
chr3	10992262	T	C	chr3:10992262:T:C	chr3:11033948:T:C	CTG-C	0.0117506	5UTR	ENST00000646702.1	1	77	0	.	.	.	.	.	.	.	.	.	.	.	Non-coding	.	.	.	.	.	.	.	.	.	.	.	.	.	.	.	.	.	.	.	.	.	.	.	.	.
chr3	10992262	T	G	chr3:10992262:T:G	chr3:11033948:T:G	CTG-G	0.00359254	5UTR	ENST00000646702.1	1	77	0	.	.	.	.	.	.	.	.	.	.	.	Non-coding	.	.	.	.	.	.	.	.	.	.	.	.	.	.	.	.	.	.	.	.	.	.	.	.	.
chr3	10992263	G	A	chr3:10992263:G:A	chr3:11033949:G:A	TGT-A	0.00860714	5UTR	ENST00000646702.1	1	78	0	.	.	.	.	.	.	.	.	.	.	.	Non-coding	.	.	.	.	.	.	.	.	.	.	.	.	.	.	.	.	.	.	.	.	.	.	.	.	.
chr3	10992263	G	C	chr3:10992263:G:C	chr3:11033949:G:C	TGT-C	0.00291894	5UTR	ENST00000646702.1	1	78	0	.	.	.	.	.	.	.	.	.	.	.	Non-coding	.	.	.	.	.	.	.	.	.	.	.	.	.	.	.	.	.	.	.	.	.	.	.	.	.
chr3	10992263	G	T	chr3:10992263:G:T	chr3:11033949:G:T	TGT-T	0.00261956	5UTR	ENST00000646702.1	1	78	0	.	.	.	.	.	.	.	.	.	.	.	Non-coding	.	.	.	.	.	.	.	.	.	.	.	.	.	.	.	.	.	.	.	.	.	.	.	.	.
chr3	10992264	T	A	chr3:10992264:T:A	chr3:11033950:T:A	GTG-A	0.00179627	5UTR	ENST00000646702.1	1	79	0	.	.	.	.	.	.	.	.	.	.	.	Non-coding	.	.	.	.	.	.	.	.	.	.	.	.	.	.	.	.	.	.	.	.	.	.	.	.	.
chr3	10992264	T	C	chr3:10992264:T:C	chr3:11033950:T:C	GTG-C	0.00538882	5UTR	ENST00000646702.1	1	79	0	.	.	.	.	.	.	.	.	.	.	.	Non-coding	.	.	.	.	.	.	.	.	.	.	.	.	.	.	.	.	.	.	.	.	.	.	.	.	.
chr3	10992264	T	G	chr3:10992264:T:G	chr3:11033950:T:G	GTG-G	0.00194596	5UTR	ENST00000646702.1	1	79	0	.	.	.	.	.	.	.	.	.	.	.	Non-coding	.	.	.	.	.	.	.	.	.	.	.	.	.	.	.	.	.	.	.	.	.	.	.	.	.
chr3	10992265	G	A	chr3:10992265:G:A	chr3:11033951:G:A	TGA-A	0.00658633	5UTR	ENST00000646702.1	1	80	0	.	.	.	.	.	.	.	.	.	.	.	Non-coding	.	.	.	.	.	.	.	.	.	.	.	.	.	.	.	.	.	.	.	.	.	.	.	.	.
chr3	10992265	G	C	chr3:10992265:G:C	chr3:11033951:G:C	TGA-C	0.00239503	5UTR	ENST00000646702.1	1	80	0	.	.	.	.	.	.	.	.	.	.	.	Non-coding	.	.	.	.	.	.	.	.	.	.	.	.	.	.	.	.	.	.	.	.	.	.	.	.	.
chr3	10992265	G	T	chr3:10992265:G:T	chr3:11033951:G:T	TGA-T	0.00172143	5UTR	ENST00000646702.1	1	80	0	.	.	.	.	.	.	.	.	.	.	.	Non-coding	.	.	.	.	.	.	.	.	.	.	.	.	.	.	.	.	.	.	.	.	.	.	.	.	.
chr3	10992266	A	C	chr3:10992266:A:C	chr3:11033952:A:C	GAA-C	0.00187112	5UTR	ENST00000646702.1	1	81	0	.	.	.	.	.	.	.	.	.	.	.	Non-coding	.	.	.	.	.	.	.	.	.	.	.	.	.	.	.	.	.	.	.	.	.	.	.	.	.
chr3	10992266	A	G	chr3:10992266:A:G	chr3:11033952:A:G	GAA-G	0.0021705	5UTR	ENST00000646702.1	1	81	0	.	.	.	.	.	.	.	.	.	.	.	Non-coding	.	.	.	.	.	.	.	.	.	.	.	.	.	.	.	.	.	.	.	.	.	.	.	.	.
chr3	10992266	A	T	chr3:10992266:A:T	chr3:11033952:A:T	GAA-T	0.000374223	5UTR	ENST00000646702.1	1	81	0	.	.	.	.	.	.	.	.	.	.	.	Non-coding	.	.	.	.	.	.	.	.	.	.	.	.	.	.	.	.	.	.	.	.	.	.	.	.	.
chr3	10992267	A	C	chr3:10992267:A:C	chr3:11033953:A:C	AAA-C	0.00119751	5UTR	ENST00000646702.1	1	82	0	.	.	.	.	.	.	.	.	.	.	.	Non-coding	.	.	.	.	.	.	.	.	.	.	.	.	.	.	.	.	.	.	.	.	.	.	.	.	.
chr3	10992267	A	G	chr3:10992267:A:G	chr3:11033953:A:G	AAA-G	0.00426615	5UTR	ENST00000646702.1	1	82	0	.	.	.	.	.	.	.	.	.	.	.	Non-coding	.	.	.	.	.	.	.	.	.	.	.	.	.	.	.	.	.	.	.	.	.	.	.	.	.
chr3	10992267	A	T	chr3:10992267:A:T	chr3:11033953:A:T	AAA-T	0.000673602	5UTR	ENST00000646702.1	1	82	0	.	.	.	.	.	.	.	.	.	.	.	Non-coding	.	.	.	.	.	.	.	.	.	.	.	.	.	.	.	.	.	.	.	.	.	.	.	.	.
chr3	10992268	A	C	chr3:10992268:A:C	chr3:11033954:A:C	AAG-C	0.00187112	5UTR	ENST00000646702.1	1	83	0	.	.	.	.	.	.	.	.	.	.	.	Non-coding	.	.	.	.	.	.	.	.	.	.	.	.	.	.	.	.	.	.	.	.	.	.	.	.	.
chr3	10992268	A	G	chr3:10992268:A:G	chr3:11033954:A:G	AAG-G	0.00523913	5UTR	ENST00000646702.1	1	83	0	.	.	.	.	.	.	.	.	.	.	.	Non-coding	.	.	.	.	.	.	.	.	.	.	.	.	.	.	.	.	.	.	.	.	.	.	.	.	.
chr3	10992268	A	T	chr3:10992268:A:T	chr3:11033954:A:T	AAG-T	0.000898136	5UTR	ENST00000646702.1	1	83	0	.	.	.	.	.	.	.	.	.	.	.	Non-coding	.	.	.	.	.	.	.	.	.	.	.	.	.	.	.	.	.	.	.	.	.	.	.	.	.
chr3	10992269	G	A	chr3:10992269:G:A	chr3:11033955:G:A	AGA-A	0.00763416	5UTR	ENST00000646702.1	1	84	0	.	.	.	.	.	.	.	.	.	.	.	Non-coding	.	.	.	.	.	.	.	.	.	.	.	.	.	.	.	.	.	.	.	.	.	.	.	.	.
chr3	10992269	G	C	chr3:10992269:G:C	chr3:11033955:G:C	AGA-C	0.00493975	5UTR	ENST00000646702.1	1	84	0	.	.	.	.	.	.	.	.	.	.	.	Non-coding	.	.	.	.	.	.	.	.	.	.	.	.	.	.	.	.	.	.	.	.	.	.	.	.	.
chr3	10992269	G	T	chr3:10992269:G:T	chr3:11033955:G:T	AGA-T	0.00202081	5UTR	ENST00000646702.1	1	84	0	.	.	.	.	.	.	.	.	.	.	.	Non-coding	.	.	.	.	.	.	.	.	.	.	.	.	.	.	.	.	.	.	.	.	.	.	.	.	.
chr3	10992270	A	C	chr3:10992270:A:C	chr3:11033956:A:C	GAC-C	0.00104783	5UTR	ENST00000646702.1	1	85	0	.	.	.	.	.	.	.	.	.	.	.	Non-coding	.	.	.	.	.	.	.	.	.	.	.	.	.	.	.	.	.	.	.	.	.	.	.	.	.
chr3	10992270	A	G	chr3:10992270:A:G	chr3:11033956:A:G	GAC-G	0.00299379	5UTR	ENST00000646702.1	1	85	0	.	.	.	.	.	.	.	.	.	.	.	Non-coding	.	.	.	.	.	.	.	.	.	.	.	.	.	.	.	.	.	.	.	.	.	.	.	.	.
chr3	10992270	A	T	chr3:10992270:A:T	chr3:11033956:A:T	GAC-T	0.0013472	5UTR	ENST00000646702.1	1	85	0	.	.	.	.	.	.	.	.	.	.	.	Non-coding	.	.	.	.	.	.	.	.	.	.	.	.	.	.	.	.	.	.	.	.	.	.	.	.	.
chr3	10992271	C	A	chr3:10992271:C:A	chr3:11033957:C:A	ACA-A	0.00306863	5UTR	ENST00000646702.1	1	86	0	.	.	.	.	.	.	.	.	.	.	.	Non-coding	.	.	.	.	.	.	.	.	.	.	.	.	.	.	.	.	.	.	.	.	.	.	.	.	.
chr3	10992271	C	G	chr3:10992271:C:G	chr3:11033957:C:G	ACA-G	0.00209565	5UTR	ENST00000646702.1	1	86	0	.	.	.	.	.	.	.	.	.	.	.	Non-coding	.	.	.	.	.	.	.	.	.	.	.	.	.	.	.	.	.	.	.	.	.	.	.	.	.
chr3	10992271	C	T	chr3:10992271:C:T	chr3:11033957:C:T	ACA-T	0.00935559	5UTR	ENST00000646702.1	1	86	0	.	.	.	.	.	.	.	.	.	.	.	Non-coding	.	.	.	.	.	.	.	.	.	.	.	.	.	.	.	.	.	.	.	.	.	.	.	.	.
chr3	10992272	A	C	chr3:10992272:A:C	chr3:11033958:A:C	CAG-C	0.00299379	5UTR	ENST00000646702.1	1	87	0	.	.	.	.	.	.	.	.	.	.	.	Non-coding	.	.	.	.	.	.	.	.	.	.	.	.	.	.	.	.	.	.	.	.	.	.	.	.	.
chr3	10992272	A	G	chr3:10992272:A:G	chr3:11033958:A:G	CAG-G	0.0107028	5UTR	ENST00000646702.1	1	87	0	.	.	.	.	.	.	.	.	.	.	.	Non-coding	.	.	.	.	.	.	.	.	.	.	.	.	.	.	.	.	.	.	.	.	.	.	.	.	.
chr3	10992272	A	T	chr3:10992272:A:T	chr3:11033958:A:T	CAG-T	0.00157174	5UTR	ENST00000646702.1	1	87	0	.	.	.	.	.	.	.	.	.	.	.	Non-coding	.	.	.	.	.	.	.	.	.	.	.	.	.	.	.	.	.	.	.	.	.	.	.	.	.
chr3	10992273	G	A	chr3:10992273:G:A	chr3:11033959:G:A	AGG-A	0.0123494	5UTR	ENST00000646702.1	1	88	0	.	.	.	.	.	.	.	.	.	.	.	Non-coding	.	.	.	.	.	.	.	.	.	.	.	.	.	.	.	.	.	.	.	.	.	.	.	.	.
chr3	10992273	G	C	chr3:10992273:G:C	chr3:11033959:G:C	AGG-C	0.00456553	5UTR	ENST00000646702.1	1	88	0	.	.	.	.	.	.	.	.	.	.	.	Non-coding	.	.	.	.	.	.	.	.	.	.	.	.	.	.	.	.	.	.	.	.	.	.	.	.	.
chr3	10992273	G	T	chr3:10992273:G:T	chr3:11033959:G:T	AGG-T	0.00254472	5UTR	ENST00000646702.1	1	88	0	.	.	.	.	.	.	.	.	.	.	.	Non-coding	.	.	.	.	.	.	.	.	.	.	.	.	.	.	.	.	.	.	.	.	.	.	.	.	.
chr3	10992274	G	A	chr3:10992274:G:A	chr3:11033960:G:A	GGG-A	0.0100292	5UTR	ENST00000646702.1	1	89	0	.	.	.	.	.	.	.	.	.	.	.	Non-coding	.	.	.	.	.	.	.	.	.	.	.	.	.	.	.	.	.	.	.	.	.	.	.	.	.
chr3	10992274	G	C	chr3:10992274:G:C	chr3:11033960:G:C	GGG-C	0.00254472	5UTR	ENST00000646702.1	1	89	0	.	.	.	.	.	.	.	.	.	.	.	Non-coding	.	.	.	.	.	.	.	.	.	.	.	.	.	.	.	.	.	.	.	.	.	.	.	.	.
chr3	10992274	G	T	chr3:10992274:G:T	chr3:11033960:G:T	GGG-T	0.00299379	5UTR	ENST00000646702.1	1	89	0	.	.	.	.	.	.	.	.	.	.	.	Non-coding	.	.	.	.	.	.	.	.	.	.	.	.	.	.	.	.	.	.	.	.	.	.	.	.	.
chr3	10992275	G	A	chr3:10992275:G:A	chr3:11033961:G:A	GGA-A	0.00725994	5UTR	ENST00000646702.1	1	90	0	.	.	.	.	.	.	.	.	.	.	.	Non-coding	.	.	.	.	.	.	.	.	.	.	.	.	.	.	.	.	.	.	.	.	.	.	.	.	.
chr3	10992275	G	C	chr3:10992275:G:C	chr3:11033961:G:C	GGA-C	0.00426615	5UTR	ENST00000646702.1	1	90	0	.	.	.	.	.	.	.	.	.	.	.	Non-coding	.	.	.	.	.	.	.	.	.	.	.	.	.	.	.	.	.	.	.	.	.	.	.	.	.
chr3	10992275	G	T	chr3:10992275:G:T	chr3:11033961:G:T	GGA-T	0.00239503	5UTR	ENST00000646702.1	1	90	0	.	.	.	.	.	.	.	.	.	.	.	Non-coding	.	.	.	.	.	.	.	.	.	.	.	.	.	.	.	.	.	.	.	.	.	.	.	.	.
chr3	10992276	A	C	chr3:10992276:A:C	chr3:11033962:A:C	GAG-C	0.000972981	5UTR	ENST00000646702.1	1	91	0	.	.	.	.	.	.	.	.	.	.	.	Non-coding	.	.	.	.	.	.	.	.	.	.	.	.	.	.	.	.	.	.	.	.	.	.	.	.	.
chr3	10992276	A	G	chr3:10992276:A:G	chr3:11033962:A:G	GAG-G	0.00441584	5UTR	ENST00000646702.1	1	91	0	.	.	.	.	.	.	.	.	.	.	.	Non-coding	.	.	.	.	.	.	.	.	.	.	.	.	.	.	.	.	.	.	.	.	.	.	.	.	.
chr3	10992276	A	T	chr3:10992276:A:T	chr3:11033962:A:T	GAG-T	0.00142205	5UTR	ENST00000646702.1	1	91	0	.	.	.	.	.	.	.	.	.	.	.	Non-coding	.	.	.	.	.	.	.	.	.	.	.	.	.	.	.	.	.	.	.	.	.	.	.	.	.
chr3	10992277	G	A	chr3:10992277:G:A	chr3:11033963:G:A	AGA-A	0.00763416	5UTR	ENST00000646702.1	1	92	0	.	.	.	.	.	.	.	.	.	.	.	Non-coding	.	.	.	.	.	.	.	.	.	.	.	.	.	.	.	.	.	.	.	.	.	.	.	.	.
chr3	10992277	G	C	chr3:10992277:G:C	chr3:11033963:G:C	AGA-C	0.00493975	5UTR	ENST00000646702.1	1	92	0	.	.	.	.	.	.	.	.	.	.	.	Non-coding	.	.	.	.	.	.	.	.	.	.	.	.	.	.	.	.	.	.	.	.	.	.	.	.	.
chr3	10992277	G	T	chr3:10992277:G:T	chr3:11033963:G:T	AGA-T	0.00202081	5UTR	ENST00000646702.1	1	92	0	.	.	.	.	.	.	.	.	.	.	.	Non-coding	.	.	.	.	.	.	.	.	.	.	.	.	.	.	.	.	.	.	.	.	.	.	.	.	.
chr3	10992278	A	C	chr3:10992278:A:C	chr3:11033964:A:C	GAC-C	0.00104783	5UTR	ENST00000646702.1	1	93	0	.	.	.	.	.	.	.	.	.	.	.	Non-coding	.	.	.	.	.	.	.	.	.	.	.	.	.	.	.	.	.	.	.	.	.	.	.	.	.
chr3	10992278	A	G	chr3:10992278:A:G	chr3:11033964:A:G	GAC-G	0.00299379	5UTR	ENST00000646702.1	1	93	0	.	.	.	.	.	.	.	.	.	.	.	Non-coding	.	.	.	.	.	.	.	.	.	.	.	.	.	.	.	.	.	.	.	.	.	.	.	.	.
chr3	10992278	A	T	chr3:10992278:A:T	chr3:11033964:A:T	GAC-T	0.0013472	5UTR	ENST00000646702.1	1	93	0	.	.	.	.	.	.	.	.	.	.	.	Non-coding	.	.	.	.	.	.	.	.	.	.	.	.	.	.	.	.	.	.	.	.	.	.	.	.	.
chr3	10992279	C	A	chr3:10992279:C:A	chr3:11033965:C:A	ACA-A	0.00306863	5UTR	ENST00000646702.1	1	94	0	.	.	.	.	.	.	.	.	.	.	.	Non-coding	.	.	.	.	.	.	.	.	.	.	.	.	.	.	.	.	.	.	.	.	.	.	.	.	.
chr3	10992279	C	G	chr3:10992279:C:G	chr3:11033965:C:G	ACA-G	0.00209565	5UTR	ENST00000646702.1	1	94	0	.	.	.	.	.	.	.	.	.	.	.	Non-coding	.	.	.	.	.	.	.	.	.	.	.	.	.	.	.	.	.	.	.	.	.	.	.	.	.
chr3	10992279	C	T	chr3:10992279:C:T	chr3:11033965:C:T	ACA-T	0.00935559	5UTR	ENST00000646702.1	1	94	0	.	.	.	.	.	.	.	.	.	.	.	Non-coding	.	.	.	.	.	.	.	.	.	.	.	.	.	.	.	.	.	.	.	.	.	.	.	.	.
chr3	10992280	A	C	chr3:10992280:A:C	chr3:11033966:A:C	CAG-C	0.00299379	5UTR	ENST00000646702.1	1	95	0	.	.	.	.	.	.	.	.	.	.	.	Non-coding	.	.	.	.	.	.	.	.	.	.	.	.	.	.	.	.	.	.	.	.	.	.	.	.	.
chr3	10992280	A	G	chr3:10992280:A:G	chr3:11033966:A:G	CAG-G	0.0107028	5UTR	ENST00000646702.1	1	95	0	.	.	.	.	.	.	.	.	.	.	.	Non-coding	.	.	.	.	.	.	.	.	.	.	.	.	.	.	.	.	.	.	.	.	.	.	.	.	.
chr3	10992280	A	T	chr3:10992280:A:T	chr3:11033966:A:T	CAG-T	0.00157174	5UTR	ENST00000646702.1	1	95	0	.	.	.	.	.	.	.	.	.	.	.	Non-coding	.	.	.	.	.	.	.	.	.	.	.	.	.	.	.	.	.	.	.	.	.	.	.	.	.
chr3	10992281	G	A	chr3:10992281:G:A	chr3:11033967:G:A	AGA-A	0.00763416	5UTR	ENST00000646702.1	1	96	0	.	.	.	.	.	.	.	.	.	.	.	Non-coding	.	.	.	.	.	.	.	.	.	.	.	.	.	.	.	.	.	.	.	.	.	.	.	.	.
chr3	10992281	G	C	chr3:10992281:G:C	chr3:11033967:G:C	AGA-C	0.00493975	5UTR	ENST00000646702.1	1	96	0	.	.	.	.	.	.	.	.	.	.	.	Non-coding	.	.	.	.	.	.	.	.	.	.	.	.	.	.	.	.	.	.	.	.	.	.	.	.	.
chr3	10992281	G	T	chr3:10992281:G:T	chr3:11033967:G:T	AGA-T	0.00202081	5UTR	ENST00000646702.1	1	96	0	.	.	.	.	.	.	.	.	.	.	.	Non-coding	.	.	.	.	.	.	.	.	.	.	.	.	.	.	.	.	.	.	.	.	.	.	.	.	.
chr3	10992282	A	C	chr3:10992282:A:C	chr3:11033968:A:C	GAG-C	0.000972981	5UTR	ENST00000646702.1	1	97	0	.	.	.	.	.	.	.	.	.	.	.	Non-coding	.	.	.	.	.	.	.	.	.	.	.	.	.	.	.	.	.	.	.	.	.	.	.	.	.
chr3	10992282	A	G	chr3:10992282:A:G	chr3:11033968:A:G	GAG-G	0.00441584	5UTR	ENST00000646702.1	1	97	0	.	.	.	.	.	.	.	.	.	.	.	Non-coding	.	.	.	.	.	.	.	.	.	.	.	.	.	.	.	.	.	.	.	.	.	.	.	.	.
chr3	10992282	A	T	chr3:10992282:A:T	chr3:11033968:A:T	GAG-T	0.00142205	5UTR	ENST00000646702.1	1	97	0	.	.	.	.	.	.	.	.	.	.	.	Non-coding	.	.	.	.	.	.	.	.	.	.	.	.	.	.	.	.	.	.	.	.	.	.	.	.	.
chr3	10992283	G	A	chr3:10992283:G:A	chr3:11033969:G:A	AGA-A	0.00763416	5UTR	ENST00000646702.1	1	98	0	.	.	.	.	.	.	.	.	.	.	.	Non-coding	.	.	.	.	.	.	.	.	.	.	.	.	.	.	.	.	.	.	.	.	.	.	.	.	.
chr3	10992283	G	C	chr3:10992283:G:C	chr3:11033969:G:C	AGA-C	0.00493975	5UTR	ENST00000646702.1	1	98	0	.	.	.	.	.	.	.	.	.	.	.	Non-coding	.	.	.	.	.	.	.	.	.	.	.	.	.	.	.	.	.	.	.	.	.	.	.	.	.
chr3	10992283	G	T	chr3:10992283:G:T	chr3:11033969:G:T	AGA-T	0.00202081	5UTR	ENST00000646702.1	1	98	0	.	.	.	.	.	.	.	.	.	.	.	Non-coding	.	.	.	.	.	.	.	.	.	.	.	.	.	.	.	.	.	.	.	.	.	.	.	.	.
chr3	10992284	A	C	chr3:10992284:A:C	chr3:11033970:A:C	GAC-C	0.00104783	5UTR	ENST00000646702.1	1	99	0	.	.	.	.	.	.	.	.	.	.	.	Non-coding	.	.	.	.	.	.	.	.	.	.	.	.	.	.	.	.	.	.	.	.	.	.	.	.	.
chr3	10992284	A	G	chr3:10992284:A:G	chr3:11033970:A:G	GAC-G	0.00299379	5UTR	ENST00000646702.1	1	99	0	.	.	.	.	.	.	.	.	.	.	.	Non-coding	.	.	.	.	.	.	.	.	.	.	.	.	.	.	.	.	.	.	.	.	.	.	.	.	.
chr3	10992284	A	T	chr3:10992284:A:T	chr3:11033970:A:T	GAC-T	0.0013472	5UTR	ENST00000646702.1	1	99	0	.	.	.	.	.	.	.	.	.	.	.	Non-coding	.	.	.	.	.	.	.	.	.	.	.	.	.	.	.	.	.	.	.	.	.	.	.	.	.
chr3	10992285	C	A	chr3:10992285:C:A	chr3:11033971:C:A	ACC-A	0.00583789	5UTR	ENST00000646702.1	1	100	0	.	.	.	.	.	.	.	.	.	.	.	Non-coding	.	.	.	.	.	.	.	.	.	.	.	.	.	.	.	.	.	.	.	.	.	.	.	.	.
chr3	10992285	C	G	chr3:10992285:C:G	chr3:11033971:C:G	ACC-G	0.0028441	5UTR	ENST00000646702.1	1	100	0	.	.	.	.	.	.	.	.	.	.	.	Non-coding	.	.	.	.	.	.	.	.	.	.	.	.	.	.	.	.	.	.	.	.	.	.	.	.	.
chr3	10992285	C	T	chr3:10992285:C:T	chr3:11033971:C:T	ACC-T	0.0113015	5UTR	ENST00000646702.1	1	100	0	.	.	.	.	.	.	.	.	.	.	.	Non-coding	.	.	.	.	.	.	.	.	.	.	.	.	.	.	.	.	.	.	.	.	.	.	.	.	.
chr3	10992286	C	A	chr3:10992286:C:A	chr3:11033972:C:A	CCA-A	0.00194596	5UTR	ENST00000646702.1	1	101	0	.	.	.	.	.	.	.	.	.	.	.	Non-coding	.	.	.	.	.	.	.	.	.	.	.	.	.	.	.	.	.	.	.	.	.	.	.	.	.
chr3	10992286	C	G	chr3:10992286:C:G	chr3:11033972:C:G	CCA-G	0.00336801	5UTR	ENST00000646702.1	1	101	0	.	.	.	.	.	.	.	.	.	.	.	Non-coding	.	.	.	.	.	.	.	.	.	.	.	.	.	.	.	.	.	.	.	.	.	.	.	.	.
chr3	10992286	C	T	chr3:10992286:C:T	chr3:11033972:C:T	CCA-T	0.00763416	5UTR	ENST00000646702.1	1	101	0	.	.	.	.	.	.	.	.	.	.	.	Non-coding	.	.	.	.	.	.	.	.	.	.	.	.	.	.	.	.	.	.	.	.	.	.	.	.	.
chr3	10992287	A	C	chr3:10992287:A:C	chr3:11033973:A:C	CAA-C	0.00202081	5UTR	ENST00000646702.1	1	102	0	.	.	.	.	.	.	.	.	.	.	.	Non-coding	.	.	.	.	.	.	.	.	.	.	.	.	.	.	.	.	.	.	.	.	.	.	.	.	.
chr3	10992287	A	G	chr3:10992287:A:G	chr3:11033973:A:G	CAA-G	0.00389192	5UTR	ENST00000646702.1	1	102	0	.	.	.	.	.	.	.	.	.	.	.	Non-coding	.	.	.	.	.	.	.	.	.	.	.	.	.	.	.	.	.	.	.	.	.	.	.	.	.
chr3	10992287	A	T	chr3:10992287:A:T	chr3:11033973:A:T	CAA-T	0.000299379	5UTR	ENST00000646702.1	1	102	0	.	.	.	.	.	.	.	.	.	.	.	Non-coding	.	.	.	.	.	.	.	.	.	.	.	.	.	.	.	.	.	.	.	.	.	.	.	.	.
chr3	10992288	A	C	chr3:10992288:A:C	chr3:11033974:A:C	AAG-C	0.00187112	5UTR	ENST00000646702.1	1	103	0	.	.	.	.	.	.	.	.	.	.	.	Non-coding	.	.	.	.	.	.	.	.	.	.	.	.	.	.	.	.	.	.	.	.	.	.	.	.	.
chr3	10992288	A	G	chr3:10992288:A:G	chr3:11033974:A:G	AAG-G	0.00523913	5UTR	ENST00000646702.1	1	103	0	.	.	.	.	.	.	.	.	.	.	.	Non-coding	.	.	.	.	.	.	.	.	.	.	.	.	.	.	.	.	.	.	.	.	.	.	.	.	.
chr3	10992288	A	T	chr3:10992288:A:T	chr3:11033974:A:T	AAG-T	0.000898136	5UTR	ENST00000646702.1	1	103	0	.	.	.	.	.	.	.	.	.	.	.	Non-coding	.	.	.	.	.	.	.	.	.	.	.	.	.	.	.	.	.	.	.	.	.	.	.	.	.
chr3	10992289	G	A	chr3:10992289:G:A	chr3:11033975:G:A	AGA-A	0.00763416	5UTR	ENST00000646702.1	1	104	0	.	.	.	.	.	.	.	.	.	.	.	Non-coding	.	.	.	.	.	.	.	.	.	.	.	.	.	.	.	.	.	.	.	.	.	.	.	.	.
chr3	10992289	G	C	chr3:10992289:G:C	chr3:11033975:G:C	AGA-C	0.00493975	5UTR	ENST00000646702.1	1	104	0	.	.	.	.	.	.	.	.	.	.	.	Non-coding	.	.	.	.	.	.	.	.	.	.	.	.	.	.	.	.	.	.	.	.	.	.	.	.	.
chr3	10992289	G	T	chr3:10992289:G:T	chr3:11033975:G:T	AGA-T	0.00202081	5UTR	ENST00000646702.1	1	104	0	.	.	.	.	.	.	.	.	.	.	.	Non-coding	.	.	.	.	.	.	.	.	.	.	.	.	.	.	.	.	.	.	.	.	.	.	.	.	.
chr3	10992290	A	C	chr3:10992290:A:C	chr3:11033976:A:C	GAC-C	0.00104783	5UTR	ENST00000646702.1	1	105	0	.	.	.	.	.	.	.	.	.	.	.	Non-coding	.	.	.	.	.	.	.	.	.	.	.	.	.	.	.	.	.	.	.	.	.	.	.	.	.
chr3	10992290	A	G	chr3:10992290:A:G	chr3:11033976:A:G	GAC-G	0.00299379	5UTR	ENST00000646702.1	1	105	0	.	.	.	.	.	.	.	.	.	.	.	Non-coding	.	.	.	.	.	.	.	.	.	.	.	.	.	.	.	.	.	.	.	.	.	.	.	.	.
chr3	10992290	A	T	chr3:10992290:A:T	chr3:11033976:A:T	GAC-T	0.0013472	5UTR	ENST00000646702.1	1	105	0	.	.	.	.	.	.	.	.	.	.	.	Non-coding	.	.	.	.	.	.	.	.	.	.	.	.	.	.	.	.	.	.	.	.	.	.	.	.	.
chr3	10992291	C	A	chr3:10992291:C:A	chr3:11033977:C:A	ACG-A	0.00187112	5UTR	ENST00000646702.1	1	106	0	.	.	.	.	.	.	.	.	.	.	.	Non-coding	.	.	.	.	.	.	.	.	.	.	.	.	.	.	.	.	.	.	.	.	.	.	.	.	.
chr3	10992291	C	G	chr3:10992291:C:G	chr3:11033977:C:G	ACG-G	0.00157174	5UTR	ENST00000646702.1	1	106	0	.	.	.	.	.	.	.	.	.	.	.	Non-coding	.	.	.	.	.	.	.	.	.	.	.	.	.	.	.	.	.	.	.	.	.	.	.	.	.
chr3	10992291	C	T	chr3:10992291:C:T	chr3:11033977:C:T	ACG-T	0.0412394	5UTR	ENST00000646702.1	1	106	0	.	.	.	.	.	.	.	.	.	.	.	Non-coding	.	.	.	.	.	.	.	.	.	.	.	.	.	.	.	.	.	.	.	.	.	.	.	.	.
chr3	10992292	G	A	chr3:10992292:G:A	chr3:11033978:G:A	CGG-A	0.0598758	5UTR	ENST00000646702.1	1	107	0	.	.	.	.	.	.	.	.	.	.	.	Non-coding	.	.	.	.	.	.	.	.	.	.	.	.	.	.	.	.	.	.	.	.	.	.	.	.	.
chr3	10992292	G	C	chr3:10992292:G:C	chr3:11033978:G:C	CGG-C	0.00396677	5UTR	ENST00000646702.1	1	107	0	.	.	.	.	.	.	.	.	.	.	.	Non-coding	.	.	.	.	.	.	.	.	.	.	.	.	.	.	.	.	.	.	.	.	.	.	.	.	.
chr3	10992292	G	T	chr3:10992292:G:T	chr3:11033978:G:T	CGG-T	0.00276925	5UTR	ENST00000646702.1	1	107	0	.	.	.	.	.	.	.	.	.	.	.	Non-coding	.	.	.	.	.	.	.	.	.	.	.	.	.	.	.	.	.	.	.	.	.	.	.	.	.
chr3	10992293	G	A	chr3:10992293:G:A	chr3:11033979:G:A	GGA-A	0.00725994	5UTR	ENST00000646702.1	1	108	0	.	.	.	.	.	.	.	.	.	.	.	Non-coding	.	.	.	.	.	.	.	.	.	.	.	.	.	.	.	.	.	.	.	.	.	.	.	.	.
chr3	10992293	G	C	chr3:10992293:G:C	chr3:11033979:G:C	GGA-C	0.00426615	5UTR	ENST00000646702.1	1	108	0	.	.	.	.	.	.	.	.	.	.	.	Non-coding	.	.	.	.	.	.	.	.	.	.	.	.	.	.	.	.	.	.	.	.	.	.	.	.	.
chr3	10992293	G	T	chr3:10992293:G:T	chr3:11033979:G:T	GGA-T	0.00239503	5UTR	ENST00000646702.1	1	108	0	.	.	.	.	.	.	.	.	.	.	.	Non-coding	.	.	.	.	.	.	.	.	.	.	.	.	.	.	.	.	.	.	.	.	.	.	.	.	.
chr3	10992294	A	C	chr3:10992294:A:C	chr3:11033980:A:C	GAC-C	0.00104783	5UTR	ENST00000646702.1	1	109	0	.	.	.	.	.	.	.	.	.	.	.	Non-coding	.	.	.	.	.	.	.	.	.	.	.	.	.	.	.	.	.	.	.	.	.	.	.	.	.
chr3	10992294	A	G	chr3:10992294:A:G	chr3:11033980:A:G	GAC-G	0.00299379	5UTR	ENST00000646702.1	1	109	0	.	.	.	.	.	.	.	.	.	.	.	Non-coding	.	.	.	.	.	.	.	.	.	.	.	.	.	.	.	.	.	.	.	.	.	.	.	.	.
chr3	10992294	A	T	chr3:10992294:A:T	chr3:11033980:A:T	GAC-T	0.0013472	5UTR	ENST00000646702.1	1	109	0	.	.	.	.	.	.	.	.	.	.	.	Non-coding	.	.	.	.	.	.	.	.	.	.	.	.	.	.	.	.	.	.	.	.	.	.	.	.	.
chr3	10992295	C	A	chr3:10992295:C:A	chr3:11033981:C:A	ACA-A	0.00306863	5UTR	ENST00000646702.1	1	110	0	.	.	.	.	.	.	.	.	.	.	.	Non-coding	.	.	.	.	.	.	.	.	.	.	.	.	.	.	.	.	.	.	.	.	.	.	.	.	.
chr3	10992295	C	G	chr3:10992295:C:G	chr3:11033981:C:G	ACA-G	0.00209565	5UTR	ENST00000646702.1	1	110	0	.	.	.	.	.	.	.	.	.	.	.	Non-coding	.	.	.	.	.	.	.	.	.	.	.	.	.	.	.	.	.	.	.	.	.	.	.	.	.
chr3	10992295	C	T	chr3:10992295:C:T	chr3:11033981:C:T	ACA-T	0.00935559	5UTR	ENST00000646702.1	1	110	0	.	.	.	.	.	.	.	.	.	.	.	Non-coding	.	.	.	.	.	.	.	.	.	.	.	.	.	.	.	.	.	.	.	.	.	.	.	.	.
chr3	10992296	A	C	chr3:10992296:A:C	chr3:11033982:A:C	CAG-C	0.00299379	5UTR	ENST00000646702.1	1	111	0	.	.	.	.	.	.	.	.	.	.	.	Non-coding	.	.	.	.	.	.	.	.	.	.	.	.	.	.	.	.	.	.	.	.	.	.	.	.	.
chr3	10992296	A	G	chr3:10992296:A:G	chr3:11033982:A:G	CAG-G	0.0107028	5UTR	ENST00000646702.1	1	111	0	.	.	.	.	.	.	.	.	.	.	.	Non-coding	.	.	.	.	.	.	.	.	.	.	.	.	.	.	.	.	.	.	.	.	.	.	.	.	.
chr3	10992296	A	T	chr3:10992296:A:T	chr3:11033982:A:T	CAG-T	0.00157174	5UTR	ENST00000646702.1	1	111	0	.	.	.	.	.	.	.	.	.	.	.	Non-coding	.	.	.	.	.	.	.	.	.	.	.	.	.	.	.	.	.	.	.	.	.	.	.	.	.
chr3	10992297	G	A	chr3:10992297:G:A	chr3:11033983:G:A	AGG-A	0.0123494	5UTR	ENST00000646702.1	1	112	0	.	.	.	.	.	.	.	.	.	.	.	Non-coding	.	.	.	.	.	.	.	.	.	.	.	.	.	.	.	.	.	.	.	.	.	.	.	.	.
chr3	10992297	G	C	chr3:10992297:G:C	chr3:11033983:G:C	AGG-C	0.00456553	5UTR	ENST00000646702.1	1	112	0	.	.	.	.	.	.	.	.	.	.	.	Non-coding	.	.	.	.	.	.	.	.	.	.	.	.	.	.	.	.	.	.	.	.	.	.	.	.	.
chr3	10992297	G	T	chr3:10992297:G:T	chr3:11033983:G:T	AGG-T	0.00254472	5UTR	ENST00000646702.1	1	112	0	.	.	.	.	.	.	.	.	.	.	.	Non-coding	.	.	.	.	.	.	.	.	.	.	.	.	.	.	.	.	.	.	.	.	.	.	.	.	.
chr3	10992298	G	A	chr3:10992298:G:A	chr3:11033984:G:A	GGC-A	0.00950528	5UTR	ENST00000646702.1	1	113	0	.	.	.	.	.	.	.	.	.	.	.	Non-coding	.	.	.	.	.	.	.	.	.	.	.	.	.	.	.	.	.	.	.	.	.	.	.	.	.
chr3	10992298	G	C	chr3:10992298:G:C	chr3:11033984:G:C	GGC-C	0.00254472	5UTR	ENST00000646702.1	1	113	0	.	.	.	.	.	.	.	.	.	.	.	Non-coding	.	.	.	.	.	.	.	.	.	.	.	.	.	.	.	.	.	.	.	.	.	.	.	.	.
chr3	10992298	G	T	chr3:10992298:G:T	chr3:11033984:G:T	GGC-T	0.00464037	5UTR	ENST00000646702.1	1	113	0	.	.	.	.	.	.	.	.	.	.	.	Non-coding	.	.	.	.	.	.	.	.	.	.	.	.	.	.	.	.	.	.	.	.	.	.	.	.	.
chr3	10992299	C	A	chr3:10992299:C:A	chr3:11033985:C:A	GCA-A	0.0028441	5UTR	ENST00000646702.1	1	114	0	.	.	.	.	.	.	.	.	.	.	.	Non-coding	.	.	.	.	.	.	.	.	.	.	.	.	.	.	.	.	.	.	.	.	.	.	.	.	.
chr3	10992299	C	G	chr3:10992299:C:G	chr3:11033985:C:G	GCA-G	0.00254472	5UTR	ENST00000646702.1	1	114	0	.	.	.	.	.	.	.	.	.	.	.	Non-coding	.	.	.	.	.	.	.	.	.	.	.	.	.	.	.	.	.	.	.	.	.	.	.	.	.
chr3	10992299	C	T	chr3:10992299:C:T	chr3:11033985:C:T	GCA-T	0.00681087	5UTR	ENST00000646702.1	1	114	0	.	.	.	.	.	.	.	.	.	.	.	Non-coding	.	.	.	.	.	.	.	.	.	.	.	.	.	.	.	.	.	.	.	.	.	.	.	.	.
chr3	10992300	A	C	chr3:10992300:A:C	chr3:11033986:A:C	CAG-C	0.00299379	5UTR	ENST00000646702.1	1	115	0	.	.	.	.	.	.	.	.	.	.	.	Non-coding	.	.	.	.	.	.	.	.	.	.	.	.	.	.	.	.	.	.	.	.	.	.	.	.	.
chr3	10992300	A	G	chr3:10992300:A:G	chr3:11033986:A:G	CAG-G	0.0107028	5UTR	ENST00000646702.1	1	115	0	.	.	.	.	.	.	.	.	.	.	.	Non-coding	.	.	.	.	.	.	.	.	.	.	.	.	.	.	.	.	.	.	.	.	.	.	.	.	.
chr3	10992300	A	T	chr3:10992300:A:T	chr3:11033986:A:T	CAG-T	0.00157174	5UTR	ENST00000646702.1	1	115	0	.	.	.	.	.	.	.	.	.	.	.	Non-coding	.	.	.	.	.	.	.	.	.	.	.	.	.	.	.	.	.	.	.	.	.	.	.	.	.
chr3	10992301	G	A	chr3:10992301:G:A	chr3:11033987:G:A	AGA-A	0.00763416	5UTR	ENST00000646702.1	1	116	0	.	.	.	.	.	.	.	.	.	.	.	Non-coding	.	.	.	.	.	.	.	.	.	.	.	.	.	.	.	.	.	.	.	.	.	.	.	.	.
chr3	10992301	G	C	chr3:10992301:G:C	chr3:11033987:G:C	AGA-C	0.00493975	5UTR	ENST00000646702.1	1	116	0	.	.	.	.	.	.	.	.	.	.	.	Non-coding	.	.	.	.	.	.	.	.	.	.	.	.	.	.	.	.	.	.	.	.	.	.	.	.	.
chr3	10992301	G	T	chr3:10992301:G:T	chr3:11033987:G:T	AGA-T	0.00202081	5UTR	ENST00000646702.1	1	116	0	.	.	.	.	.	.	.	.	.	.	.	Non-coding	.	.	.	.	.	.	.	.	.	.	.	.	.	.	.	.	.	.	.	.	.	.	.	.	.
chr3	10992302	A	C	chr3:10992302:A:C	chr3:11033988:A:C	GAC-C	0.00104783	5UTR	ENST00000646702.1	1	117	0	.	.	.	.	.	.	.	.	.	.	.	Non-coding	.	.	.	.	.	.	.	.	.	.	.	.	.	.	.	.	.	.	.	.	.	.	.	.	.
chr3	10992302	A	G	chr3:10992302:A:G	chr3:11033988:A:G	GAC-G	0.00299379	5UTR	ENST00000646702.1	1	117	0	.	.	.	.	.	.	.	.	.	.	.	Non-coding	.	.	.	.	.	.	.	.	.	.	.	.	.	.	.	.	.	.	.	.	.	.	.	.	.
chr3	10992302	A	T	chr3:10992302:A:T	chr3:11033988:A:T	GAC-T	0.0013472	5UTR	ENST00000646702.1	1	117	0	.	.	.	.	.	.	.	.	.	.	.	Non-coding	.	.	.	.	.	.	.	.	.	.	.	.	.	.	.	.	.	.	.	.	.	.	.	.	.
chr3	10992303	C	A	chr3:10992303:C:A	chr3:11033989:C:A	ACA-A	0.00306863	5UTR	ENST00000646702.1	1	118	0	.	.	.	.	.	.	.	.	.	.	.	Non-coding	.	.	.	.	.	.	.	.	.	.	.	.	.	.	.	.	.	.	.	.	.	.	.	.	.
chr3	10992303	C	G	chr3:10992303:C:G	chr3:11033989:C:G	ACA-G	0.00209565	5UTR	ENST00000646702.1	1	118	0	.	.	.	.	.	.	.	.	.	.	.	Non-coding	.	.	.	.	.	.	.	.	.	.	.	.	.	.	.	.	.	.	.	.	.	.	.	.	.
chr3	10992303	C	T	chr3:10992303:C:T	chr3:11033989:C:T	ACA-T	0.00935559	5UTR	ENST00000646702.1	1	118	0	.	.	.	.	.	.	.	.	.	.	.	Non-coding	.	.	.	.	.	.	.	.	.	.	.	.	.	.	.	.	.	.	.	.	.	.	.	.	.
chr3	10992304	A	C	chr3:10992304:A:C	chr3:11033990:A:C	CAG-C	0.00299379	5UTR	ENST00000646702.1	1	119	0	.	.	.	.	.	.	.	.	.	.	.	Non-coding	.	.	.	.	.	.	.	.	.	.	.	.	.	.	.	.	.	.	.	.	.	.	.	.	.
chr3	10992304	A	G	chr3:10992304:A:G	chr3:11033990:A:G	CAG-G	0.0107028	5UTR	ENST00000646702.1	1	119	0	.	.	.	.	.	.	.	.	.	.	.	Non-coding	.	.	.	.	.	.	.	.	.	.	.	.	.	.	.	.	.	.	.	.	.	.	.	.	.
chr3	10992304	A	T	chr3:10992304:A:T	chr3:11033990:A:T	CAG-T	0.00157174	5UTR	ENST00000646702.1	1	119	0	.	.	.	.	.	.	.	.	.	.	.	Non-coding	.	.	.	.	.	.	.	.	.	.	.	.	.	.	.	.	.	.	.	.	.	.	.	.	.
chr3	10992305	G	A	chr3:10992305:G:A	chr3:11033991:G:A	AGG-A	0.0123494	5UTR	ENST00000646702.1	1	120	0	.	.	.	.	.	.	.	.	.	.	.	Non-coding	.	.	.	.	.	.	.	.	.	.	.	.	.	.	.	.	.	.	.	.	.	.	.	.	.
chr3	10992305	G	C	chr3:10992305:G:C	chr3:11033991:G:C	AGG-C	0.00456553	5UTR	ENST00000646702.1	1	120	0	.	.	.	.	.	.	.	.	.	.	.	Non-coding	.	.	.	.	.	.	.	.	.	.	.	.	.	.	.	.	.	.	.	.	.	.	.	.	.
chr3	10992305	G	T	chr3:10992305:G:T	chr3:11033991:G:T	AGG-T	0.00254472	5UTR	ENST00000646702.1	1	120	0	.	.	.	.	.	.	.	.	.	.	.	Non-coding	.	.	.	.	.	.	.	.	.	.	.	.	.	.	.	.	.	.	.	.	.	.	.	.	.
chr3	10992306	G	A	chr3:10992306:G:A	chr3:11033992:G:A	GGC-A	0.00950528	Splice D	ENST00000646702.1	1	120	0	.	.	.	.	.	.	.	.	.	.	.	Non-coding	.	.	.	.	.	.	.	.	.	.	.	.	.	.	.	.	.	.	.	.	.	.	.	.	.
chr3	10992306	G	C	chr3:10992306:G:C	chr3:11033992:G:C	GGC-C	0.00254472	Splice D	ENST00000646702.1	1	120	0	.	.	.	.	.	.	.	.	.	.	.	Non-coding	.	.	.	.	.	.	.	.	.	.	.	.	.	.	.	.	.	.	.	.	.	.	.	.	.
chr3	10992306	G	T	chr3:10992306:G:T	chr3:11033992:G:T	GGC-T	0.00464037	Splice D	ENST00000646702.1	1	120	0	.	.	.	.	.	.	.	.	.	.	.	Non-coding	.	.	.	.	.	.	.	.	.	.	.	.	.	.	.	.	.	.	.	.	.	.	.	.	.
chr3	10992307	C	A	chr3:10992307:C:A	chr3:11033993:C:A	GCT-A	0.0021705	Splice D	ENST00000646702.1	1	120	0	.	.	.	.	.	.	.	.	.	.	.	Non-coding	.	.	.	.	.	.	.	.	.	.	.	.	.	.	.	.	.	.	.	.	.	.	.	.	.
chr3	10992307	C	G	chr3:10992307:C:G	chr3:11033993:C:G	GCT-G	0.00314348	Splice D	ENST00000646702.1	1	120	0	.	.	.	.	.	.	.	.	.	.	.	Non-coding	.	.	.	.	.	.	.	.	.	.	.	.	.	.	.	.	.	.	.	.	.	.	.	.	.
chr3	10992307	C	T	chr3:10992307:C:T	chr3:11033993:C:T	GCT-T	0.00958012	Splice D	ENST00000646702.1	1	120	0	.	.	.	.	.	.	.	.	.	.	.	Non-coding	.	.	.	.	.	.	.	.	.	.	.	.	.	.	.	.	.	.	.	.	.	.	.	.	.
chr3	11015670	A	C	chr3:11015670:A:C	chr3:11057356:A:C	CAG-C	0.00299379	Splice A	ENST00000646702.1	2	120	1	.	.	.	.	.	.	.	.	.	.	.	Non-coding	.	.	.	.	.	.	.	.	.	.	.	.	.	.	.	.	.	.	.	.	.	.	.	.	.
chr3	11015670	A	G	chr3:11015670:A:G	chr3:11057356:A:G	CAG-G	0.0107028	Splice A	ENST00000646702.1	2	120	1	.	.	.	.	.	.	.	.	.	.	.	Non-coding	.	.	.	.	.	.	.	.	.	.	.	.	.	.	.	.	.	.	.	.	.	.	.	.	.
chr3	11015670	A	T	chr3:11015670:A:T	chr3:11057356:A:T	CAG-T	0.00157174	Splice A	ENST00000646702.1	2	120	1	.	.	.	.	.	.	.	.	.	.	.	Non-coding	.	.	.	.	.	.	.	.	.	.	.	.	.	.	.	.	.	.	.	.	.	.	.	.	.
chr3	11015671	G	A	chr3:11015671:G:A	chr3:11057357:G:A	AGG-A	0.0123494	Splice A	ENST00000646702.1	2	120	1	.	.	.	.	.	.	.	.	.	.	.	Non-coding	.	.	.	.	.	.	.	.	.	.	.	.	.	.	.	.	.	.	.	.	.	.	.	.	.
chr3	11015671	G	C	chr3:11015671:G:C	chr3:11057357:G:C	AGG-C	0.00456553	Splice A	ENST00000646702.1	2	120	1	.	.	.	.	.	.	.	.	.	.	.	Non-coding	.	.	.	.	.	.	.	.	.	.	.	.	.	.	.	.	.	.	.	.	.	.	.	.	.
chr3	11015671	G	T	chr3:11015671:G:T	chr3:11057357:G:T	AGG-T	0.00254472	Splice A	ENST00000646702.1	2	120	1	.	.	.	.	.	.	.	.	.	.	.	Non-coding	.	.	.	.	.	.	.	.	.	.	.	.	.	.	.	.	.	.	.	.	.	.	.	.	.
chr3	11015672	G	A	chr3:11015672:G:A	chr3:11057358:G:A	GGA-A	0.00725994	5UTR	ENST00000646702.1	2	121	0	.	.	.	.	.	.	.	.	.	.	.	Non-coding	.	.	.	.	.	.	.	.	.	.	.	.	.	.	.	.	.	.	.	.	.	.	.	.	.
chr3	11015672	G	C	chr3:11015672:G:C	chr3:11057358:G:C	GGA-C	0.00426615	5UTR	ENST00000646702.1	2	121	0	.	.	.	.	.	.	.	.	.	.	.	Non-coding	.	.	.	.	.	.	.	.	.	.	.	.	.	.	.	.	.	.	.	.	.	.	.	.	.
chr3	11015672	G	T	chr3:11015672:G:T	chr3:11057358:G:T	GGA-T	0.00239503	5UTR	ENST00000646702.1	2	121	0	.	.	.	.	.	.	.	.	.	.	.	Non-coding	.	.	.	.	.	.	.	.	.	.	.	.	.	.	.	.	.	.	.	.	.	.	.	.	.
chr3	11015673	A	C	chr3:11015673:A:C	chr3:11057359:A:C	GAT-C	0.000823292	5UTR	ENST00000646702.1	2	122	0	.	.	.	.	.	.	.	.	.	.	.	Non-coding	.	.	.	.	.	.	.	.	.	.	.	.	.	.	.	.	.	.	.	.	.	.	.	.	.
chr3	11015673	A	G	chr3:11015673:A:G	chr3:11057359:A:G	GAT-G	0.00479006	5UTR	ENST00000646702.1	2	122	0	.	.	.	.	.	.	.	.	.	.	.	Non-coding	.	.	.	.	.	.	.	.	.	.	.	.	.	.	.	.	.	.	.	.	.	.	.	.	.
chr3	11015673	A	T	chr3:11015673:A:T	chr3:11057359:A:T	GAT-T	0.00269441	5UTR	ENST00000646702.1	2	122	0	.	.	.	.	.	.	.	.	.	.	.	Non-coding	.	.	.	.	.	.	.	.	.	.	.	.	.	.	.	.	.	.	.	.	.	.	.	.	.
chr3	11015674	T	A	chr3:11015674:T:A	chr3:11057360:T:A	ATC-A	0.00172143	5UTR	ENST00000646702.1	2	123	0	.	.	.	.	.	.	.	.	.	.	.	Non-coding	.	.	.	.	.	.	.	.	.	.	.	.	.	.	.	.	.	.	.	.	.	.	.	.	.
chr3	11015674	T	C	chr3:11015674:T:C	chr3:11057360:T:C	ATC-C	0.0041913	5UTR	ENST00000646702.1	2	123	0	.	.	.	.	.	.	.	.	.	.	.	Non-coding	.	.	.	.	.	.	.	.	.	.	.	.	.	.	.	.	.	.	.	.	.	.	.	.	.
chr3	11015674	T	G	chr3:11015674:T:G	chr3:11057360:T:G	ATC-G	0.00104783	5UTR	ENST00000646702.1	2	123	0	.	.	.	.	.	.	.	.	.	.	.	Non-coding	.	.	.	.	.	.	.	.	.	.	.	.	.	.	.	.	.	.	.	.	.	.	.	.	.
chr3	11015675	C	A	chr3:11015675:C:A	chr3:11057361:C:A	TCT-A	0.00306863	5UTR	ENST00000646702.1	2	124	0	.	.	.	.	.	.	.	.	.	.	.	Non-coding	.	.	.	.	.	.	.	.	.	.	.	.	.	.	.	.	.	.	.	.	.	.	.	.	.
chr3	11015675	C	G	chr3:11015675:C:G	chr3:11057361:C:G	TCT-G	0.00456553	5UTR	ENST00000646702.1	2	124	0	.	.	.	.	.	.	.	.	.	.	.	Non-coding	.	.	.	.	.	.	.	.	.	.	.	.	.	.	.	.	.	.	.	.	.	.	.	.	.
chr3	11015675	C	T	chr3:11015675:C:T	chr3:11057361:C:T	TCT-T	0.0063618	5UTR	ENST00000646702.1	2	124	0	.	.	.	.	.	.	.	.	.	.	.	Non-coding	.	.	.	.	.	.	.	.	.	.	.	.	.	.	.	.	.	.	.	.	.	.	.	.	.
chr3	11015676	T	A	chr3:11015676:T:A	chr3:11057362:T:A	CTC-A	0.00157174	5UTR	ENST00000646702.1	2	125	0	.	.	.	.	.	.	.	.	.	.	.	Non-coding	.	.	.	.	.	.	.	.	.	.	.	.	.	.	.	.	.	.	.	.	.	.	.	.	.
chr3	11015676	T	C	chr3:11015676:T:C	chr3:11057362:T:C	CTC-C	0.00396677	5UTR	ENST00000646702.1	2	125	0	.	.	.	.	.	.	.	.	.	.	.	Non-coding	.	.	.	.	.	.	.	.	.	.	.	.	.	.	.	.	.	.	.	.	.	.	.	.	.
chr3	11015676	T	G	chr3:11015676:T:G	chr3:11057362:T:G	CTC-G	0.00104783	5UTR	ENST00000646702.1	2	125	0	.	.	.	.	.	.	.	.	.	.	.	Non-coding	.	.	.	.	.	.	.	.	.	.	.	.	.	.	.	.	.	.	.	.	.	.	.	.	.
chr3	11015677	C	A	chr3:11015677:C:A	chr3:11057363:C:A	TCA-A	0.00157174	5UTR	ENST00000646702.1	2	126	0	.	.	.	.	.	.	.	.	.	.	.	Non-coding	.	.	.	.	.	.	.	.	.	.	.	.	.	.	.	.	.	.	.	.	.	.	.	.	.
chr3	11015677	C	G	chr3:11015677:C:G	chr3:11057363:C:G	TCA-G	0.00209565	5UTR	ENST00000646702.1	2	126	0	.	.	.	.	.	.	.	.	.	.	.	Non-coding	.	.	.	.	.	.	.	.	.	.	.	.	.	.	.	.	.	.	.	.	.	.	.	.	.
chr3	11015677	C	T	chr3:11015677:C:T	chr3:11057363:C:T	TCA-T	0.00576304	5UTR	ENST00000646702.1	2	126	0	.	.	.	.	.	.	.	.	.	.	.	Non-coding	.	.	.	.	.	.	.	.	.	.	.	.	.	.	.	.	.	.	.	.	.	.	.	.	.
chr3	11015678	A	C	chr3:11015678:A:C	chr3:11057364:A:C	CAC-C	0.0021705	5UTR	ENST00000646702.1	2	127	0	.	.	.	.	.	.	.	.	.	.	.	Non-coding	.	.	.	.	.	.	.	.	.	.	.	.	.	.	.	.	.	.	.	.	.	.	.	.	.
chr3	11015678	A	G	chr3:11015678:A:G	chr3:11057364:A:G	CAC-G	0.00516428	5UTR	ENST00000646702.1	2	127	0	.	.	.	.	.	.	.	.	.	.	.	Non-coding	.	.	.	.	.	.	.	.	.	.	.	.	.	.	.	.	.	.	.	.	.	.	.	.	.
chr3	11015678	A	T	chr3:11015678:A:T	chr3:11057364:A:T	CAC-T	0.00127236	5UTR	ENST00000646702.1	2	127	0	.	.	.	.	.	.	.	.	.	.	.	Non-coding	.	.	.	.	.	.	.	.	.	.	.	.	.	.	.	.	.	.	.	.	.	.	.	.	.
chr3	11015679	C	A	chr3:11015679:C:A	chr3:11057365:C:A	ACC-A	0.00583789	5UTR	ENST00000646702.1	2	128	0	.	.	.	.	.	.	.	.	.	.	.	Non-coding	.	.	.	.	.	.	.	.	.	.	.	.	.	.	.	.	.	.	.	.	.	.	.	.	.
chr3	11015679	C	G	chr3:11015679:C:G	chr3:11057365:C:G	ACC-G	0.0028441	5UTR	ENST00000646702.1	2	128	0	.	.	.	.	.	.	.	.	.	.	.	Non-coding	.	.	.	.	.	.	.	.	.	.	.	.	.	.	.	.	.	.	.	.	.	.	.	.	.
chr3	11015679	C	T	chr3:11015679:C:T	chr3:11057365:C:T	ACC-T	0.0113015	5UTR	ENST00000646702.1	2	128	0	.	.	.	.	.	.	.	.	.	.	.	Non-coding	.	.	.	.	.	.	.	.	.	.	.	.	.	.	.	.	.	.	.	.	.	.	.	.	.
chr3	11015680	C	A	chr3:11015680:C:A	chr3:11057366:C:A	CCC-A	0.0028441	5UTR	ENST00000646702.1	2	129	0	.	.	.	.	.	.	.	.	.	.	.	Non-coding	.	.	.	.	.	.	.	.	.	.	.	.	.	.	.	.	.	.	.	.	.	.	.	.	.
chr3	11015680	C	G	chr3:11015680:C:G	chr3:11057366:C:G	CCC-G	0.00456553	5UTR	ENST00000646702.1	2	129	0	.	.	.	.	.	.	.	.	.	.	.	Non-coding	.	.	.	.	.	.	.	.	.	.	.	.	.	.	.	.	.	.	.	.	.	.	.	.	.
chr3	11015680	C	T	chr3:11015680:C:T	chr3:11057366:C:T	CCC-T	0.00980466	5UTR	ENST00000646702.1	2	129	0	.	.	.	.	.	.	.	.	.	.	.	Non-coding	.	.	.	.	.	.	.	.	.	.	.	.	.	.	.	.	.	.	.	.	.	.	.	.	.
chr3	11015681	C	A	chr3:11015681:C:A	chr3:11057367:C:A	CCA-A	0.00194596	5UTR	ENST00000646702.1	2	130	0	.	.	.	.	.	.	.	.	.	.	.	Non-coding	.	.	.	.	.	.	.	.	.	.	.	.	.	.	.	.	.	.	.	.	.	.	.	.	.
chr3	11015681	C	G	chr3:11015681:C:G	chr3:11057367:C:G	CCA-G	0.00336801	5UTR	ENST00000646702.1	2	130	0	.	.	.	.	.	.	.	.	.	.	.	Non-coding	.	.	.	.	.	.	.	.	.	.	.	.	.	.	.	.	.	.	.	.	.	.	.	.	.
chr3	11015681	C	T	chr3:11015681:C:T	chr3:11057367:C:T	CCA-T	0.00763416	5UTR	ENST00000646702.1	2	130	0	.	.	.	.	.	.	.	.	.	.	.	Non-coding	.	.	.	.	.	.	.	.	.	.	.	.	.	.	.	.	.	.	.	.	.	.	.	.	.
chr3	11015682	A	C	chr3:11015682:A:C	chr3:11057368:A:C	CAG-C	0.00299379	5UTR	ENST00000646702.1	2	131	0	.	.	.	.	.	.	.	.	.	.	.	Non-coding	.	.	.	.	.	.	.	.	.	.	.	.	.	.	.	.	.	.	.	.	.	.	.	.	.
chr3	11015682	A	G	chr3:11015682:A:G	chr3:11057368:A:G	CAG-G	0.0107028	5UTR	ENST00000646702.1	2	131	0	.	.	.	.	.	.	.	.	.	.	.	Non-coding	.	.	.	.	.	.	.	.	.	.	.	.	.	.	.	.	.	.	.	.	.	.	.	.	.
chr3	11015682	A	T	chr3:11015682:A:T	chr3:11057368:A:T	CAG-T	0.00157174	5UTR	ENST00000646702.1	2	131	0	.	.	.	.	.	.	.	.	.	.	.	Non-coding	.	.	.	.	.	.	.	.	.	.	.	.	.	.	.	.	.	.	.	.	.	.	.	.	.
chr3	11015683	G	A	chr3:11015683:G:A	chr3:11057369:G:A	AGG-A	0.0123494	5UTR	ENST00000646702.1	2	132	0	.	.	.	.	.	.	.	.	.	.	.	Non-coding	.	.	.	.	.	.	.	.	.	.	.	.	.	.	.	.	.	.	.	.	.	.	.	.	.
chr3	11015683	G	C	chr3:11015683:G:C	chr3:11057369:G:C	AGG-C	0.00456553	5UTR	ENST00000646702.1	2	132	0	.	.	.	.	.	.	.	.	.	.	.	Non-coding	.	.	.	.	.	.	.	.	.	.	.	.	.	.	.	.	.	.	.	.	.	.	.	.	.
chr3	11015683	G	T	chr3:11015683:G:T	chr3:11057369:G:T	AGG-T	0.00254472	5UTR	ENST00000646702.1	2	132	0	.	.	.	.	.	.	.	.	.	.	.	Non-coding	.	.	.	.	.	.	.	.	.	.	.	.	.	.	.	.	.	.	.	.	.	.	.	.	.
chr3	11015684	G	A	chr3:11015684:G:A	chr3:11057370:G:A	GGG-A	0.0100292	5UTR	ENST00000646702.1	2	133	0	.	.	.	.	.	.	.	.	.	.	.	Non-coding	.	.	.	.	.	.	.	.	.	.	.	.	.	.	.	.	.	.	.	.	.	.	.	.	.
chr3	11015684	G	C	chr3:11015684:G:C	chr3:11057370:G:C	GGG-C	0.00254472	5UTR	ENST00000646702.1	2	133	0	.	.	.	.	.	.	.	.	.	.	.	Non-coding	.	.	.	.	.	.	.	.	.	.	.	.	.	.	.	.	.	.	.	.	.	.	.	.	.
chr3	11015684	G	T	chr3:11015684:G:T	chr3:11057370:G:T	GGG-T	0.00299379	5UTR	ENST00000646702.1	2	133	0	.	.	.	.	.	.	.	.	.	.	.	Non-coding	.	.	.	.	.	.	.	.	.	.	.	.	.	.	.	.	.	.	.	.	.	.	.	.	.
chr3	11015685	G	A	chr3:11015685:G:A	chr3:11057371:G:A	GGT-A	0.0113764	5UTR	ENST00000646702.1	2	134	0	.	.	.	.	.	.	.	.	.	.	.	Non-coding	.	.	.	.	.	.	.	.	.	.	.	.	.	.	.	.	.	.	.	.	.	.	.	.	.
chr3	11015685	G	C	chr3:11015685:G:C	chr3:11057371:G:C	GGT-C	0.00299379	5UTR	ENST00000646702.1	2	134	0	.	.	.	.	.	.	.	.	.	.	.	Non-coding	.	.	.	.	.	.	.	.	.	.	.	.	.	.	.	.	.	.	.	.	.	.	.	.	.
chr3	11015685	G	T	chr3:11015685:G:T	chr3:11057371:G:T	GGT-T	0.00381708	5UTR	ENST00000646702.1	2	134	0	.	.	.	.	.	.	.	.	.	.	.	Non-coding	.	.	.	.	.	.	.	.	.	.	.	.	.	.	.	.	.	.	.	.	.	.	.	.	.
chr3	11015686	T	A	chr3:11015686:T:A	chr3:11057372:T:A	GTG-A	0.00179627	5UTR	ENST00000646702.1	2	135	0	.	.	.	.	.	.	.	.	.	.	.	Non-coding	.	.	.	.	.	.	.	.	.	.	.	.	.	.	.	.	.	.	.	.	.	.	.	.	.
chr3	11015686	T	C	chr3:11015686:T:C	chr3:11057372:T:C	GTG-C	0.00538882	5UTR	ENST00000646702.1	2	135	0	.	.	.	.	.	.	.	.	.	.	.	Non-coding	.	.	.	.	.	.	.	.	.	.	.	.	.	.	.	.	.	.	.	.	.	.	.	.	.
chr3	11015686	T	G	chr3:11015686:T:G	chr3:11057372:T:G	GTG-G	0.00194596	5UTR	ENST00000646702.1	2	135	0	.	.	.	.	.	.	.	.	.	.	.	Non-coding	.	.	.	.	.	.	.	.	.	.	.	.	.	.	.	.	.	.	.	.	.	.	.	.	.
chr3	11015687	G	A	chr3:11015687:G:A	chr3:11057373:G:A	TGG-A	0.00808323	5UTR	ENST00000646702.1	2	136	0	.	.	.	.	.	.	.	.	.	.	.	Non-coding	.	.	.	.	.	.	.	.	.	.	.	.	.	.	.	.	.	.	.	.	.	.	.	.	.
chr3	11015687	G	C	chr3:11015687:G:C	chr3:11057373:G:C	TGG-C	0.00232019	5UTR	ENST00000646702.1	2	136	0	.	.	.	.	.	.	.	.	.	.	.	Non-coding	.	.	.	.	.	.	.	.	.	.	.	.	.	.	.	.	.	.	.	.	.	.	.	.	.
chr3	11015687	G	T	chr3:11015687:G:T	chr3:11057373:G:T	TGG-T	0.00246987	5UTR	ENST00000646702.1	2	136	0	.	.	.	.	.	.	.	.	.	.	.	Non-coding	.	.	.	.	.	.	.	.	.	.	.	.	.	.	.	.	.	.	.	.	.	.	.	.	.
chr3	11015688	G	A	chr3:11015688:G:A	chr3:11057374:G:A	GGC-A	0.00950528	5UTR	ENST00000646702.1	2	137	0	.	.	.	.	.	.	.	.	.	.	.	Non-coding	.	.	.	.	.	.	.	.	.	.	.	.	.	.	.	.	.	.	.	.	.	.	.	.	.
chr3	11015688	G	C	chr3:11015688:G:C	chr3:11057374:G:C	GGC-C	0.00254472	5UTR	ENST00000646702.1	2	137	0	.	.	.	.	.	.	.	.	.	.	.	Non-coding	.	.	.	.	.	.	.	.	.	.	.	.	.	.	.	.	.	.	.	.	.	.	.	.	.
chr3	11015688	G	T	chr3:11015688:G:T	chr3:11057374:G:T	GGC-T	0.00464037	5UTR	ENST00000646702.1	2	137	0	.	.	.	.	.	.	.	.	.	.	.	Non-coding	.	.	.	.	.	.	.	.	.	.	.	.	.	.	.	.	.	.	.	.	.	.	.	.	.
chr3	11015689	C	A	chr3:11015689:C:A	chr3:11057375:C:A	GCA-A	0.0028441	5UTR	ENST00000646702.1	2	138	0	.	.	.	.	.	.	.	.	.	.	.	Non-coding	.	.	.	.	.	.	.	.	.	.	.	.	.	.	.	.	.	.	.	.	.	.	.	.	.
chr3	11015689	C	G	chr3:11015689:C:G	chr3:11057375:C:G	GCA-G	0.00254472	5UTR	ENST00000646702.1	2	138	0	.	.	.	.	.	.	.	.	.	.	.	Non-coding	.	.	.	.	.	.	.	.	.	.	.	.	.	.	.	.	.	.	.	.	.	.	.	.	.
chr3	11015689	C	T	chr3:11015689:C:T	chr3:11057375:C:T	GCA-T	0.00681087	5UTR	ENST00000646702.1	2	138	0	.	.	.	.	.	.	.	.	.	.	.	Non-coding	.	.	.	.	.	.	.	.	.	.	.	.	.	.	.	.	.	.	.	.	.	.	.	.	.
chr3	11015690	A	C	chr3:11015690:A:C	chr3:11057376:A:C	CAG-C	0.00299379	5UTR	ENST00000646702.1	2	139	0	.	.	.	.	.	.	.	.	.	.	.	Non-coding	.	.	.	.	.	.	.	.	.	.	.	.	.	.	.	.	.	.	.	.	.	.	.	.	.
chr3	11015690	A	G	chr3:11015690:A:G	chr3:11057376:A:G	CAG-G	0.0107028	5UTR	ENST00000646702.1	2	139	0	.	.	.	.	.	.	.	.	.	.	.	Non-coding	.	.	.	.	.	.	.	.	.	.	.	.	.	.	.	.	.	.	.	.	.	.	.	.	.
chr3	11015690	A	T	chr3:11015690:A:T	chr3:11057376:A:T	CAG-T	0.00157174	5UTR	ENST00000646702.1	2	139	0	.	.	.	.	.	.	.	.	.	.	.	Non-coding	.	.	.	.	.	.	.	.	.	.	.	.	.	.	.	.	.	.	.	.	.	.	.	.	.
chr3	11015691	G	A	chr3:11015691:G:A	chr3:11057377:G:A	AGA-A	0.00763416	5UTR	ENST00000646702.1	2	140	0	.	.	.	.	.	.	.	.	.	.	.	Non-coding	.	.	.	.	.	.	.	.	.	.	.	.	.	.	.	.	.	.	.	.	.	.	.	.	.
chr3	11015691	G	C	chr3:11015691:G:C	chr3:11057377:G:C	AGA-C	0.00493975	5UTR	ENST00000646702.1	2	140	0	.	.	.	.	.	.	.	.	.	.	.	Non-coding	.	.	.	.	.	.	.	.	.	.	.	.	.	.	.	.	.	.	.	.	.	.	.	.	.
chr3	11015691	G	T	chr3:11015691:G:T	chr3:11057377:G:T	AGA-T	0.00202081	5UTR	ENST00000646702.1	2	140	0	.	.	.	.	.	.	.	.	.	.	.	Non-coding	.	.	.	.	.	.	.	.	.	.	.	.	.	.	.	.	.	.	.	.	.	.	.	.	.
chr3	11015692	A	C	chr3:11015692:A:C	chr3:11057378:A:C	GAA-C	0.00187112	5UTR	ENST00000646702.1	2	141	0	.	.	.	.	.	.	.	.	.	.	.	Non-coding	.	.	.	.	.	.	.	.	.	.	.	.	.	.	.	.	.	.	.	.	.	.	.	.	.
chr3	11015692	A	G	chr3:11015692:A:G	chr3:11057378:A:G	GAA-G	0.0021705	5UTR	ENST00000646702.1	2	141	0	.	.	.	.	.	.	.	.	.	.	.	Non-coding	.	.	.	.	.	.	.	.	.	.	.	.	.	.	.	.	.	.	.	.	.	.	.	.	.
chr3	11015692	A	T	chr3:11015692:A:T	chr3:11057378:A:T	GAA-T	0.000374223	5UTR	ENST00000646702.1	2	141	0	.	.	.	.	.	.	.	.	.	.	.	Non-coding	.	.	.	.	.	.	.	.	.	.	.	.	.	.	.	.	.	.	.	.	.	.	.	.	.
chr3	11015693	A	C	chr3:11015693:A:C	chr3:11057379:A:C	AAG-C	0.00187112	5UTR	ENST00000646702.1	2	142	0	.	.	.	.	.	.	.	.	.	.	.	Non-coding	.	.	.	.	.	.	.	.	.	.	.	.	.	.	.	.	.	.	.	.	.	.	.	.	.
chr3	11015693	A	G	chr3:11015693:A:G	chr3:11057379:A:G	AAG-G	0.00523913	5UTR	ENST00000646702.1	2	142	0	.	.	.	.	.	.	.	.	.	.	.	Non-coding	.	.	.	.	.	.	.	.	.	.	.	.	.	.	.	.	.	.	.	.	.	.	.	.	.
chr3	11015693	A	T	chr3:11015693:A:T	chr3:11057379:A:T	AAG-T	0.000898136	5UTR	ENST00000646702.1	2	142	0	.	.	.	.	.	.	.	.	.	.	.	Non-coding	.	.	.	.	.	.	.	.	.	.	.	.	.	.	.	.	.	.	.	.	.	.	.	.	.
chr3	11015694	G	A	chr3:11015694:G:A	chr3:11057380:G:A	AGG-A	0.0123494	5UTR	ENST00000646702.1	2	143	0	.	.	.	.	.	.	.	.	.	.	.	Non-coding	.	.	.	.	.	.	.	.	.	.	.	.	.	.	.	.	.	.	.	.	.	.	.	.	.
chr3	11015694	G	C	chr3:11015694:G:C	chr3:11057380:G:C	AGG-C	0.00456553	5UTR	ENST00000646702.1	2	143	0	.	.	.	.	.	.	.	.	.	.	.	Non-coding	.	.	.	.	.	.	.	.	.	.	.	.	.	.	.	.	.	.	.	.	.	.	.	.	.
chr3	11015694	G	T	chr3:11015694:G:T	chr3:11057380:G:T	AGG-T	0.00254472	5UTR	ENST00000646702.1	2	143	0	.	.	.	.	.	.	.	.	.	.	.	Non-coding	.	.	.	.	.	.	.	.	.	.	.	.	.	.	.	.	.	.	.	.	.	.	.	.	.
chr3	11015695	G	A	chr3:11015695:G:A	chr3:11057381:G:A	GGA-A	0.00725994	5UTR	ENST00000646702.1	2	144	0	.	.	.	.	.	.	.	.	.	.	.	Non-coding	.	.	.	.	.	.	.	.	.	.	.	.	.	.	.	.	.	.	.	.	.	.	.	.	.
chr3	11015695	G	C	chr3:11015695:G:C	chr3:11057381:G:C	GGA-C	0.00426615	5UTR	ENST00000646702.1	2	144	0	.	.	.	.	.	.	.	.	.	.	.	Non-coding	.	.	.	.	.	.	.	.	.	.	.	.	.	.	.	.	.	.	.	.	.	.	.	.	.
chr3	11015695	G	T	chr3:11015695:G:T	chr3:11057381:G:T	GGA-T	0.00239503	5UTR	ENST00000646702.1	2	144	0	.	.	.	.	.	.	.	.	.	.	.	Non-coding	.	.	.	.	.	.	.	.	.	.	.	.	.	.	.	.	.	.	.	.	.	.	.	.	.
chr3	11015696	A	C	chr3:11015696:A:C	chr3:11057382:A:C	GAG-C	0.000972981	5UTR	ENST00000646702.1	2	145	0	.	.	.	.	.	.	.	.	.	.	.	Non-coding	.	.	.	.	.	.	.	.	.	.	.	.	.	.	.	.	.	.	.	.	.	.	.	.	.
chr3	11015696	A	G	chr3:11015696:A:G	chr3:11057382:A:G	GAG-G	0.00441584	5UTR	ENST00000646702.1	2	145	0	.	.	.	.	.	.	.	.	.	.	.	Non-coding	.	.	.	.	.	.	.	.	.	.	.	.	.	.	.	.	.	.	.	.	.	.	.	.	.
chr3	11015696	A	T	chr3:11015696:A:T	chr3:11057382:A:T	GAG-T	0.00142205	5UTR	ENST00000646702.1	2	145	0	.	.	.	.	.	.	.	.	.	.	.	Non-coding	.	.	.	.	.	.	.	.	.	.	.	.	.	.	.	.	.	.	.	.	.	.	.	.	.
chr3	11015697	G	A	chr3:11015697:G:A	chr3:11057383:G:A	AGG-A	0.0123494	5UTR	ENST00000646702.1	2	146	0	.	.	.	.	.	.	.	.	.	.	.	Non-coding	.	.	.	.	.	.	.	.	.	.	.	.	.	.	.	.	.	.	.	.	.	.	.	.	.
chr3	11015697	G	C	chr3:11015697:G:C	chr3:11057383:G:C	AGG-C	0.00456553	5UTR	ENST00000646702.1	2	146	0	.	.	.	.	.	.	.	.	.	.	.	Non-coding	.	.	.	.	.	.	.	.	.	.	.	.	.	.	.	.	.	.	.	.	.	.	.	.	.
chr3	11015697	G	T	chr3:11015697:G:T	chr3:11057383:G:T	AGG-T	0.00254472	5UTR	ENST00000646702.1	2	146	0	.	.	.	.	.	.	.	.	.	.	.	Non-coding	.	.	.	.	.	.	.	.	.	.	.	.	.	.	.	.	.	.	.	.	.	.	.	.	.
chr3	11015698	G	A	chr3:11015698:G:A	chr3:11057384:G:A	GGC-A	0.00950528	5UTR	ENST00000646702.1	2	147	0	.	.	.	.	.	.	.	.	.	.	.	Non-coding	.	.	.	.	.	.	.	.	.	.	.	.	.	.	.	.	.	.	.	.	.	.	.	.	.
chr3	11015698	G	C	chr3:11015698:G:C	chr3:11057384:G:C	GGC-C	0.00254472	5UTR	ENST00000646702.1	2	147	0	.	.	.	.	.	.	.	.	.	.	.	Non-coding	.	.	.	.	.	.	.	.	.	.	.	.	.	.	.	.	.	.	.	.	.	.	.	.	.
chr3	11015698	G	T	chr3:11015698:G:T	chr3:11057384:G:T	GGC-T	0.00464037	5UTR	ENST00000646702.1	2	147	0	.	.	.	.	.	.	.	.	.	.	.	Non-coding	.	.	.	.	.	.	.	.	.	.	.	.	.	.	.	.	.	.	.	.	.	.	.	.	.
chr3	11015699	C	A	chr3:11015699:C:A	chr3:11057385:C:A	GCC-A	0.0035177	5UTR	ENST00000646702.1	2	148	0	.	.	.	.	.	.	.	.	.	.	.	Non-coding	.	.	.	.	.	.	.	.	.	.	.	.	.	.	.	.	.	.	.	.	.	.	.	.	.
chr3	11015699	C	G	chr3:11015699:C:G	chr3:11057385:C:G	GCC-G	0.00299379	5UTR	ENST00000646702.1	2	148	0	.	.	.	.	.	.	.	.	.	.	.	Non-coding	.	.	.	.	.	.	.	.	.	.	.	.	.	.	.	.	.	.	.	.	.	.	.	.	.
chr3	11015699	C	T	chr3:11015699:C:T	chr3:11057385:C:T	GCC-T	0.007709	5UTR	ENST00000646702.1	2	148	0	.	.	.	.	.	.	.	.	.	.	.	Non-coding	.	.	.	.	.	.	.	.	.	.	.	.	.	.	.	.	.	.	.	.	.	.	.	.	.
chr3	11015700	C	A	chr3:11015700:C:A	chr3:11057386:C:A	CCT-A	0.00209565	5UTR	ENST00000646702.1	2	149	0	.	.	.	.	.	.	.	.	.	.	.	Non-coding	.	.	.	.	.	.	.	.	.	.	.	.	.	.	.	.	.	.	.	.	.	.	.	.	.
chr3	11015700	C	G	chr3:11015700:C:G	chr3:11057386:C:G	CCT-G	0.00471522	5UTR	ENST00000646702.1	2	149	0	.	.	.	.	.	.	.	.	.	.	.	Non-coding	.	.	.	.	.	.	.	.	.	.	.	.	.	.	.	.	.	.	.	.	.	.	.	.	.
chr3	11015700	C	T	chr3:11015700:C:T	chr3:11057386:C:T	CCT-T	0.0114512	5UTR	ENST00000646702.1	2	149	0	.	.	.	.	.	.	.	.	.	.	.	Non-coding	.	.	.	.	.	.	.	.	.	.	.	.	.	.	.	.	.	.	.	.	.	.	.	.	.
chr3	11015701	T	A	chr3:11015701:T:A	chr3:11057387:T:A	CTT-A	0.00119751	5UTR	ENST00000646702.1	2	150	0	.	.	.	.	.	.	.	.	.	.	.	Non-coding	.	.	.	.	.	.	.	.	.	.	.	.	.	.	.	.	.	.	.	.	.	.	.	.	.
chr3	11015701	T	C	chr3:11015701:T:C	chr3:11057387:T:C	CTT-C	0.00516428	5UTR	ENST00000646702.1	2	150	0	.	.	.	.	.	.	.	.	.	.	.	Non-coding	.	.	.	.	.	.	.	.	.	.	.	.	.	.	.	.	.	.	.	.	.	.	.	.	.
chr3	11015701	T	G	chr3:11015701:T:G	chr3:11057387:T:G	CTT-G	0.00261956	5UTR	ENST00000646702.1	2	150	0	.	.	.	.	.	.	.	.	.	.	.	Non-coding	.	.	.	.	.	.	.	.	.	.	.	.	.	.	.	.	.	.	.	.	.	.	.	.	.
chr3	11015702	T	A	chr3:11015702:T:A	chr3:11057388:T:A	TTC-A	0.000823292	5UTR	ENST00000646702.1	2	151	0	.	.	.	.	.	.	.	.	.	.	.	Non-coding	.	.	.	.	.	.	.	.	.	.	.	.	.	.	.	.	.	.	.	.	.	.	.	.	.
chr3	11015702	T	C	chr3:11015702:T:C	chr3:11057388:T:C	TTC-C	0.00344286	5UTR	ENST00000646702.1	2	151	0	.	.	.	.	.	.	.	.	.	.	.	Non-coding	.	.	.	.	.	.	.	.	.	.	.	.	.	.	.	.	.	.	.	.	.	.	.	.	.
chr3	11015702	T	G	chr3:11015702:T:G	chr3:11057388:T:G	TTC-G	0.00202081	5UTR	ENST00000646702.1	2	151	0	.	.	.	.	.	.	.	.	.	.	.	Non-coding	.	.	.	.	.	.	.	.	.	.	.	.	.	.	.	.	.	.	.	.	.	.	.	.	.
chr3	11015703	C	A	chr3:11015703:C:A	chr3:11057389:C:A	TCT-A	0.00306863	5UTR	ENST00000646702.1	2	152	0	.	.	.	.	.	.	.	.	.	.	.	Non-coding	.	.	.	.	.	.	.	.	.	.	.	.	.	.	.	.	.	.	.	.	.	.	.	.	.
chr3	11015703	C	G	chr3:11015703:C:G	chr3:11057389:C:G	TCT-G	0.00456553	5UTR	ENST00000646702.1	2	152	0	.	.	.	.	.	.	.	.	.	.	.	Non-coding	.	.	.	.	.	.	.	.	.	.	.	.	.	.	.	.	.	.	.	.	.	.	.	.	.
chr3	11015703	C	T	chr3:11015703:C:T	chr3:11057389:C:T	TCT-T	0.0063618	5UTR	ENST00000646702.1	2	152	0	.	.	.	.	.	.	.	.	.	.	.	Non-coding	.	.	.	.	.	.	.	.	.	.	.	.	.	.	.	.	.	.	.	.	.	.	.	.	.
chr3	11015704	T	A	chr3:11015704:T:A	chr3:11057390:T:A	CTG-A	0.00209565	5UTR	ENST00000646702.1	2	153	0	.	.	.	.	.	.	.	.	.	.	.	Non-coding	.	.	.	.	.	.	.	.	.	.	.	.	.	.	.	.	.	.	.	.	.	.	.	.	.
chr3	11015704	T	C	chr3:11015704:T:C	chr3:11057390:T:C	CTG-C	0.0117506	5UTR	ENST00000646702.1	2	153	0	.	.	.	.	.	.	.	.	.	.	.	Non-coding	.	.	.	.	.	.	.	.	.	.	.	.	.	.	.	.	.	.	.	.	.	.	.	.	.
chr3	11015704	T	G	chr3:11015704:T:G	chr3:11057390:T:G	CTG-G	0.00359254	5UTR	ENST00000646702.1	2	153	0	.	.	.	.	.	.	.	.	.	.	.	Non-coding	.	.	.	.	.	.	.	.	.	.	.	.	.	.	.	.	.	.	.	.	.	.	.	.	.
chr3	11015705	G	A	chr3:11015705:G:A	chr3:11057391:G:A	TGG-A	0.00808323	5UTR	ENST00000646702.1	2	154	0	.	.	.	.	.	.	.	.	.	.	.	Non-coding	.	.	.	.	.	.	.	.	.	.	.	.	.	.	.	.	.	.	.	.	.	.	.	.	.
chr3	11015705	G	C	chr3:11015705:G:C	chr3:11057391:G:C	TGG-C	0.00232019	5UTR	ENST00000646702.1	2	154	0	.	.	.	.	.	.	.	.	.	.	.	Non-coding	.	.	.	.	.	.	.	.	.	.	.	.	.	.	.	.	.	.	.	.	.	.	.	.	.
chr3	11015705	G	T	chr3:11015705:G:T	chr3:11057391:G:T	TGG-T	0.00246987	5UTR	ENST00000646702.1	2	154	0	.	.	.	.	.	.	.	.	.	.	.	Non-coding	.	.	.	.	.	.	.	.	.	.	.	.	.	.	.	.	.	.	.	.	.	.	.	.	.
chr3	11015706	G	A	chr3:11015706:G:A	chr3:11057392:G:A	GGA-A	0.00725994	5UTR	ENST00000646702.1	2	155	0	.	.	.	.	.	.	.	.	.	.	.	Non-coding	.	.	.	.	.	.	.	.	.	.	.	.	.	.	.	.	.	.	.	.	.	.	.	.	.
chr3	11015706	G	C	chr3:11015706:G:C	chr3:11057392:G:C	GGA-C	0.00426615	5UTR	ENST00000646702.1	2	155	0	.	.	.	.	.	.	.	.	.	.	.	Non-coding	.	.	.	.	.	.	.	.	.	.	.	.	.	.	.	.	.	.	.	.	.	.	.	.	.
chr3	11015706	G	T	chr3:11015706:G:T	chr3:11057392:G:T	GGA-T	0.00239503	5UTR	ENST00000646702.1	2	155	0	.	.	.	.	.	.	.	.	.	.	.	Non-coding	.	.	.	.	.	.	.	.	.	.	.	.	.	.	.	.	.	.	.	.	.	.	.	.	.
chr3	11015707	A	C	chr3:11015707:A:C	chr3:11057393:A:C	GAG-C	0.000972981	5UTR	ENST00000646702.1	2	156	0	.	.	.	.	.	.	.	.	.	.	.	Non-coding	.	.	.	.	.	.	.	.	.	.	.	.	.	.	.	.	.	.	.	.	.	.	.	.	.
chr3	11015707	A	G	chr3:11015707:A:G	chr3:11057393:A:G	GAG-G	0.00441584	5UTR	ENST00000646702.1	2	156	0	.	.	.	.	.	.	.	.	.	.	.	Non-coding	.	.	.	.	.	.	.	.	.	.	.	.	.	.	.	.	.	.	.	.	.	.	.	.	.
chr3	11015707	A	T	chr3:11015707:A:T	chr3:11057393:A:T	GAG-T	0.00142205	5UTR	ENST00000646702.1	2	156	0	.	.	.	.	.	.	.	.	.	.	.	Non-coding	.	.	.	.	.	.	.	.	.	.	.	.	.	.	.	.	.	.	.	.	.	.	.	.	.
chr3	11015708	G	A	chr3:11015708:G:A	chr3:11057394:G:A	AGC-A	0.00913105	5UTR	ENST00000646702.1	2	157	0	.	.	.	.	.	.	.	.	.	.	.	Non-coding	.	.	.	.	.	.	.	.	.	.	.	.	.	.	.	.	.	.	.	.	.	.	.	.	.
chr3	11015708	G	C	chr3:11015708:G:C	chr3:11057394:G:C	AGC-C	0.00344286	5UTR	ENST00000646702.1	2	157	0	.	.	.	.	.	.	.	.	.	.	.	Non-coding	.	.	.	.	.	.	.	.	.	.	.	.	.	.	.	.	.	.	.	.	.	.	.	.	.
chr3	11015708	G	T	chr3:11015708:G:T	chr3:11057394:G:T	AGC-T	0.00179627	5UTR	ENST00000646702.1	2	157	0	.	.	.	.	.	.	.	.	.	.	.	Non-coding	.	.	.	.	.	.	.	.	.	.	.	.	.	.	.	.	.	.	.	.	.	.	.	.	.
chr3	11015709	C	A	chr3:11015709:C:A	chr3:11057395:C:A	GCT-A	0.0021705	5UTR	ENST00000646702.1	2	158	0	.	.	.	.	.	.	.	.	.	.	.	Non-coding	.	.	.	.	.	.	.	.	.	.	.	.	.	.	.	.	.	.	.	.	.	.	.	.	.
chr3	11015709	C	G	chr3:11015709:C:G	chr3:11057395:C:G	GCT-G	0.00314348	5UTR	ENST00000646702.1	2	158	0	.	.	.	.	.	.	.	.	.	.	.	Non-coding	.	.	.	.	.	.	.	.	.	.	.	.	.	.	.	.	.	.	.	.	.	.	.	.	.
chr3	11015709	C	T	chr3:11015709:C:T	chr3:11057395:C:T	GCT-T	0.00958012	5UTR	ENST00000646702.1	2	158	0	.	.	.	.	.	.	.	.	.	.	.	Non-coding	.	.	.	.	.	.	.	.	.	.	.	.	.	.	.	.	.	.	.	.	.	.	.	.	.
chr3	11015710	T	A	chr3:11015710:T:A	chr3:11057396:T:A	CTG-A	0.00209565	5UTR	ENST00000646702.1	2	159	0	.	.	.	.	.	.	.	.	.	.	.	Non-coding	.	.	.	.	.	.	.	.	.	.	.	.	.	.	.	.	.	.	.	.	.	.	.	.	.
chr3	11015710	T	C	chr3:11015710:T:C	chr3:11057396:T:C	CTG-C	0.0117506	5UTR	ENST00000646702.1	2	159	0	.	.	.	.	.	.	.	.	.	.	.	Non-coding	.	.	.	.	.	.	.	.	.	.	.	.	.	.	.	.	.	.	.	.	.	.	.	.	.
chr3	11015710	T	G	chr3:11015710:T:G	chr3:11057396:T:G	CTG-G	0.00359254	5UTR	ENST00000646702.1	2	159	0	.	.	.	.	.	.	.	.	.	.	.	Non-coding	.	.	.	.	.	.	.	.	.	.	.	.	.	.	.	.	.	.	.	.	.	.	.	.	.
chr3	11015711	G	A	chr3:11015711:G:A	chr3:11057397:G:A	TGA-A	0.00658633	5UTR	ENST00000646702.1	2	160	0	.	.	.	.	.	.	.	.	.	.	.	Non-coding	.	.	.	.	.	.	.	.	.	.	.	.	.	.	.	.	.	.	.	.	.	.	.	.	.
chr3	11015711	G	C	chr3:11015711:G:C	chr3:11057397:G:C	TGA-C	0.00239503	5UTR	ENST00000646702.1	2	160	0	.	.	.	.	.	.	.	.	.	.	.	Non-coding	.	.	.	.	.	.	.	.	.	.	.	.	.	.	.	.	.	.	.	.	.	.	.	.	.
chr3	11015711	G	T	chr3:11015711:G:T	chr3:11057397:G:T	TGA-T	0.00172143	5UTR	ENST00000646702.1	2	160	0	.	.	.	.	.	.	.	.	.	.	.	Non-coding	.	.	.	.	.	.	.	.	.	.	.	.	.	.	.	.	.	.	.	.	.	.	.	.	.
chr3	11015712	A	C	chr3:11015712:A:C	chr3:11057398:A:C	GAC-C	0.00104783	5UTR	ENST00000646702.1	2	161	0	.	.	.	.	.	.	.	.	.	.	.	Non-coding	.	.	.	.	.	.	.	.	.	.	.	.	.	.	.	.	.	.	.	.	.	.	.	.	.
chr3	11015712	A	G	chr3:11015712:A:G	chr3:11057398:A:G	GAC-G	0.00299379	5UTR	ENST00000646702.1	2	161	0	.	.	.	.	.	.	.	.	.	.	.	Non-coding	.	.	.	.	.	.	.	.	.	.	.	.	.	.	.	.	.	.	.	.	.	.	.	.	.
chr3	11015712	A	T	chr3:11015712:A:T	chr3:11057398:A:T	GAC-T	0.0013472	5UTR	ENST00000646702.1	2	161	0	.	.	.	.	.	.	.	.	.	.	.	Non-coding	.	.	.	.	.	.	.	.	.	.	.	.	.	.	.	.	.	.	.	.	.	.	.	.	.
chr3	11015713	C	A	chr3:11015713:C:A	chr3:11057399:C:A	ACC-A	0.00583789	5UTR	ENST00000646702.1	2	162	0	.	.	.	.	.	.	.	.	.	.	.	Non-coding	.	.	.	.	.	.	.	.	.	.	.	.	.	.	.	.	.	.	.	.	.	.	.	.	.
chr3	11015713	C	G	chr3:11015713:C:G	chr3:11057399:C:G	ACC-G	0.0028441	5UTR	ENST00000646702.1	2	162	0	.	.	.	.	.	.	.	.	.	.	.	Non-coding	.	.	.	.	.	.	.	.	.	.	.	.	.	.	.	.	.	.	.	.	.	.	.	.	.
chr3	11015713	C	T	chr3:11015713:C:T	chr3:11057399:C:T	ACC-T	0.0113015	5UTR	ENST00000646702.1	2	162	0	.	.	.	.	.	.	.	.	.	.	.	Non-coding	.	.	.	.	.	.	.	.	.	.	.	.	.	.	.	.	.	.	.	.	.	.	.	.	.
chr3	11015714	C	A	chr3:11015714:C:A	chr3:11057400:C:A	CCC-A	0.0028441	5UTR	ENST00000646702.1	2	163	0	.	.	.	.	.	.	.	.	.	.	.	Non-coding	.	.	.	.	.	.	.	.	.	.	.	.	.	.	.	.	.	.	.	.	.	.	.	.	.
chr3	11015714	C	G	chr3:11015714:C:G	chr3:11057400:C:G	CCC-G	0.00456553	5UTR	ENST00000646702.1	2	163	0	.	.	.	.	.	.	.	.	.	.	.	Non-coding	.	.	.	.	.	.	.	.	.	.	.	.	.	.	.	.	.	.	.	.	.	.	.	.	.
chr3	11015714	C	T	chr3:11015714:C:T	chr3:11057400:C:T	CCC-T	0.00980466	5UTR	ENST00000646702.1	2	163	0	.	.	.	.	.	.	.	.	.	.	.	Non-coding	.	.	.	.	.	.	.	.	.	.	.	.	.	.	.	.	.	.	.	.	.	.	.	.	.
chr3	11015715	C	A	chr3:11015715:C:A	chr3:11057401:C:A	CCA-A	0.00194596	5UTR	ENST00000646702.1	2	164	0	.	.	.	.	.	.	.	.	.	.	.	Non-coding	.	.	.	.	.	.	.	.	.	.	.	.	.	.	.	.	.	.	.	.	.	.	.	.	.
chr3	11015715	C	G	chr3:11015715:C:G	chr3:11057401:C:G	CCA-G	0.00336801	5UTR	ENST00000646702.1	2	164	0	.	.	.	.	.	.	.	.	.	.	.	Non-coding	.	.	.	.	.	.	.	.	.	.	.	.	.	.	.	.	.	.	.	.	.	.	.	.	.
chr3	11015715	C	T	chr3:11015715:C:T	chr3:11057401:C:T	CCA-T	0.00763416	5UTR	ENST00000646702.1	2	164	0	.	.	.	.	.	.	.	.	.	.	.	Non-coding	.	.	.	.	.	.	.	.	.	.	.	.	.	.	.	.	.	.	.	.	.	.	.	.	.
chr3	11015716	A	C	chr3:11015716:A:C	chr3:11057402:A:C	CAC-C	0.0021705	5UTR	ENST00000646702.1	2	165	0	.	.	.	.	.	.	.	.	.	.	.	Non-coding	.	.	.	.	.	.	.	.	.	.	.	.	.	.	.	.	.	.	.	.	.	.	.	.	.
chr3	11015716	A	G	chr3:11015716:A:G	chr3:11057402:A:G	CAC-G	0.00516428	5UTR	ENST00000646702.1	2	165	0	.	.	.	.	.	.	.	.	.	.	.	Non-coding	.	.	.	.	.	.	.	.	.	.	.	.	.	.	.	.	.	.	.	.	.	.	.	.	.
chr3	11015716	A	T	chr3:11015716:A:T	chr3:11057402:A:T	CAC-T	0.00127236	5UTR	ENST00000646702.1	2	165	0	.	.	.	.	.	.	.	.	.	.	.	Non-coding	.	.	.	.	.	.	.	.	.	.	.	.	.	.	.	.	.	.	.	.	.	.	.	.	.
chr3	11015717	C	A	chr3:11015717:C:A	chr3:11057403:C:A	ACC-A	0.00583789	5UTR	ENST00000646702.1	2	166	0	.	.	.	.	.	.	.	.	.	.	.	Non-coding	.	.	.	.	.	.	.	.	.	.	.	.	.	.	.	.	.	.	.	.	.	.	.	.	.
chr3	11015717	C	G	chr3:11015717:C:G	chr3:11057403:C:G	ACC-G	0.0028441	5UTR	ENST00000646702.1	2	166	0	.	.	.	.	.	.	.	.	.	.	.	Non-coding	.	.	.	.	.	.	.	.	.	.	.	.	.	.	.	.	.	.	.	.	.	.	.	.	.
chr3	11015717	C	T	chr3:11015717:C:T	chr3:11057403:C:T	ACC-T	0.0113015	5UTR	ENST00000646702.1	2	166	0	.	.	.	.	.	.	.	.	.	.	.	Non-coding	.	.	.	.	.	.	.	.	.	.	.	.	.	.	.	.	.	.	.	.	.	.	.	.	.
chr3	11015718	C	A	chr3:11015718:C:A	chr3:11057404:C:A	CCC-A	0.0028441	5UTR	ENST00000646702.1	2	167	0	.	.	.	.	.	.	.	.	.	.	.	Non-coding	.	.	.	.	.	.	.	.	.	.	.	.	.	.	.	.	.	.	.	.	.	.	.	.	.
chr3	11015718	C	G	chr3:11015718:C:G	chr3:11057404:C:G	CCC-G	0.00456553	5UTR	ENST00000646702.1	2	167	0	.	.	.	.	.	.	.	.	.	.	.	Non-coding	.	.	.	.	.	.	.	.	.	.	.	.	.	.	.	.	.	.	.	.	.	.	.	.	.
chr3	11015718	C	T	chr3:11015718:C:T	chr3:11057404:C:T	CCC-T	0.00980466	5UTR	ENST00000646702.1	2	167	0	.	.	.	.	.	.	.	.	.	.	.	Non-coding	.	.	.	.	.	.	.	.	.	.	.	.	.	.	.	.	.	.	.	.	.	.	.	.	.
chr3	11015719	C	A	chr3:11015719:C:A	chr3:11057405:C:A	CCC-A	0.0028441	5UTR	ENST00000646702.1	2	168	0	.	.	.	.	.	.	.	.	.	.	.	Non-coding	.	.	.	.	.	.	.	.	.	.	.	.	.	.	.	.	.	.	.	.	.	.	.	.	.
chr3	11015719	C	G	chr3:11015719:C:G	chr3:11057405:C:G	CCC-G	0.00456553	5UTR	ENST00000646702.1	2	168	0	.	.	.	.	.	.	.	.	.	.	.	Non-coding	.	.	.	.	.	.	.	.	.	.	.	.	.	.	.	.	.	.	.	.	.	.	.	.	.
chr3	11015719	C	T	chr3:11015719:C:T	chr3:11057405:C:T	CCC-T	0.00980466	5UTR	ENST00000646702.1	2	168	0	.	.	.	.	.	.	.	.	.	.	.	Non-coding	.	.	.	.	.	.	.	.	.	.	.	.	.	.	.	.	.	.	.	.	.	.	.	.	.
chr3	11015720	C	A	chr3:11015720:C:A	chr3:11057406:C:A	CCC-A	0.0028441	5UTR	ENST00000646702.1	2	169	0	.	.	.	.	.	.	.	.	.	.	.	Non-coding	.	.	.	.	.	.	.	.	.	.	.	.	.	.	.	.	.	.	.	.	.	.	.	.	.
chr3	11015720	C	G	chr3:11015720:C:G	chr3:11057406:C:G	CCC-G	0.00456553	5UTR	ENST00000646702.1	2	169	0	.	.	.	.	.	.	.	.	.	.	.	Non-coding	.	.	.	.	.	.	.	.	.	.	.	.	.	.	.	.	.	.	.	.	.	.	.	.	.
chr3	11015720	C	T	chr3:11015720:C:T	chr3:11057406:C:T	CCC-T	0.00980466	5UTR	ENST00000646702.1	2	169	0	.	.	.	.	.	.	.	.	.	.	.	Non-coding	.	.	.	.	.	.	.	.	.	.	.	.	.	.	.	.	.	.	.	.	.	.	.	.	.
chr3	11015721	C	A	chr3:11015721:C:A	chr3:11057407:C:A	CCG-A	0.0035177	5UTR	ENST00000646702.1	2	170	0	.	.	.	.	.	.	.	.	.	.	.	Non-coding	.	.	.	.	.	.	.	.	.	.	.	.	.	.	.	.	.	.	.	.	.	.	.	.	.
chr3	11015721	C	G	chr3:11015721:C:G	chr3:11057407:C:G	CCG-G	0.00434099	5UTR	ENST00000646702.1	2	170	0	.	.	.	.	.	.	.	.	.	.	.	Non-coding	.	.	.	.	.	.	.	.	.	.	.	.	.	.	.	.	.	.	.	.	.	.	.	.	.
chr3	11015721	C	T	chr3:11015721:C:T	chr3:11057407:C:T	CCG-T	0.0586782	5UTR	ENST00000646702.1	2	170	0	.	.	.	.	.	.	.	.	.	.	.	Non-coding	.	.	.	.	.	.	.	.	.	.	.	.	.	.	.	.	.	.	.	.	.	.	.	.	.
chr3	11015722	G	A	chr3:11015722:G:A	chr3:11057408:G:A	CGA-A	0.032782	5UTR	ENST00000646702.1	2	171	0	.	.	.	.	.	.	.	.	.	.	.	Non-coding	.	.	.	.	.	.	.	.	.	.	.	.	.	.	.	.	.	.	.	.	.	.	.	.	.
chr3	11015722	G	C	chr3:11015722:G:C	chr3:11057408:G:C	CGA-C	0.00202081	5UTR	ENST00000646702.1	2	171	0	.	.	.	.	.	.	.	.	.	.	.	Non-coding	.	.	.	.	.	.	.	.	.	.	.	.	.	.	.	.	.	.	.	.	.	.	.	.	.
chr3	11015722	G	T	chr3:11015722:G:T	chr3:11057408:G:T	CGA-T	0.00112267	5UTR	ENST00000646702.1	2	171	0	.	.	.	.	.	.	.	.	.	.	.	Non-coding	.	.	.	.	.	.	.	.	.	.	.	.	.	.	.	.	.	.	.	.	.	.	.	.	.
chr3	11015723	A	C	chr3:11015723:A:C	chr3:11057409:A:C	GAC-C	0.00104783	5UTR	ENST00000646702.1	2	172	0	.	.	.	.	.	.	.	.	.	.	.	Non-coding	.	.	.	.	.	.	.	.	.	.	.	.	.	.	.	.	.	.	.	.	.	.	.	.	.
chr3	11015723	A	G	chr3:11015723:A:G	chr3:11057409:A:G	GAC-G	0.00299379	5UTR	ENST00000646702.1	2	172	0	.	.	.	.	.	.	.	.	.	.	.	Non-coding	.	.	.	.	.	.	.	.	.	.	.	.	.	.	.	.	.	.	.	.	.	.	.	.	.
chr3	11015723	A	T	chr3:11015723:A:T	chr3:11057409:A:T	GAC-T	0.0013472	5UTR	ENST00000646702.1	2	172	0	.	.	.	.	.	.	.	.	.	.	.	Non-coding	.	.	.	.	.	.	.	.	.	.	.	.	.	.	.	.	.	.	.	.	.	.	.	.	.
chr3	11015724	C	A	chr3:11015724:C:A	chr3:11057410:C:A	ACG-A	0.00187112	5UTR	ENST00000646702.1	2	173	0	.	.	.	.	.	.	.	.	.	.	.	Non-coding	.	.	.	.	.	.	.	.	.	.	.	.	.	.	.	.	.	.	.	.	.	.	.	.	.
chr3	11015724	C	G	chr3:11015724:C:G	chr3:11057410:C:G	ACG-G	0.00157174	5UTR	ENST00000646702.1	2	173	0	.	.	.	.	.	.	.	.	.	.	.	Non-coding	.	.	.	.	.	.	.	.	.	.	.	.	.	.	.	.	.	.	.	.	.	.	.	.	.
chr3	11015724	C	T	chr3:11015724:C:T	chr3:11057410:C:T	ACG-T	0.0412394	5UTR	ENST00000646702.1	2	173	0	.	.	.	.	.	.	.	.	.	.	.	Non-coding	.	.	.	.	.	.	.	.	.	.	.	.	.	.	.	.	.	.	.	.	.	.	.	.	.
chr3	11015725	G	A	chr3:11015725:G:A	chr3:11057411:G:A	CGA-A	0.032782	5UTR	ENST00000646702.1	2	174	0	.	.	.	.	.	.	.	.	.	.	.	Non-coding	.	.	.	.	.	.	.	.	.	.	.	.	.	.	.	.	.	.	.	.	.	.	.	.	.
chr3	11015725	G	C	chr3:11015725:G:C	chr3:11057411:G:C	CGA-C	0.00202081	5UTR	ENST00000646702.1	2	174	0	.	.	.	.	.	.	.	.	.	.	.	Non-coding	.	.	.	.	.	.	.	.	.	.	.	.	.	.	.	.	.	.	.	.	.	.	.	.	.
chr3	11015725	G	T	chr3:11015725:G:T	chr3:11057411:G:T	CGA-T	0.00112267	5UTR	ENST00000646702.1	2	174	0	.	.	.	.	.	.	.	.	.	.	.	Non-coding	.	.	.	.	.	.	.	.	.	.	.	.	.	.	.	.	.	.	.	.	.	.	.	.	.
chr3	11015726	A	C	chr3:11015726:A:C	chr3:11057412:A:C	GAC-C	0.00104783	5UTR	ENST00000646702.1	2	175	0	.	.	.	.	.	.	.	.	.	.	.	Non-coding	.	.	.	.	.	.	.	.	.	.	.	.	.	.	.	.	.	.	.	.	.	.	.	.	.
chr3	11015726	A	G	chr3:11015726:A:G	chr3:11057412:A:G	GAC-G	0.00299379	5UTR	ENST00000646702.1	2	175	0	.	.	.	.	.	.	.	.	.	.	.	Non-coding	.	.	.	.	.	.	.	.	.	.	.	.	.	.	.	.	.	.	.	.	.	.	.	.	.
chr3	11015726	A	T	chr3:11015726:A:T	chr3:11057412:A:T	GAC-T	0.0013472	5UTR	ENST00000646702.1	2	175	0	.	.	.	.	.	.	.	.	.	.	.	Non-coding	.	.	.	.	.	.	.	.	.	.	.	.	.	.	.	.	.	.	.	.	.	.	.	.	.
chr3	11015727	C	A	chr3:11015727:C:A	chr3:11057413:C:A	ACC-A	0.00583789	5UTR	ENST00000646702.1	2	176	0	.	.	.	.	.	.	.	.	.	.	.	Non-coding	.	.	.	.	.	.	.	.	.	.	.	.	.	.	.	.	.	.	.	.	.	.	.	.	.
chr3	11015727	C	G	chr3:11015727:C:G	chr3:11057413:C:G	ACC-G	0.0028441	5UTR	ENST00000646702.1	2	176	0	.	.	.	.	.	.	.	.	.	.	.	Non-coding	.	.	.	.	.	.	.	.	.	.	.	.	.	.	.	.	.	.	.	.	.	.	.	.	.
chr3	11015727	C	T	chr3:11015727:C:T	chr3:11057413:C:T	ACC-T	0.0113015	5UTR	ENST00000646702.1	2	176	0	.	.	.	.	.	.	.	.	.	.	.	Non-coding	.	.	.	.	.	.	.	.	.	.	.	.	.	.	.	.	.	.	.	.	.	.	.	.	.
chr3	11015728	C	A	chr3:11015728:C:A	chr3:11057414:C:A	CCA-A	0.00194596	5UTR	ENST00000646702.1	2	177	0	.	.	.	.	.	.	.	.	.	.	.	Non-coding	.	.	.	.	.	.	.	.	.	.	.	.	.	.	.	.	.	.	.	.	.	.	.	.	.
chr3	11015728	C	G	chr3:11015728:C:G	chr3:11057414:C:G	CCA-G	0.00336801	5UTR	ENST00000646702.1	2	177	0	.	.	.	.	.	.	.	.	.	.	.	Non-coding	.	.	.	.	.	.	.	.	.	.	.	.	.	.	.	.	.	.	.	.	.	.	.	.	.
chr3	11015728	C	T	chr3:11015728:C:T	chr3:11057414:C:T	CCA-T	0.00763416	5UTR	ENST00000646702.1	2	177	0	.	.	.	.	.	.	.	.	.	.	.	Non-coding	.	.	.	.	.	.	.	.	.	.	.	.	.	.	.	.	.	.	.	.	.	.	.	.	.
chr3	11015729	A	C	chr3:11015729:A:C	chr3:11057415:A:C	CAT-C	0.00164658	5UTR	ENST00000646702.1	2	178	0	.	.	.	.	.	.	.	.	.	.	.	Non-coding	.	.	.	.	.	.	.	.	.	.	.	.	.	.	.	.	.	.	.	.	.	.	.	.	.
chr3	11015729	A	G	chr3:11015729:A:G	chr3:11057415:A:G	CAT-G	0.0124991	5UTR	ENST00000646702.1	2	178	0	.	.	.	.	.	.	.	.	.	.	.	Non-coding	.	.	.	.	.	.	.	.	.	.	.	.	.	.	.	.	.	.	.	.	.	.	.	.	.
chr3	11015729	A	T	chr3:11015729:A:T	chr3:11057415:A:T	CAT-T	0.00149689	5UTR	ENST00000646702.1	2	178	0	.	.	.	.	.	.	.	.	.	.	.	Non-coding	.	.	.	.	.	.	.	.	.	.	.	.	.	.	.	.	.	.	.	.	.	.	.	.	.
chr3	11015730	T	A	chr3:11015730:T:A	chr3:11057416:T:A	ATC-A	0.00172143	5UTR	ENST00000646702.1	2	179	0	.	.	.	.	.	.	.	.	.	.	.	Non-coding	.	.	.	.	.	.	.	.	.	.	.	.	.	.	.	.	.	.	.	.	.	.	.	.	.
chr3	11015730	T	C	chr3:11015730:T:C	chr3:11057416:T:C	ATC-C	0.0041913	5UTR	ENST00000646702.1	2	179	0	.	.	.	.	.	.	.	.	.	.	.	Non-coding	.	.	.	.	.	.	.	.	.	.	.	.	.	.	.	.	.	.	.	.	.	.	.	.	.
chr3	11015730	T	G	chr3:11015730:T:G	chr3:11057416:T:G	ATC-G	0.00104783	5UTR	ENST00000646702.1	2	179	0	.	.	.	.	.	.	.	.	.	.	.	Non-coding	.	.	.	.	.	.	.	.	.	.	.	.	.	.	.	.	.	.	.	.	.	.	.	.	.
chr3	11015731	C	A	chr3:11015731:C:A	chr3:11057417:C:A	TCA-A	0.00157174	5UTR	ENST00000646702.1	2	180	0	.	.	.	.	.	.	.	.	.	.	.	Non-coding	.	.	.	.	.	.	.	.	.	.	.	.	.	.	.	.	.	.	.	.	.	.	.	.	.
chr3	11015731	C	G	chr3:11015731:C:G	chr3:11057417:C:G	TCA-G	0.00209565	5UTR	ENST00000646702.1	2	180	0	.	.	.	.	.	.	.	.	.	.	.	Non-coding	.	.	.	.	.	.	.	.	.	.	.	.	.	.	.	.	.	.	.	.	.	.	.	.	.
chr3	11015731	C	T	chr3:11015731:C:T	chr3:11057417:C:T	TCA-T	0.00576304	5UTR	ENST00000646702.1	2	180	0	.	.	.	.	.	.	.	.	.	.	.	Non-coding	.	.	.	.	.	.	.	.	.	.	.	.	.	.	.	.	.	.	.	.	.	.	.	.	.
chr3	11015732	A	C	chr3:11015732:A:C	chr3:11057418:A:C	CAG-C	0.00299379	5UTR	ENST00000646702.1	2	181	0	.	.	.	.	.	.	.	.	.	.	.	Non-coding	.	.	.	.	.	.	.	.	.	.	.	.	.	.	.	.	.	.	.	.	.	.	.	.	.
chr3	11015732	A	G	chr3:11015732:A:G	chr3:11057418:A:G	CAG-G	0.0107028	5UTR	ENST00000646702.1	2	181	0	.	.	.	.	.	.	.	.	.	.	.	Non-coding	.	.	.	.	.	.	.	.	.	.	.	.	.	.	.	.	.	.	.	.	.	.	.	.	.
chr3	11015732	A	T	chr3:11015732:A:T	chr3:11057418:A:T	CAG-T	0.00157174	5UTR	ENST00000646702.1	2	181	0	.	.	.	.	.	.	.	.	.	.	.	Non-coding	.	.	.	.	.	.	.	.	.	.	.	.	.	.	.	.	.	.	.	.	.	.	.	.	.
chr3	11015733	G	A	chr3:11015733:G:A	chr3:11057419:G:A	AGG-A	0.0123494	5UTR	ENST00000646702.1	2	182	0	.	.	.	.	.	.	.	.	.	.	.	Non-coding	.	.	.	.	.	.	.	.	.	.	.	.	.	.	.	.	.	.	.	.	.	.	.	.	.
chr3	11015733	G	C	chr3:11015733:G:C	chr3:11057419:G:C	AGG-C	0.00456553	5UTR	ENST00000646702.1	2	182	0	.	.	.	.	.	.	.	.	.	.	.	Non-coding	.	.	.	.	.	.	.	.	.	.	.	.	.	.	.	.	.	.	.	.	.	.	.	.	.
chr3	11015733	G	T	chr3:11015733:G:T	chr3:11057419:G:T	AGG-T	0.00254472	5UTR	ENST00000646702.1	2	182	0	.	.	.	.	.	.	.	.	.	.	.	Non-coding	.	.	.	.	.	.	.	.	.	.	.	.	.	.	.	.	.	.	.	.	.	.	.	.	.
chr3	11015734	G	A	chr3:11015734:G:A	chr3:11057420:G:A	GGT-A	0.0113764	Splice D	ENST00000646702.1	2	182	0	.	.	.	.	.	.	.	.	.	.	.	Non-coding	.	.	.	.	.	.	.	.	.	.	.	.	.	.	.	.	.	.	.	.	.	.	.	.	.
chr3	11015734	G	C	chr3:11015734:G:C	chr3:11057420:G:C	GGT-C	0.00299379	Splice D	ENST00000646702.1	2	182	0	.	.	.	.	.	.	.	.	.	.	.	Non-coding	.	.	.	.	.	.	.	.	.	.	.	.	.	.	.	.	.	.	.	.	.	.	.	.	.
chr3	11015734	G	T	chr3:11015734:G:T	chr3:11057420:G:T	GGT-T	0.00381708	Splice D	ENST00000646702.1	2	182	0	.	.	.	.	.	.	.	.	.	.	.	Non-coding	.	.	.	.	.	.	.	.	.	.	.	.	.	.	.	.	.	.	.	.	.	.	.	.	.
chr3	11015735	T	A	chr3:11015735:T:A	chr3:11057421:T:A	GTA-A	0.000523913	Splice D	ENST00000646702.1	2	182	0	.	.	.	.	.	.	.	.	.	.	.	Non-coding	.	.	.	.	.	.	.	.	.	.	.	.	.	.	.	.	.	.	.	.	.	.	.	.	.
chr3	11015735	T	C	chr3:11015735:T:C	chr3:11057421:T:C	GTA-C	0.00449068	Splice D	ENST00000646702.1	2	182	0	.	.	.	.	.	.	.	.	.	.	.	Non-coding	.	.	.	.	.	.	.	.	.	.	.	.	.	.	.	.	.	.	.	.	.	.	.	.	.
chr3	11015735	T	G	chr3:11015735:T:G	chr3:11057421:T:G	GTA-G	0.00104783	Splice D	ENST00000646702.1	2	182	0	.	.	.	.	.	.	.	.	.	.	.	Non-coding	.	.	.	.	.	.	.	.	.	.	.	.	.	.	.	.	.	.	.	.	.	.	.	.	.
chr3	11017057	A	C	chr3:11017057:A:C	chr3:11058743:A:C	TAG-C	0.000898136	Splice A	ENST00000646702.1	3	182	1	.	.	.	.	.	.	.	.	.	.	.	Non-coding	.	.	.	.	.	.	.	.	.	.	.	.	.	.	.	.	.	.	.	.	.	.	.	.	.
chr3	11017057	A	G	chr3:11017057:A:G	chr3:11058743:A:G	TAG-G	0.00254472	Splice A	ENST00000646702.1	3	182	1	.	.	.	.	.	.	.	.	.	.	.	Non-coding	.	.	.	.	.	.	.	.	.	.	.	.	.	.	.	.	.	.	.	.	.	.	.	.	.
chr3	11017057	A	T	chr3:11017057:A:T	chr3:11058743:A:T	TAG-T	0.000523913	Splice A	ENST00000646702.1	3	182	1	.	.	.	.	.	.	.	.	.	.	.	Non-coding	.	.	.	.	.	.	.	.	.	.	.	.	.	.	.	.	.	.	.	.	.	.	.	.	.
chr3	11017058	G	A	chr3:11017058:G:A	chr3:11058744:G:A	AGG-A	0.0123494	Splice A	ENST00000646702.1	3	182	1	.	.	.	.	.	.	.	.	.	.	.	Non-coding	.	.	.	.	.	.	.	.	.	.	.	.	.	.	.	.	.	.	.	.	.	.	.	.	.
chr3	11017058	G	C	chr3:11017058:G:C	chr3:11058744:G:C	AGG-C	0.00456553	Splice A	ENST00000646702.1	3	182	1	.	.	.	.	.	.	.	.	.	.	.	Non-coding	.	.	.	.	.	.	.	.	.	.	.	.	.	.	.	.	.	.	.	.	.	.	.	.	.
chr3	11017058	G	T	chr3:11017058:G:T	chr3:11058744:G:T	AGG-T	0.00254472	Splice A	ENST00000646702.1	3	182	1	.	.	.	.	.	.	.	.	.	.	.	Non-coding	.	.	.	.	.	.	.	.	.	.	.	.	.	.	.	.	.	.	.	.	.	.	.	.	.
chr3	11017059	G	A	chr3:11017059:G:A	chr3:11058745:G:A	GGG-A	0.0100292	5UTR	ENST00000646702.1	3	183	0	.	.	.	.	.	.	.	.	.	.	.	Non-coding	.	.	.	.	.	.	.	.	.	.	.	.	.	.	.	.	.	.	.	.	.	.	.	.	.
chr3	11017059	G	C	chr3:11017059:G:C	chr3:11058745:G:C	GGG-C	0.00254472	5UTR	ENST00000646702.1	3	183	0	.	.	.	.	.	.	.	.	.	.	.	Non-coding	.	.	.	.	.	.	.	.	.	.	.	.	.	.	.	.	.	.	.	.	.	.	.	.	.
chr3	11017059	G	T	chr3:11017059:G:T	chr3:11058745:G:T	GGG-T	0.00299379	5UTR	ENST00000646702.1	3	183	0	.	.	.	.	.	.	.	.	.	.	.	Non-coding	.	.	.	.	.	.	.	.	.	.	.	.	.	.	.	.	.	.	.	.	.	.	.	.	.
chr3	11017060	G	A	chr3:11017060:G:A	chr3:11058746:G:A	GGT-A	0.0113764	5UTR	ENST00000646702.1	3	184	0	.	.	.	.	.	.	.	.	.	.	.	Non-coding	.	.	.	.	.	.	.	.	.	.	.	.	.	.	.	.	.	.	.	.	.	.	.	.	.
chr3	11017060	G	C	chr3:11017060:G:C	chr3:11058746:G:C	GGT-C	0.00299379	5UTR	ENST00000646702.1	3	184	0	.	.	.	.	.	.	.	.	.	.	.	Non-coding	.	.	.	.	.	.	.	.	.	.	.	.	.	.	.	.	.	.	.	.	.	.	.	.	.
chr3	11017060	G	T	chr3:11017060:G:T	chr3:11058746:G:T	GGT-T	0.00381708	5UTR	ENST00000646702.1	3	184	0	.	.	.	.	.	.	.	.	.	.	.	Non-coding	.	.	.	.	.	.	.	.	.	.	.	.	.	.	.	.	.	.	.	.	.	.	.	.	.
chr3	11017061	T	A	chr3:11017061:T:A	chr3:11058747:T:A	GTG-A	0.00179627	5UTR	ENST00000646702.1	3	185	0	.	.	.	.	.	.	.	.	.	.	.	Non-coding	.	.	.	.	.	.	.	.	.	.	.	.	.	.	.	.	.	.	.	.	.	.	.	.	.
chr3	11017061	T	C	chr3:11017061:T:C	chr3:11058747:T:C	GTG-C	0.00538882	5UTR	ENST00000646702.1	3	185	0	.	.	.	.	.	.	.	.	.	.	.	Non-coding	.	.	.	.	.	.	.	.	.	.	.	.	.	.	.	.	.	.	.	.	.	.	.	.	.
chr3	11017061	T	G	chr3:11017061:T:G	chr3:11058747:T:G	GTG-G	0.00194596	5UTR	ENST00000646702.1	3	185	0	.	.	.	.	.	.	.	.	.	.	.	Non-coding	.	.	.	.	.	.	.	.	.	.	.	.	.	.	.	.	.	.	.	.	.	.	.	.	.
chr3	11017062	G	A	chr3:11017062:G:A	chr3:11058748:G:A	TGA-A	0.00658633	5UTR	ENST00000646702.1	3	186	0	.	.	.	.	.	.	.	.	.	.	.	Non-coding	.	.	.	.	.	.	.	.	.	.	.	.	.	.	.	.	.	.	.	.	.	.	.	.	.
chr3	11017062	G	C	chr3:11017062:G:C	chr3:11058748:G:C	TGA-C	0.00239503	5UTR	ENST00000646702.1	3	186	0	.	.	.	.	.	.	.	.	.	.	.	Non-coding	.	.	.	.	.	.	.	.	.	.	.	.	.	.	.	.	.	.	.	.	.	.	.	.	.
chr3	11017062	G	T	chr3:11017062:G:T	chr3:11058748:G:T	TGA-T	0.00172143	5UTR	ENST00000646702.1	3	186	0	.	.	.	.	.	.	.	.	.	.	.	Non-coding	.	.	.	.	.	.	.	.	.	.	.	.	.	.	.	.	.	.	.	.	.	.	.	.	.
chr3	11017063	A	C	chr3:11017063:A:C	chr3:11058749:A:C	GAG-C	0.000972981	5UTR	ENST00000646702.1	3	187	0	.	.	.	.	.	.	.	.	.	.	.	Non-coding	.	.	.	.	.	.	.	.	.	.	.	.	.	.	.	.	.	.	.	.	.	.	.	.	.
chr3	11017063	A	G	chr3:11017063:A:G	chr3:11058749:A:G	GAG-G	0.00441584	5UTR	ENST00000646702.1	3	187	0	.	.	.	.	.	.	.	.	.	.	.	Non-coding	.	.	.	.	.	.	.	.	.	.	.	.	.	.	.	.	.	.	.	.	.	.	.	.	.
chr3	11017063	A	T	chr3:11017063:A:T	chr3:11058749:A:T	GAG-T	0.00142205	5UTR	ENST00000646702.1	3	187	0	.	.	.	.	.	.	.	.	.	.	.	Non-coding	.	.	.	.	.	.	.	.	.	.	.	.	.	.	.	.	.	.	.	.	.	.	.	.	.
chr3	11017064	G	A	chr3:11017064:G:A	chr3:11058750:G:A	AGG-A	0.0123494	5UTR	ENST00000646702.1	3	188	0	.	.	.	.	.	.	.	.	.	.	.	Non-coding	.	.	.	.	.	.	.	.	.	.	.	.	.	.	.	.	.	.	.	.	.	.	.	.	.
chr3	11017064	G	C	chr3:11017064:G:C	chr3:11058750:G:C	AGG-C	0.00456553	5UTR	ENST00000646702.1	3	188	0	.	.	.	.	.	.	.	.	.	.	.	Non-coding	.	.	.	.	.	.	.	.	.	.	.	.	.	.	.	.	.	.	.	.	.	.	.	.	.
chr3	11017064	G	T	chr3:11017064:G:T	chr3:11058750:G:T	AGG-T	0.00254472	5UTR	ENST00000646702.1	3	188	0	.	.	.	.	.	.	.	.	.	.	.	Non-coding	.	.	.	.	.	.	.	.	.	.	.	.	.	.	.	.	.	.	.	.	.	.	.	.	.
chr3	11017065	G	A	chr3:11017065:G:A	chr3:11058751:G:A	GGC-A	0.00950528	5UTR	ENST00000646702.1	3	189	0	.	.	.	.	.	.	.	.	.	.	.	Non-coding	.	.	.	.	.	.	.	.	.	.	.	.	.	.	.	.	.	.	.	.	.	.	.	.	.
chr3	11017065	G	C	chr3:11017065:G:C	chr3:11058751:G:C	GGC-C	0.00254472	5UTR	ENST00000646702.1	3	189	0	.	.	.	.	.	.	.	.	.	.	.	Non-coding	.	.	.	.	.	.	.	.	.	.	.	.	.	.	.	.	.	.	.	.	.	.	.	.	.
chr3	11017065	G	T	chr3:11017065:G:T	chr3:11058751:G:T	GGC-T	0.00464037	5UTR	ENST00000646702.1	3	189	0	.	.	.	.	.	.	.	.	.	.	.	Non-coding	.	.	.	.	.	.	.	.	.	.	.	.	.	.	.	.	.	.	.	.	.	.	.	.	.
chr3	11017066	C	A	chr3:11017066:C:A	chr3:11058752:C:A	GCA-A	0.0028441	5UTR	ENST00000646702.1	3	190	0	.	.	.	.	.	.	.	.	.	.	.	Non-coding	.	.	.	.	.	.	.	.	.	.	.	.	.	.	.	.	.	.	.	.	.	.	.	.	.
chr3	11017066	C	G	chr3:11017066:C:G	chr3:11058752:C:G	GCA-G	0.00254472	5UTR	ENST00000646702.1	3	190	0	.	.	.	.	.	.	.	.	.	.	.	Non-coding	.	.	.	.	.	.	.	.	.	.	.	.	.	.	.	.	.	.	.	.	.	.	.	.	.
chr3	11017066	C	T	chr3:11017066:C:T	chr3:11058752:C:T	GCA-T	0.00681087	5UTR	ENST00000646702.1	3	190	0	.	.	.	.	.	.	.	.	.	.	.	Non-coding	.	.	.	.	.	.	.	.	.	.	.	.	.	.	.	.	.	.	.	.	.	.	.	.	.
chr3	11017067	A	C	chr3:11017067:A:C	chr3:11058753:A:C	CAA-C	0.00202081	5UTR	ENST00000646702.1	3	191	0	.	.	.	.	.	.	.	.	.	.	.	Non-coding	.	.	.	.	.	.	.	.	.	.	.	.	.	.	.	.	.	.	.	.	.	.	.	.	.
chr3	11017067	A	G	chr3:11017067:A:G	chr3:11058753:A:G	CAA-G	0.00389192	5UTR	ENST00000646702.1	3	191	0	.	.	.	.	.	.	.	.	.	.	.	Non-coding	.	.	.	.	.	.	.	.	.	.	.	.	.	.	.	.	.	.	.	.	.	.	.	.	.
chr3	11017067	A	T	chr3:11017067:A:T	chr3:11058753:A:T	CAA-T	0.000299379	5UTR	ENST00000646702.1	3	191	0	.	.	.	.	.	.	.	.	.	.	.	Non-coding	.	.	.	.	.	.	.	.	.	.	.	.	.	.	.	.	.	.	.	.	.	.	.	.	.
chr3	11017068	A	C	chr3:11017068:A:C	chr3:11058754:A:C	AAC-C	0.00142205	5UTR	ENST00000646702.1	3	192	0	.	.	.	.	.	.	.	.	.	.	.	Non-coding	.	.	.	.	.	.	.	.	.	.	.	.	.	.	.	.	.	.	.	.	.	.	.	.	.
chr3	11017068	A	G	chr3:11017068:A:G	chr3:11058754:A:G	AAC-G	0.00598758	5UTR	ENST00000646702.1	3	192	0	.	.	.	.	.	.	.	.	.	.	.	Non-coding	.	.	.	.	.	.	.	.	.	.	.	.	.	.	.	.	.	.	.	.	.	.	.	.	.
chr3	11017068	A	T	chr3:11017068:A:T	chr3:11058754:A:T	AAC-T	0.000898136	5UTR	ENST00000646702.1	3	192	0	.	.	.	.	.	.	.	.	.	.	.	Non-coding	.	.	.	.	.	.	.	.	.	.	.	.	.	.	.	.	.	.	.	.	.	.	.	.	.
chr3	11017069	C	A	chr3:11017069:C:A	chr3:11058755:C:A	ACT-A	0.00164658	5UTR	ENST00000646702.1	3	193	0	.	.	.	.	.	.	.	.	.	.	.	Non-coding	.	.	.	.	.	.	.	.	.	.	.	.	.	.	.	.	.	.	.	.	.	.	.	.	.
chr3	11017069	C	G	chr3:11017069:C:G	chr3:11058755:C:G	ACT-G	0.00261956	5UTR	ENST00000646702.1	3	193	0	.	.	.	.	.	.	.	.	.	.	.	Non-coding	.	.	.	.	.	.	.	.	.	.	.	.	.	.	.	.	.	.	.	.	.	.	.	.	.
chr3	11017069	C	T	chr3:11017069:C:T	chr3:11058755:C:T	ACT-T	0.00725994	5UTR	ENST00000646702.1	3	193	0	.	.	.	.	.	.	.	.	.	.	.	Non-coding	.	.	.	.	.	.	.	.	.	.	.	.	.	.	.	.	.	.	.	.	.	.	.	.	.
chr3	11017070	T	A	chr3:11017070:T:A	chr3:11058756:T:A	CTC-A	0.00157174	5UTR	ENST00000646702.1	3	194	0	.	.	.	.	.	.	.	.	.	.	.	Non-coding	.	.	.	.	.	.	.	.	.	.	.	.	.	.	.	.	.	.	.	.	.	.	.	.	.
chr3	11017070	T	C	chr3:11017070:T:C	chr3:11058756:T:C	CTC-C	0.00396677	5UTR	ENST00000646702.1	3	194	0	.	.	.	.	.	.	.	.	.	.	.	Non-coding	.	.	.	.	.	.	.	.	.	.	.	.	.	.	.	.	.	.	.	.	.	.	.	.	.
chr3	11017070	T	G	chr3:11017070:T:G	chr3:11058756:T:G	CTC-G	0.00104783	5UTR	ENST00000646702.1	3	194	0	.	.	.	.	.	.	.	.	.	.	.	Non-coding	.	.	.	.	.	.	.	.	.	.	.	.	.	.	.	.	.	.	.	.	.	.	.	.	.
chr3	11017071	C	A	chr3:11017071:C:A	chr3:11058757:C:A	TCC-A	0.00254472	5UTR	ENST00000646702.1	3	195	0	.	.	.	.	.	.	.	.	.	.	.	Non-coding	.	.	.	.	.	.	.	.	.	.	.	.	.	.	.	.	.	.	.	.	.	.	.	.	.
chr3	11017071	C	G	chr3:11017071:C:G	chr3:11058757:C:G	TCC-G	0.00359254	5UTR	ENST00000646702.1	3	195	0	.	.	.	.	.	.	.	.	.	.	.	Non-coding	.	.	.	.	.	.	.	.	.	.	.	.	.	.	.	.	.	.	.	.	.	.	.	.	.
chr3	11017071	C	T	chr3:11017071:C:T	chr3:11058757:C:T	TCC-T	0.00913105	5UTR	ENST00000646702.1	3	195	0	.	.	.	.	.	.	.	.	.	.	.	Non-coding	.	.	.	.	.	.	.	.	.	.	.	.	.	.	.	.	.	.	.	.	.	.	.	.	.
chr3	11017072	C	A	chr3:11017072:C:A	chr3:11058758:C:A	CCA-A	0.00194596	5UTR	ENST00000646702.1	3	196	0	.	.	.	.	.	.	.	.	.	.	.	Non-coding	.	.	.	.	.	.	.	.	.	.	.	.	.	.	.	.	.	.	.	.	.	.	.	.	.
chr3	11017072	C	G	chr3:11017072:C:G	chr3:11058758:C:G	CCA-G	0.00336801	5UTR	ENST00000646702.1	3	196	0	.	.	.	.	.	.	.	.	.	.	.	Non-coding	.	.	.	.	.	.	.	.	.	.	.	.	.	.	.	.	.	.	.	.	.	.	.	.	.
chr3	11017072	C	T	chr3:11017072:C:T	chr3:11058758:C:T	CCA-T	0.00763416	5UTR	ENST00000646702.1	3	196	0	.	.	.	.	.	.	.	.	.	.	.	Non-coding	.	.	.	.	.	.	.	.	.	.	.	.	.	.	.	.	.	.	.	.	.	.	.	.	.
chr3	11017073	A	C	chr3:11017073:A:C	chr3:11058759:A:C	CAA-C	0.00202081	5UTR	ENST00000646702.1	3	197	0	.	.	.	.	.	.	.	.	.	.	.	Non-coding	.	.	.	.	.	.	.	.	.	.	.	.	.	.	.	.	.	.	.	.	.	.	.	.	.
chr3	11017073	A	G	chr3:11017073:A:G	chr3:11058759:A:G	CAA-G	0.00389192	5UTR	ENST00000646702.1	3	197	0	.	.	.	.	.	.	.	.	.	.	.	Non-coding	.	.	.	.	.	.	.	.	.	.	.	.	.	.	.	.	.	.	.	.	.	.	.	.	.
chr3	11017073	A	T	chr3:11017073:A:T	chr3:11058759:A:T	CAA-T	0.000299379	5UTR	ENST00000646702.1	3	197	0	.	.	.	.	.	.	.	.	.	.	.	Non-coding	.	.	.	.	.	.	.	.	.	.	.	.	.	.	.	.	.	.	.	.	.	.	.	.	.
chr3	11017074	A	C	chr3:11017074:A:C	chr3:11058760:A:C	AAG-C	0.00187112	5UTR	ENST00000646702.1	3	198	0	.	.	.	.	.	.	.	.	.	.	.	Non-coding	.	.	.	.	.	.	.	.	.	.	.	.	.	.	.	.	.	.	.	.	.	.	.	.	.
chr3	11017074	A	G	chr3:11017074:A:G	chr3:11058760:A:G	AAG-G	0.00523913	5UTR	ENST00000646702.1	3	198	0	.	.	.	.	.	.	.	.	.	.	.	Non-coding	.	.	.	.	.	.	.	.	.	.	.	.	.	.	.	.	.	.	.	.	.	.	.	.	.
chr3	11017074	A	T	chr3:11017074:A:T	chr3:11058760:A:T	AAG-T	0.000898136	5UTR	ENST00000646702.1	3	198	0	.	.	.	.	.	.	.	.	.	.	.	Non-coding	.	.	.	.	.	.	.	.	.	.	.	.	.	.	.	.	.	.	.	.	.	.	.	.	.
chr3	11017075	G	A	chr3:11017075:G:A	chr3:11058761:G:A	AGG-A	0.0123494	5UTR	ENST00000646702.1	3	199	0	.	.	.	.	.	.	.	.	.	.	.	Non-coding	.	.	.	.	.	.	.	.	.	.	.	.	.	.	.	.	.	.	.	.	.	.	.	.	.
chr3	11017075	G	C	chr3:11017075:G:C	chr3:11058761:G:C	AGG-C	0.00456553	5UTR	ENST00000646702.1	3	199	0	.	.	.	.	.	.	.	.	.	.	.	Non-coding	.	.	.	.	.	.	.	.	.	.	.	.	.	.	.	.	.	.	.	.	.	.	.	.	.
chr3	11017075	G	T	chr3:11017075:G:T	chr3:11058761:G:T	AGG-T	0.00254472	5UTR	ENST00000646702.1	3	199	0	.	.	.	.	.	.	.	.	.	.	.	Non-coding	.	.	.	.	.	.	.	.	.	.	.	.	.	.	.	.	.	.	.	.	.	.	.	.	.
chr3	11017076	G	A	chr3:11017076:G:A	chr3:11058762:G:A	GGT-A	0.0113764	5UTR	ENST00000646702.1	3	200	0	.	.	.	.	.	.	.	.	.	.	.	Non-coding	.	.	.	.	.	.	.	.	.	.	.	.	.	.	.	.	.	.	.	.	.	.	.	.	.
chr3	11017076	G	C	chr3:11017076:G:C	chr3:11058762:G:C	GGT-C	0.00299379	5UTR	ENST00000646702.1	3	200	0	.	.	.	.	.	.	.	.	.	.	.	Non-coding	.	.	.	.	.	.	.	.	.	.	.	.	.	.	.	.	.	.	.	.	.	.	.	.	.
chr3	11017076	G	T	chr3:11017076:G:T	chr3:11058762:G:T	GGT-T	0.00381708	5UTR	ENST00000646702.1	3	200	0	.	.	.	.	.	.	.	.	.	.	.	Non-coding	.	.	.	.	.	.	.	.	.	.	.	.	.	.	.	.	.	.	.	.	.	.	.	.	.
chr3	11017077	T	A	chr3:11017077:T:A	chr3:11058763:T:A	GTC-A	0.000673602	5UTR	ENST00000646702.1	3	201	0	.	.	.	.	.	.	.	.	.	.	.	Non-coding	.	.	.	.	.	.	.	.	.	.	.	.	.	.	.	.	.	.	.	.	.	.	.	.	.
chr3	11017077	T	C	chr3:11017077:T:C	chr3:11058763:T:C	GTC-C	0.00254472	5UTR	ENST00000646702.1	3	201	0	.	.	.	.	.	.	.	.	.	.	.	Non-coding	.	.	.	.	.	.	.	.	.	.	.	.	.	.	.	.	.	.	.	.	.	.	.	.	.
chr3	11017077	T	G	chr3:11017077:T:G	chr3:11058763:T:G	GTC-G	0.00112267	5UTR	ENST00000646702.1	3	201	0	.	.	.	.	.	.	.	.	.	.	.	Non-coding	.	.	.	.	.	.	.	.	.	.	.	.	.	.	.	.	.	.	.	.	.	.	.	.	.
chr3	11017078	C	A	chr3:11017078:C:A	chr3:11058764:C:A	TCC-A	0.00254472	5UTR	ENST00000646702.1	3	202	0	.	.	.	.	.	.	.	.	.	.	.	Non-coding	.	.	.	.	.	.	.	.	.	.	.	.	.	.	.	.	.	.	.	.	.	.	.	.	.
chr3	11017078	C	G	chr3:11017078:C:G	chr3:11058764:C:G	TCC-G	0.00359254	5UTR	ENST00000646702.1	3	202	0	.	.	.	.	.	.	.	.	.	.	.	Non-coding	.	.	.	.	.	.	.	.	.	.	.	.	.	.	.	.	.	.	.	.	.	.	.	.	.
chr3	11017078	C	T	chr3:11017078:C:T	chr3:11058764:C:T	TCC-T	0.00913105	5UTR	ENST00000646702.1	3	202	0	.	.	.	.	.	.	.	.	.	.	.	Non-coding	.	.	.	.	.	.	.	.	.	.	.	.	.	.	.	.	.	.	.	.	.	.	.	.	.
chr3	11017079	C	A	chr3:11017079:C:A	chr3:11058765:C:A	CCT-A	0.00209565	5UTR	ENST00000646702.1	3	203	0	.	.	.	.	.	.	.	.	.	.	.	Non-coding	.	.	.	.	.	.	.	.	.	.	.	.	.	.	.	.	.	.	.	.	.	.	.	.	.
chr3	11017079	C	G	chr3:11017079:C:G	chr3:11058765:C:G	CCT-G	0.00471522	5UTR	ENST00000646702.1	3	203	0	.	.	.	.	.	.	.	.	.	.	.	Non-coding	.	.	.	.	.	.	.	.	.	.	.	.	.	.	.	.	.	.	.	.	.	.	.	.	.
chr3	11017079	C	T	chr3:11017079:C:T	chr3:11058765:C:T	CCT-T	0.0114512	5UTR	ENST00000646702.1	3	203	0	.	.	.	.	.	.	.	.	.	.	.	Non-coding	.	.	.	.	.	.	.	.	.	.	.	.	.	.	.	.	.	.	.	.	.	.	.	.	.
chr3	11017080	T	A	chr3:11017080:T:A	chr3:11058766:T:A	CTA-A	0.000598758	5UTR	ENST00000646702.1	3	204	0	.	.	.	.	.	.	.	.	.	.	.	Non-coding	.	.	.	.	.	.	.	.	.	.	.	.	.	.	.	.	.	.	.	.	.	.	.	.	.
chr3	11017080	T	C	chr3:11017080:T:C	chr3:11058766:T:C	CTA-C	0.00374224	5UTR	ENST00000646702.1	3	204	0	.	.	.	.	.	.	.	.	.	.	.	Non-coding	.	.	.	.	.	.	.	.	.	.	.	.	.	.	.	.	.	.	.	.	.	.	.	.	.
chr3	11017080	T	G	chr3:11017080:T:G	chr3:11058766:T:G	CTA-G	0.000523913	5UTR	ENST00000646702.1	3	204	0	.	.	.	.	.	.	.	.	.	.	.	Non-coding	.	.	.	.	.	.	.	.	.	.	.	.	.	.	.	.	.	.	.	.	.	.	.	.	.
chr3	11017081	A	C	chr3:11017081:A:C	chr3:11058767:A:C	TAC-C	0.000598758	5UTR	ENST00000646702.1	3	205	0	.	.	.	.	.	.	.	.	.	.	.	Non-coding	.	.	.	.	.	.	.	.	.	.	.	.	.	.	.	.	.	.	.	.	.	.	.	.	.
chr3	11017081	A	G	chr3:11017081:A:G	chr3:11058767:A:G	TAC-G	0.00389192	5UTR	ENST00000646702.1	3	205	0	.	.	.	.	.	.	.	.	.	.	.	Non-coding	.	.	.	.	.	.	.	.	.	.	.	.	.	.	.	.	.	.	.	.	.	.	.	.	.
chr3	11017081	A	T	chr3:11017081:A:T	chr3:11058767:A:T	TAC-T	0.000898136	5UTR	ENST00000646702.1	3	205	0	.	.	.	.	.	.	.	.	.	.	.	Non-coding	.	.	.	.	.	.	.	.	.	.	.	.	.	.	.	.	.	.	.	.	.	.	.	.	.
chr3	11017082	C	A	chr3:11017082:C:A	chr3:11058768:C:A	ACT-A	0.00164658	5UTR	ENST00000646702.1	3	206	0	.	.	.	.	.	.	.	.	.	.	.	Non-coding	.	.	.	.	.	.	.	.	.	.	.	.	.	.	.	.	.	.	.	.	.	.	.	.	.
chr3	11017082	C	G	chr3:11017082:C:G	chr3:11058768:C:G	ACT-G	0.00261956	5UTR	ENST00000646702.1	3	206	0	.	.	.	.	.	.	.	.	.	.	.	Non-coding	.	.	.	.	.	.	.	.	.	.	.	.	.	.	.	.	.	.	.	.	.	.	.	.	.
chr3	11017082	C	T	chr3:11017082:C:T	chr3:11058768:C:T	ACT-T	0.00725994	5UTR	ENST00000646702.1	3	206	0	.	.	.	.	.	.	.	.	.	.	.	Non-coding	.	.	.	.	.	.	.	.	.	.	.	.	.	.	.	.	.	.	.	.	.	.	.	.	.
chr3	11017083	T	A	chr3:11017083:T:A	chr3:11058769:T:A	CTC-A	0.00157174	5UTR	ENST00000646702.1	3	207	0	.	.	.	.	.	.	.	.	.	.	.	Non-coding	.	.	.	.	.	.	.	.	.	.	.	.	.	.	.	.	.	.	.	.	.	.	.	.	.
chr3	11017083	T	C	chr3:11017083:T:C	chr3:11058769:T:C	CTC-C	0.00396677	5UTR	ENST00000646702.1	3	207	0	.	.	.	.	.	.	.	.	.	.	.	Non-coding	.	.	.	.	.	.	.	.	.	.	.	.	.	.	.	.	.	.	.	.	.	.	.	.	.
chr3	11017083	T	G	chr3:11017083:T:G	chr3:11058769:T:G	CTC-G	0.00104783	5UTR	ENST00000646702.1	3	207	0	.	.	.	.	.	.	.	.	.	.	.	Non-coding	.	.	.	.	.	.	.	.	.	.	.	.	.	.	.	.	.	.	.	.	.	.	.	.	.
chr3	11017084	C	A	chr3:11017084:C:A	chr3:11058770:C:A	TCT-A	0.00306863	5UTR	ENST00000646702.1	3	208	0	.	.	.	.	.	.	.	.	.	.	.	Non-coding	.	.	.	.	.	.	.	.	.	.	.	.	.	.	.	.	.	.	.	.	.	.	.	.	.
chr3	11017084	C	G	chr3:11017084:C:G	chr3:11058770:C:G	TCT-G	0.00456553	5UTR	ENST00000646702.1	3	208	0	.	.	.	.	.	.	.	.	.	.	.	Non-coding	.	.	.	.	.	.	.	.	.	.	.	.	.	.	.	.	.	.	.	.	.	.	.	.	.
chr3	11017084	C	T	chr3:11017084:C:T	chr3:11058770:C:T	TCT-T	0.0063618	5UTR	ENST00000646702.1	3	208	0	.	.	.	.	.	.	.	.	.	.	.	Non-coding	.	.	.	.	.	.	.	.	.	.	.	.	.	.	.	.	.	.	.	.	.	.	.	.	.
chr3	11017085	T	A	chr3:11017085:T:A	chr3:11058771:T:A	CTC-A	0.00157174	5UTR	ENST00000646702.1	3	209	0	.	.	.	.	.	.	.	.	.	.	.	Non-coding	.	.	.	.	.	.	.	.	.	.	.	.	.	.	.	.	.	.	.	.	.	.	.	.	.
chr3	11017085	T	C	chr3:11017085:T:C	chr3:11058771:T:C	CTC-C	0.00396677	5UTR	ENST00000646702.1	3	209	0	.	.	.	.	.	.	.	.	.	.	.	Non-coding	.	.	.	.	.	.	.	.	.	.	.	.	.	.	.	.	.	.	.	.	.	.	.	.	.
chr3	11017085	T	G	chr3:11017085:T:G	chr3:11058771:T:G	CTC-G	0.00104783	5UTR	ENST00000646702.1	3	209	0	.	.	.	.	.	.	.	.	.	.	.	Non-coding	.	.	.	.	.	.	.	.	.	.	.	.	.	.	.	.	.	.	.	.	.	.	.	.	.
chr3	11017086	C	A	chr3:11017086:C:A	chr3:11058772:C:A	TCT-A	0.00306863	5UTR	ENST00000646702.1	3	210	0	.	.	.	.	.	.	.	.	.	.	.	Non-coding	.	.	.	.	.	.	.	.	.	.	.	.	.	.	.	.	.	.	.	.	.	.	.	.	.
chr3	11017086	C	G	chr3:11017086:C:G	chr3:11058772:C:G	TCT-G	0.00456553	5UTR	ENST00000646702.1	3	210	0	.	.	.	.	.	.	.	.	.	.	.	Non-coding	.	.	.	.	.	.	.	.	.	.	.	.	.	.	.	.	.	.	.	.	.	.	.	.	.
chr3	11017086	C	T	chr3:11017086:C:T	chr3:11058772:C:T	TCT-T	0.0063618	5UTR	ENST00000646702.1	3	210	0	.	.	.	.	.	.	.	.	.	.	.	Non-coding	.	.	.	.	.	.	.	.	.	.	.	.	.	.	.	.	.	.	.	.	.	.	.	.	.
chr3	11017087	T	A	chr3:11017087:T:A	chr3:11058773:T:A	CTT-A	0.00119751	5UTR	ENST00000646702.1	3	211	0	.	.	.	.	.	.	.	.	.	.	.	Non-coding	.	.	.	.	.	.	.	.	.	.	.	.	.	.	.	.	.	.	.	.	.	.	.	.	.
chr3	11017087	T	C	chr3:11017087:T:C	chr3:11058773:T:C	CTT-C	0.00516428	5UTR	ENST00000646702.1	3	211	0	.	.	.	.	.	.	.	.	.	.	.	Non-coding	.	.	.	.	.	.	.	.	.	.	.	.	.	.	.	.	.	.	.	.	.	.	.	.	.
chr3	11017087	T	G	chr3:11017087:T:G	chr3:11058773:T:G	CTT-G	0.00261956	5UTR	ENST00000646702.1	3	211	0	.	.	.	.	.	.	.	.	.	.	.	Non-coding	.	.	.	.	.	.	.	.	.	.	.	.	.	.	.	.	.	.	.	.	.	.	.	.	.
chr3	11017088	T	A	chr3:11017088:T:A	chr3:11058774:T:A	TTT-A	0.000598758	5UTR	ENST00000646702.1	3	212	0	.	.	.	.	.	.	.	.	.	.	.	Non-coding	.	.	.	.	.	.	.	.	.	.	.	.	.	.	.	.	.	.	.	.	.	.	.	.	.
chr3	11017088	T	C	chr3:11017088:T:C	chr3:11058774:T:C	TTT-C	0.00508944	5UTR	ENST00000646702.1	3	212	0	.	.	.	.	.	.	.	.	.	.	.	Non-coding	.	.	.	.	.	.	.	.	.	.	.	.	.	.	.	.	.	.	.	.	.	.	.	.	.
chr3	11017088	T	G	chr3:11017088:T:G	chr3:11058774:T:G	TTT-G	0.00149689	5UTR	ENST00000646702.1	3	212	0	.	.	.	.	.	.	.	.	.	.	.	Non-coding	.	.	.	.	.	.	.	.	.	.	.	.	.	.	.	.	.	.	.	.	.	.	.	.	.
chr3	11017089	T	A	chr3:11017089:T:A	chr3:11058775:T:A	TTC-A	0.000823292	5UTR	ENST00000646702.1	3	213	0	.	.	.	.	.	.	.	.	.	.	.	Non-coding	.	.	.	.	.	.	.	.	.	.	.	.	.	.	.	.	.	.	.	.	.	.	.	.	.
chr3	11017089	T	C	chr3:11017089:T:C	chr3:11058775:T:C	TTC-C	0.00344286	5UTR	ENST00000646702.1	3	213	0	.	.	.	.	.	.	.	.	.	.	.	Non-coding	.	.	.	.	.	.	.	.	.	.	.	.	.	.	.	.	.	.	.	.	.	.	.	.	.
chr3	11017089	T	G	chr3:11017089:T:G	chr3:11058775:T:G	TTC-G	0.00202081	5UTR	ENST00000646702.1	3	213	0	.	.	.	.	.	.	.	.	.	.	.	Non-coding	.	.	.	.	.	.	.	.	.	.	.	.	.	.	.	.	.	.	.	.	.	.	.	.	.
chr3	11017090	C	A	chr3:11017090:C:A	chr3:11058776:C:A	TCT-A	0.00306863	5UTR	ENST00000646702.1	3	214	0	.	.	.	.	.	.	.	.	.	.	.	Non-coding	.	.	.	.	.	.	.	.	.	.	.	.	.	.	.	.	.	.	.	.	.	.	.	.	.
chr3	11017090	C	G	chr3:11017090:C:G	chr3:11058776:C:G	TCT-G	0.00456553	5UTR	ENST00000646702.1	3	214	0	.	.	.	.	.	.	.	.	.	.	.	Non-coding	.	.	.	.	.	.	.	.	.	.	.	.	.	.	.	.	.	.	.	.	.	.	.	.	.
chr3	11017090	C	T	chr3:11017090:C:T	chr3:11058776:C:T	TCT-T	0.0063618	5UTR	ENST00000646702.1	3	214	0	.	.	.	.	.	.	.	.	.	.	.	Non-coding	.	.	.	.	.	.	.	.	.	.	.	.	.	.	.	.	.	.	.	.	.	.	.	.	.
chr3	11017091	T	A	chr3:11017091:T:A	chr3:11058777:T:A	CTG-A	0.00209565	5UTR	ENST00000646702.1	3	215	0	.	.	.	.	.	.	.	.	.	.	.	Non-coding	.	.	.	.	.	.	.	.	.	.	.	.	.	.	.	.	.	.	.	.	.	.	.	.	.
chr3	11017091	T	C	chr3:11017091:T:C	chr3:11058777:T:C	CTG-C	0.0117506	5UTR	ENST00000646702.1	3	215	0	.	.	.	.	.	.	.	.	.	.	.	Non-coding	.	.	.	.	.	.	.	.	.	.	.	.	.	.	.	.	.	.	.	.	.	.	.	.	.
chr3	11017091	T	G	chr3:11017091:T:G	chr3:11058777:T:G	CTG-G	0.00359254	5UTR	ENST00000646702.1	3	215	0	.	.	.	.	.	.	.	.	.	.	.	Non-coding	.	.	.	.	.	.	.	.	.	.	.	.	.	.	.	.	.	.	.	.	.	.	.	.	.
chr3	11017092	G	A	chr3:11017092:G:A	chr3:11058778:G:A	TGT-A	0.00860714	5UTR	ENST00000646702.1	3	216	0	.	.	.	.	.	.	.	.	.	.	.	Non-coding	.	.	.	.	.	.	.	.	.	.	.	.	.	.	.	.	.	.	.	.	.	.	.	.	.
chr3	11017092	G	C	chr3:11017092:G:C	chr3:11058778:G:C	TGT-C	0.00291894	5UTR	ENST00000646702.1	3	216	0	.	.	.	.	.	.	.	.	.	.	.	Non-coding	.	.	.	.	.	.	.	.	.	.	.	.	.	.	.	.	.	.	.	.	.	.	.	.	.
chr3	11017092	G	T	chr3:11017092:G:T	chr3:11058778:G:T	TGT-T	0.00261956	5UTR	ENST00000646702.1	3	216	0	.	.	.	.	.	.	.	.	.	.	.	Non-coding	.	.	.	.	.	.	.	.	.	.	.	.	.	.	.	.	.	.	.	.	.	.	.	.	.
chr3	11017093	T	A	chr3:11017093:T:A	chr3:11058779:T:A	GTG-A	0.00179627	5UTR	ENST00000646702.1	3	217	0	.	.	.	.	.	.	.	.	.	.	.	Non-coding	.	.	.	.	.	.	.	.	.	.	.	.	.	.	.	.	.	.	.	.	.	.	.	.	.
chr3	11017093	T	C	chr3:11017093:T:C	chr3:11058779:T:C	GTG-C	0.00538882	5UTR	ENST00000646702.1	3	217	0	.	.	.	.	.	.	.	.	.	.	.	Non-coding	.	.	.	.	.	.	.	.	.	.	.	.	.	.	.	.	.	.	.	.	.	.	.	.	.
chr3	11017093	T	G	chr3:11017093:T:G	chr3:11058779:T:G	GTG-G	0.00194596	5UTR	ENST00000646702.1	3	217	0	.	.	.	.	.	.	.	.	.	.	.	Non-coding	.	.	.	.	.	.	.	.	.	.	.	.	.	.	.	.	.	.	.	.	.	.	.	.	.
chr3	11017094	G	A	chr3:11017094:G:A	chr3:11058780:G:A	TGC-A	0.00755931	5UTR	ENST00000646702.1	3	218	0	.	.	.	.	.	.	.	.	.	.	.	Non-coding	.	.	.	.	.	.	.	.	.	.	.	.	.	.	.	.	.	.	.	.	.	.	.	.	.
chr3	11017094	G	C	chr3:11017094:G:C	chr3:11058780:G:C	TGC-C	0.00269441	5UTR	ENST00000646702.1	3	218	0	.	.	.	.	.	.	.	.	.	.	.	Non-coding	.	.	.	.	.	.	.	.	.	.	.	.	.	.	.	.	.	.	.	.	.	.	.	.	.
chr3	11017094	G	T	chr3:11017094:G:T	chr3:11058780:G:T	TGC-T	0.00291894	5UTR	ENST00000646702.1	3	218	0	.	.	.	.	.	.	.	.	.	.	.	Non-coding	.	.	.	.	.	.	.	.	.	.	.	.	.	.	.	.	.	.	.	.	.	.	.	.	.
chr3	11017095	C	A	chr3:11017095:C:A	chr3:11058781:C:A	GCC-A	0.0035177	5UTR	ENST00000646702.1	3	219	0	.	.	.	.	.	.	.	.	.	.	.	Non-coding	.	.	.	.	.	.	.	.	.	.	.	.	.	.	.	.	.	.	.	.	.	.	.	.	.
chr3	11017095	C	G	chr3:11017095:C:G	chr3:11058781:C:G	GCC-G	0.00299379	5UTR	ENST00000646702.1	3	219	0	.	.	.	.	.	.	.	.	.	.	.	Non-coding	.	.	.	.	.	.	.	.	.	.	.	.	.	.	.	.	.	.	.	.	.	.	.	.	.
chr3	11017095	C	T	chr3:11017095:C:T	chr3:11058781:C:T	GCC-T	0.007709	5UTR	ENST00000646702.1	3	219	0	.	.	.	.	.	.	.	.	.	.	.	Non-coding	.	.	.	.	.	.	.	.	.	.	.	.	.	.	.	.	.	.	.	.	.	.	.	.	.
chr3	11017096	C	A	chr3:11017096:C:A	chr3:11058782:C:A	CCT-A	0.00209565	5UTR	ENST00000646702.1	3	220	0	.	.	.	.	.	.	.	.	.	.	.	Non-coding	.	.	.	.	.	.	.	.	.	.	.	.	.	.	.	.	.	.	.	.	.	.	.	.	.
chr3	11017096	C	G	chr3:11017096:C:G	chr3:11058782:C:G	CCT-G	0.00471522	5UTR	ENST00000646702.1	3	220	0	.	.	.	.	.	.	.	.	.	.	.	Non-coding	.	.	.	.	.	.	.	.	.	.	.	.	.	.	.	.	.	.	.	.	.	.	.	.	.
chr3	11017096	C	T	chr3:11017096:C:T	chr3:11058782:C:T	CCT-T	0.0114512	5UTR	ENST00000646702.1	3	220	0	.	.	.	.	.	.	.	.	.	.	.	Non-coding	.	.	.	.	.	.	.	.	.	.	.	.	.	.	.	.	.	.	.	.	.	.	.	.	.
chr3	11017097	T	A	chr3:11017097:T:A	chr3:11058783:T:A	CTG-A	0.00209565	5UTR	ENST00000646702.1	3	221	0	.	.	.	.	.	.	.	.	.	.	.	Non-coding	.	.	.	.	.	.	.	.	.	.	.	.	.	.	.	.	.	.	.	.	.	.	.	.	.
chr3	11017097	T	C	chr3:11017097:T:C	chr3:11058783:T:C	CTG-C	0.0117506	5UTR	ENST00000646702.1	3	221	0	.	.	.	.	.	.	.	.	.	.	.	Non-coding	.	.	.	.	.	.	.	.	.	.	.	.	.	.	.	.	.	.	.	.	.	.	.	.	.
chr3	11017097	T	G	chr3:11017097:T:G	chr3:11058783:T:G	CTG-G	0.00359254	5UTR	ENST00000646702.1	3	221	0	.	.	.	.	.	.	.	.	.	.	.	Non-coding	.	.	.	.	.	.	.	.	.	.	.	.	.	.	.	.	.	.	.	.	.	.	.	.	.
chr3	11017098	G	A	chr3:11017098:G:A	chr3:11058784:G:A	TGT-A	0.00860714	5UTR	ENST00000646702.1	3	222	0	.	.	.	.	.	.	.	.	.	.	.	Non-coding	.	.	.	.	.	.	.	.	.	.	.	.	.	.	.	.	.	.	.	.	.	.	.	.	.
chr3	11017098	G	C	chr3:11017098:G:C	chr3:11058784:G:C	TGT-C	0.00291894	5UTR	ENST00000646702.1	3	222	0	.	.	.	.	.	.	.	.	.	.	.	Non-coding	.	.	.	.	.	.	.	.	.	.	.	.	.	.	.	.	.	.	.	.	.	.	.	.	.
chr3	11017098	G	T	chr3:11017098:G:T	chr3:11058784:G:T	TGT-T	0.00261956	5UTR	ENST00000646702.1	3	222	0	.	.	.	.	.	.	.	.	.	.	.	Non-coding	.	.	.	.	.	.	.	.	.	.	.	.	.	.	.	.	.	.	.	.	.	.	.	.	.
chr3	11017099	T	A	chr3:11017099:T:A	chr3:11058785:T:A	GTT-A	0.000972981	5UTR	ENST00000646702.1	3	223	0	.	.	.	.	.	.	.	.	.	.	.	Non-coding	.	.	.	.	.	.	.	.	.	.	.	.	.	.	.	.	.	.	.	.	.	.	.	.	.
chr3	11017099	T	C	chr3:11017099:T:C	chr3:11058785:T:C	GTT-C	0.00471522	5UTR	ENST00000646702.1	3	223	0	.	.	.	.	.	.	.	.	.	.	.	Non-coding	.	.	.	.	.	.	.	.	.	.	.	.	.	.	.	.	.	.	.	.	.	.	.	.	.
chr3	11017099	T	G	chr3:11017099:T:G	chr3:11058785:T:G	GTT-G	0.0013472	5UTR	ENST00000646702.1	3	223	0	.	.	.	.	.	.	.	.	.	.	.	Non-coding	.	.	.	.	.	.	.	.	.	.	.	.	.	.	.	.	.	.	.	.	.	.	.	.	.
chr3	11017100	T	A	chr3:11017100:T:A	chr3:11058786:T:A	TTA-A	0.000598758	5UTR	ENST00000646702.1	3	224	0	.	.	.	.	.	.	.	.	.	.	.	Non-coding	.	.	.	.	.	.	.	.	.	.	.	.	.	.	.	.	.	.	.	.	.	.	.	.	.
chr3	11017100	T	C	chr3:11017100:T:C	chr3:11058786:T:C	TTA-C	0.00261956	5UTR	ENST00000646702.1	3	224	0	.	.	.	.	.	.	.	.	.	.	.	Non-coding	.	.	.	.	.	.	.	.	.	.	.	.	.	.	.	.	.	.	.	.	.	.	.	.	.
chr3	11017100	T	G	chr3:11017100:T:G	chr3:11058786:T:G	TTA-G	0.000673602	5UTR	ENST00000646702.1	3	224	0	.	.	.	.	.	.	.	.	.	.	.	Non-coding	.	.	.	.	.	.	.	.	.	.	.	.	.	.	.	.	.	.	.	.	.	.	.	.	.
chr3	11017101	A	C	chr3:11017101:A:C	chr3:11058787:A:C	TAC-C	0.000598758	5UTR	ENST00000646702.1	3	225	0	.	.	.	.	.	.	.	.	.	.	.	Non-coding	.	.	.	.	.	.	.	.	.	.	.	.	.	.	.	.	.	.	.	.	.	.	.	.	.
chr3	11017101	A	G	chr3:11017101:A:G	chr3:11058787:A:G	TAC-G	0.00389192	5UTR	ENST00000646702.1	3	225	0	.	.	.	.	.	.	.	.	.	.	.	Non-coding	.	.	.	.	.	.	.	.	.	.	.	.	.	.	.	.	.	.	.	.	.	.	.	.	.
chr3	11017101	A	T	chr3:11017101:A:T	chr3:11058787:A:T	TAC-T	0.000898136	5UTR	ENST00000646702.1	3	225	0	.	.	.	.	.	.	.	.	.	.	.	Non-coding	.	.	.	.	.	.	.	.	.	.	.	.	.	.	.	.	.	.	.	.	.	.	.	.	.
chr3	11017102	C	A	chr3:11017102:C:A	chr3:11058788:C:A	ACC-A	0.00583789	5UTR	ENST00000646702.1	3	226	0	.	.	.	.	.	.	.	.	.	.	.	Non-coding	.	.	.	.	.	.	.	.	.	.	.	.	.	.	.	.	.	.	.	.	.	.	.	.	.
chr3	11017102	C	G	chr3:11017102:C:G	chr3:11058788:C:G	ACC-G	0.0028441	5UTR	ENST00000646702.1	3	226	0	.	.	.	.	.	.	.	.	.	.	.	Non-coding	.	.	.	.	.	.	.	.	.	.	.	.	.	.	.	.	.	.	.	.	.	.	.	.	.
chr3	11017102	C	T	chr3:11017102:C:T	chr3:11058788:C:T	ACC-T	0.0113015	5UTR	ENST00000646702.1	3	226	0	.	.	.	.	.	.	.	.	.	.	.	Non-coding	.	.	.	.	.	.	.	.	.	.	.	.	.	.	.	.	.	.	.	.	.	.	.	.	.
chr3	11017103	C	A	chr3:11017103:C:A	chr3:11058789:C:A	CCC-A	0.0028441	5UTR	ENST00000646702.1	3	227	0	.	.	.	.	.	.	.	.	.	.	.	Non-coding	.	.	.	.	.	.	.	.	.	.	.	.	.	.	.	.	.	.	.	.	.	.	.	.	.
chr3	11017103	C	G	chr3:11017103:C:G	chr3:11058789:C:G	CCC-G	0.00456553	5UTR	ENST00000646702.1	3	227	0	.	.	.	.	.	.	.	.	.	.	.	Non-coding	.	.	.	.	.	.	.	.	.	.	.	.	.	.	.	.	.	.	.	.	.	.	.	.	.
chr3	11017103	C	T	chr3:11017103:C:T	chr3:11058789:C:T	CCC-T	0.00980466	5UTR	ENST00000646702.1	3	227	0	.	.	.	.	.	.	.	.	.	.	.	Non-coding	.	.	.	.	.	.	.	.	.	.	.	.	.	.	.	.	.	.	.	.	.	.	.	.	.
chr3	11017104	C	A	chr3:11017104:C:A	chr3:11058790:C:A	CCA-A	0.00194596	5UTR	ENST00000646702.1	3	228	0	.	.	.	.	.	.	.	.	.	.	.	Non-coding	.	.	.	.	.	.	.	.	.	.	.	.	.	.	.	.	.	.	.	.	.	.	.	.	.
chr3	11017104	C	G	chr3:11017104:C:G	chr3:11058790:C:G	CCA-G	0.00336801	5UTR	ENST00000646702.1	3	228	0	.	.	.	.	.	.	.	.	.	.	.	Non-coding	.	.	.	.	.	.	.	.	.	.	.	.	.	.	.	.	.	.	.	.	.	.	.	.	.
chr3	11017104	C	T	chr3:11017104:C:T	chr3:11058790:C:T	CCA-T	0.00763416	5UTR	ENST00000646702.1	3	228	0	.	.	.	.	.	.	.	.	.	.	.	Non-coding	.	.	.	.	.	.	.	.	.	.	.	.	.	.	.	.	.	.	.	.	.	.	.	.	.
chr3	11017105	A	C	chr3:11017105:A:C	chr3:11058791:A:C	CAC-C	0.0021705	5UTR	ENST00000646702.1	3	229	0	.	.	.	.	.	.	.	.	.	.	.	Non-coding	.	.	.	.	.	.	.	.	.	.	.	.	.	.	.	.	.	.	.	.	.	.	.	.	.
chr3	11017105	A	G	chr3:11017105:A:G	chr3:11058791:A:G	CAC-G	0.00516428	5UTR	ENST00000646702.1	3	229	0	.	.	.	.	.	.	.	.	.	.	.	Non-coding	.	.	.	.	.	.	.	.	.	.	.	.	.	.	.	.	.	.	.	.	.	.	.	.	.
chr3	11017105	A	T	chr3:11017105:A:T	chr3:11058791:A:T	CAC-T	0.00127236	5UTR	ENST00000646702.1	3	229	0	.	.	.	.	.	.	.	.	.	.	.	Non-coding	.	.	.	.	.	.	.	.	.	.	.	.	.	.	.	.	.	.	.	.	.	.	.	.	.
chr3	11017106	C	A	chr3:11017106:C:A	chr3:11058792:C:A	ACC-A	0.00583789	5UTR	ENST00000646702.1	3	230	0	.	.	.	.	.	.	.	.	.	.	.	Non-coding	.	.	.	.	.	.	.	.	.	.	.	.	.	.	.	.	.	.	.	.	.	.	.	.	.
chr3	11017106	C	G	chr3:11017106:C:G	chr3:11058792:C:G	ACC-G	0.0028441	5UTR	ENST00000646702.1	3	230	0	.	.	.	.	.	.	.	.	.	.	.	Non-coding	.	.	.	.	.	.	.	.	.	.	.	.	.	.	.	.	.	.	.	.	.	.	.	.	.
chr3	11017106	C	T	chr3:11017106:C:T	chr3:11058792:C:T	ACC-T	0.0113015	5UTR	ENST00000646702.1	3	230	0	.	.	.	.	.	.	.	.	.	.	.	Non-coding	.	.	.	.	.	.	.	.	.	.	.	.	.	.	.	.	.	.	.	.	.	.	.	.	.
chr3	11017107	C	A	chr3:11017107:C:A	chr3:11058793:C:A	CCC-A	0.0028441	5UTR	ENST00000646702.1	3	231	0	.	.	.	.	.	.	.	.	.	.	.	Non-coding	.	.	.	.	.	.	.	.	.	.	.	.	.	.	.	.	.	.	.	.	.	.	.	.	.
chr3	11017107	C	G	chr3:11017107:C:G	chr3:11058793:C:G	CCC-G	0.00456553	5UTR	ENST00000646702.1	3	231	0	.	.	.	.	.	.	.	.	.	.	.	Non-coding	.	.	.	.	.	.	.	.	.	.	.	.	.	.	.	.	.	.	.	.	.	.	.	.	.
chr3	11017107	C	T	chr3:11017107:C:T	chr3:11058793:C:T	CCC-T	0.00980466	5UTR	ENST00000646702.1	3	231	0	.	.	.	.	.	.	.	.	.	.	.	Non-coding	.	.	.	.	.	.	.	.	.	.	.	.	.	.	.	.	.	.	.	.	.	.	.	.	.
chr3	11017108	C	A	chr3:11017108:C:A	chr3:11058794:C:A	CCC-A	0.0028441	5UTR	ENST00000646702.1	3	232	0	.	.	.	.	.	.	.	.	.	.	.	Non-coding	.	.	.	.	.	.	.	.	.	.	.	.	.	.	.	.	.	.	.	.	.	.	.	.	.
chr3	11017108	C	G	chr3:11017108:C:G	chr3:11058794:C:G	CCC-G	0.00456553	5UTR	ENST00000646702.1	3	232	0	.	.	.	.	.	.	.	.	.	.	.	Non-coding	.	.	.	.	.	.	.	.	.	.	.	.	.	.	.	.	.	.	.	.	.	.	.	.	.
chr3	11017108	C	T	chr3:11017108:C:T	chr3:11058794:C:T	CCC-T	0.00980466	5UTR	ENST00000646702.1	3	232	0	.	.	.	.	.	.	.	.	.	.	.	Non-coding	.	.	.	.	.	.	.	.	.	.	.	.	.	.	.	.	.	.	.	.	.	.	.	.	.
chr3	11017109	C	A	chr3:11017109:C:A	chr3:11058795:C:A	CCG-A	0.0035177	5UTR	ENST00000646702.1	3	233	0	.	.	.	.	.	.	.	.	.	.	.	Non-coding	.	.	.	.	.	.	.	.	.	.	.	.	.	.	.	.	.	.	.	.	.	.	.	.	.
chr3	11017109	C	G	chr3:11017109:C:G	chr3:11058795:C:G	CCG-G	0.00434099	5UTR	ENST00000646702.1	3	233	0	.	.	.	.	.	.	.	.	.	.	.	Non-coding	.	.	.	.	.	.	.	.	.	.	.	.	.	.	.	.	.	.	.	.	.	.	.	.	.
chr3	11017109	C	T	chr3:11017109:C:T	chr3:11058795:C:T	CCG-T	0.0586782	5UTR	ENST00000646702.1	3	233	0	.	.	.	.	.	.	.	.	.	.	.	Non-coding	.	.	.	.	.	.	.	.	.	.	.	.	.	.	.	.	.	.	.	.	.	.	.	.	.
chr3	11017110	G	A	chr3:11017110:G:A	chr3:11058796:G:A	CGT-A	0.0416137	5UTR	ENST00000646702.1	3	234	0	.	.	.	.	.	.	.	.	.	.	.	Non-coding	.	.	.	.	.	.	.	.	.	.	.	.	.	.	.	.	.	.	.	.	.	.	.	.	.
chr3	11017110	G	C	chr3:11017110:G:C	chr3:11058796:G:C	CGT-C	0.00194596	5UTR	ENST00000646702.1	3	234	0	.	.	.	.	.	.	.	.	.	.	.	Non-coding	.	.	.	.	.	.	.	.	.	.	.	.	.	.	.	.	.	.	.	.	.	.	.	.	.
chr3	11017110	G	T	chr3:11017110:G:T	chr3:11058796:G:T	CGT-T	0.00209565	5UTR	ENST00000646702.1	3	234	0	.	.	.	.	.	.	.	.	.	.	.	Non-coding	.	.	.	.	.	.	.	.	.	.	.	.	.	.	.	.	.	.	.	.	.	.	.	.	.
chr3	11017111	T	A	chr3:11017111:T:A	chr3:11058797:T:A	GTC-A	0.000673602	5UTR	ENST00000646702.1	3	235	0	.	.	.	.	.	.	.	.	.	.	.	Non-coding	.	.	.	.	.	.	.	.	.	.	.	.	.	.	.	.	.	.	.	.	.	.	.	.	.
chr3	11017111	T	C	chr3:11017111:T:C	chr3:11058797:T:C	GTC-C	0.00254472	5UTR	ENST00000646702.1	3	235	0	.	.	.	.	.	.	.	.	.	.	.	Non-coding	.	.	.	.	.	.	.	.	.	.	.	.	.	.	.	.	.	.	.	.	.	.	.	.	.
chr3	11017111	T	G	chr3:11017111:T:G	chr3:11058797:T:G	GTC-G	0.00112267	5UTR	ENST00000646702.1	3	235	0	.	.	.	.	.	.	.	.	.	.	.	Non-coding	.	.	.	.	.	.	.	.	.	.	.	.	.	.	.	.	.	.	.	.	.	.	.	.	.
chr3	11017112	C	A	chr3:11017112:C:A	chr3:11058798:C:A	TCC-A	0.00254472	5UTR	ENST00000646702.1	3	236	0	.	.	.	.	.	.	.	.	.	.	.	Non-coding	.	.	.	.	.	.	.	.	.	.	.	.	.	.	.	.	.	.	.	.	.	.	.	.	.
chr3	11017112	C	G	chr3:11017112:C:G	chr3:11058798:C:G	TCC-G	0.00359254	5UTR	ENST00000646702.1	3	236	0	.	.	.	.	.	.	.	.	.	.	.	Non-coding	.	.	.	.	.	.	.	.	.	.	.	.	.	.	.	.	.	.	.	.	.	.	.	.	.
chr3	11017112	C	T	chr3:11017112:C:T	chr3:11058798:C:T	TCC-T	0.00913105	5UTR	ENST00000646702.1	3	236	0	.	.	.	.	.	.	.	.	.	.	.	Non-coding	.	.	.	.	.	.	.	.	.	.	.	.	.	.	.	.	.	.	.	.	.	.	.	.	.
chr3	11017113	C	A	chr3:11017113:C:A	chr3:11058799:C:A	CCT-A	0.00209565	5UTR	ENST00000646702.1	3	237	0	.	.	.	.	.	.	.	.	.	.	.	Non-coding	.	.	.	.	.	.	.	.	.	.	.	.	.	.	.	.	.	.	.	.	.	.	.	.	.
chr3	11017113	C	G	chr3:11017113:C:G	chr3:11058799:C:G	CCT-G	0.00471522	5UTR	ENST00000646702.1	3	237	0	.	.	.	.	.	.	.	.	.	.	.	Non-coding	.	.	.	.	.	.	.	.	.	.	.	.	.	.	.	.	.	.	.	.	.	.	.	.	.
chr3	11017113	C	T	chr3:11017113:C:T	chr3:11058799:C:T	CCT-T	0.0114512	5UTR	ENST00000646702.1	3	237	0	.	.	.	.	.	.	.	.	.	.	.	Non-coding	.	.	.	.	.	.	.	.	.	.	.	.	.	.	.	.	.	.	.	.	.	.	.	.	.
chr3	11017114	T	A	chr3:11017114:T:A	chr3:11058800:T:A	CTC-A	0.00157174	5UTR	ENST00000646702.1	3	238	0	.	.	.	.	.	.	.	.	.	.	.	Non-coding	.	.	.	.	.	.	.	.	.	.	.	.	.	.	.	.	.	.	.	.	.	.	.	.	.
chr3	11017114	T	C	chr3:11017114:T:C	chr3:11058800:T:C	CTC-C	0.00396677	5UTR	ENST00000646702.1	3	238	0	.	.	.	.	.	.	.	.	.	.	.	Non-coding	.	.	.	.	.	.	.	.	.	.	.	.	.	.	.	.	.	.	.	.	.	.	.	.	.
chr3	11017114	T	G	chr3:11017114:T:G	chr3:11058800:T:G	CTC-G	0.00104783	5UTR	ENST00000646702.1	3	238	0	.	.	.	.	.	.	.	.	.	.	.	Non-coding	.	.	.	.	.	.	.	.	.	.	.	.	.	.	.	.	.	.	.	.	.	.	.	.	.
chr3	11017115	C	A	chr3:11017115:C:A	chr3:11058801:C:A	TCC-A	0.00254472	5UTR	ENST00000646702.1	3	239	0	.	.	.	.	.	.	.	.	.	.	.	Non-coding	.	.	.	.	.	.	.	.	.	.	.	.	.	.	.	.	.	.	.	.	.	.	.	.	.
chr3	11017115	C	G	chr3:11017115:C:G	chr3:11058801:C:G	TCC-G	0.00359254	5UTR	ENST00000646702.1	3	239	0	.	.	.	.	.	.	.	.	.	.	.	Non-coding	.	.	.	.	.	.	.	.	.	.	.	.	.	.	.	.	.	.	.	.	.	.	.	.	.
chr3	11017115	C	T	chr3:11017115:C:T	chr3:11058801:C:T	TCC-T	0.00913105	5UTR	ENST00000646702.1	3	239	0	.	.	.	.	.	.	.	.	.	.	.	Non-coding	.	.	.	.	.	.	.	.	.	.	.	.	.	.	.	.	.	.	.	.	.	.	.	.	.
chr3	11017116	C	A	chr3:11017116:C:A	chr3:11058802:C:A	CCT-A	0.00209565	5UTR	ENST00000646702.1	3	240	0	.	.	.	.	.	.	.	.	.	.	.	Non-coding	.	.	.	.	.	.	.	.	.	.	.	.	.	.	.	.	.	.	.	.	.	.	.	.	.
chr3	11017116	C	G	chr3:11017116:C:G	chr3:11058802:C:G	CCT-G	0.00471522	5UTR	ENST00000646702.1	3	240	0	.	.	.	.	.	.	.	.	.	.	.	Non-coding	.	.	.	.	.	.	.	.	.	.	.	.	.	.	.	.	.	.	.	.	.	.	.	.	.
chr3	11017116	C	T	chr3:11017116:C:T	chr3:11058802:C:T	CCT-T	0.0114512	5UTR	ENST00000646702.1	3	240	0	.	.	.	.	.	.	.	.	.	.	.	Non-coding	.	.	.	.	.	.	.	.	.	.	.	.	.	.	.	.	.	.	.	.	.	.	.	.	.
chr3	11017117	T	A	chr3:11017117:T:A	chr3:11058803:T:A	CTA-A	0.000598758	5UTR	ENST00000646702.1	3	241	0	.	.	.	.	.	.	.	.	.	.	.	Non-coding	.	.	.	.	.	.	.	.	.	.	.	.	.	.	.	.	.	.	.	.	.	.	.	.	.
chr3	11017117	T	C	chr3:11017117:T:C	chr3:11058803:T:C	CTA-C	0.00374224	5UTR	ENST00000646702.1	3	241	0	.	.	.	.	.	.	.	.	.	.	.	Non-coding	.	.	.	.	.	.	.	.	.	.	.	.	.	.	.	.	.	.	.	.	.	.	.	.	.
chr3	11017117	T	G	chr3:11017117:T:G	chr3:11058803:T:G	CTA-G	0.000523913	5UTR	ENST00000646702.1	3	241	0	.	.	.	.	.	.	.	.	.	.	.	Non-coding	.	.	.	.	.	.	.	.	.	.	.	.	.	.	.	.	.	.	.	.	.	.	.	.	.
chr3	11017118	A	C	chr3:11017118:A:C	chr3:11058804:A:C	TAG-C	0.000898136	5UTR	ENST00000646702.1	3	242	0	.	.	.	.	.	.	.	.	.	.	.	Non-coding	.	.	.	.	.	.	.	.	.	.	.	.	.	.	.	.	.	.	.	.	.	.	.	.	.
chr3	11017118	A	G	chr3:11017118:A:G	chr3:11058804:A:G	TAG-G	0.00254472	5UTR	ENST00000646702.1	3	242	0	.	.	.	.	.	.	.	.	.	.	.	Non-coding	.	.	.	.	.	.	.	.	.	.	.	.	.	.	.	.	.	.	.	.	.	.	.	.	.
chr3	11017118	A	T	chr3:11017118:A:T	chr3:11058804:A:T	TAG-T	0.000523913	5UTR	ENST00000646702.1	3	242	0	.	.	.	.	.	.	.	.	.	.	.	Non-coding	.	.	.	.	.	.	.	.	.	.	.	.	.	.	.	.	.	.	.	.	.	.	.	.	.
chr3	11017119	G	A	chr3:11017119:G:A	chr3:11058805:G:A	AGG-A	0.0123494	5UTR	ENST00000646702.1	3	243	0	.	.	.	.	.	.	.	.	.	.	.	Non-coding	.	.	.	.	.	.	.	.	.	.	.	.	.	.	.	.	.	.	.	.	.	.	.	.	.
chr3	11017119	G	C	chr3:11017119:G:C	chr3:11058805:G:C	AGG-C	0.00456553	5UTR	ENST00000646702.1	3	243	0	.	.	.	.	.	.	.	.	.	.	.	Non-coding	.	.	.	.	.	.	.	.	.	.	.	.	.	.	.	.	.	.	.	.	.	.	.	.	.
chr3	11017119	G	T	chr3:11017119:G:T	chr3:11058805:G:T	AGG-T	0.00254472	5UTR	ENST00000646702.1	3	243	0	.	.	.	.	.	.	.	.	.	.	.	Non-coding	.	.	.	.	.	.	.	.	.	.	.	.	.	.	.	.	.	.	.	.	.	.	.	.	.
chr3	11017120	G	A	chr3:11017120:G:A	chr3:11058806:G:A	GGG-A	0.0100292	5UTR	ENST00000646702.1	3	244	0	.	.	.	.	.	.	.	.	.	.	.	Non-coding	.	.	.	.	.	.	.	.	.	.	.	.	.	.	.	.	.	.	.	.	.	.	.	.	.
chr3	11017120	G	C	chr3:11017120:G:C	chr3:11058806:G:C	GGG-C	0.00254472	5UTR	ENST00000646702.1	3	244	0	.	.	.	.	.	.	.	.	.	.	.	Non-coding	.	.	.	.	.	.	.	.	.	.	.	.	.	.	.	.	.	.	.	.	.	.	.	.	.
chr3	11017120	G	T	chr3:11017120:G:T	chr3:11058806:G:T	GGG-T	0.00299379	5UTR	ENST00000646702.1	3	244	0	.	.	.	.	.	.	.	.	.	.	.	Non-coding	.	.	.	.	.	.	.	.	.	.	.	.	.	.	.	.	.	.	.	.	.	.	.	.	.
chr3	11017121	G	A	chr3:11017121:G:A	chr3:11058807:G:A	GGT-A	0.0113764	5UTR	ENST00000646702.1	3	245	0	.	.	.	.	.	.	.	.	.	.	.	Non-coding	.	.	.	.	.	.	.	.	.	.	.	.	.	.	.	.	.	.	.	.	.	.	.	.	.
chr3	11017121	G	C	chr3:11017121:G:C	chr3:11058807:G:C	GGT-C	0.00299379	5UTR	ENST00000646702.1	3	245	0	.	.	.	.	.	.	.	.	.	.	.	Non-coding	.	.	.	.	.	.	.	.	.	.	.	.	.	.	.	.	.	.	.	.	.	.	.	.	.
chr3	11017121	G	T	chr3:11017121:G:T	chr3:11058807:G:T	GGT-T	0.00381708	5UTR	ENST00000646702.1	3	245	0	.	.	.	.	.	.	.	.	.	.	.	Non-coding	.	.	.	.	.	.	.	.	.	.	.	.	.	.	.	.	.	.	.	.	.	.	.	.	.
chr3	11017122	T	A	chr3:11017122:T:A	chr3:11058808:T:A	GTG-A	0.00179627	5UTR	ENST00000646702.1	3	246	0	.	.	.	.	.	.	.	.	.	.	.	Non-coding	.	.	.	.	.	.	.	.	.	.	.	.	.	.	.	.	.	.	.	.	.	.	.	.	.
chr3	11017122	T	C	chr3:11017122:T:C	chr3:11058808:T:C	GTG-C	0.00538882	5UTR	ENST00000646702.1	3	246	0	.	.	.	.	.	.	.	.	.	.	.	Non-coding	.	.	.	.	.	.	.	.	.	.	.	.	.	.	.	.	.	.	.	.	.	.	.	.	.
chr3	11017122	T	G	chr3:11017122:T:G	chr3:11058808:T:G	GTG-G	0.00194596	5UTR	ENST00000646702.1	3	246	0	.	.	.	.	.	.	.	.	.	.	.	Non-coding	.	.	.	.	.	.	.	.	.	.	.	.	.	.	.	.	.	.	.	.	.	.	.	.	.
chr3	11017123	G	A	chr3:11017123:G:A	chr3:11058809:G:A	TGC-A	0.00755931	5UTR	ENST00000646702.1	3	247	0	.	.	.	.	.	.	.	.	.	.	.	Non-coding	.	.	.	.	.	.	.	.	.	.	.	.	.	.	.	.	.	.	.	.	.	.	.	.	.
chr3	11017123	G	C	chr3:11017123:G:C	chr3:11058809:G:C	TGC-C	0.00269441	5UTR	ENST00000646702.1	3	247	0	.	.	.	.	.	.	.	.	.	.	.	Non-coding	.	.	.	.	.	.	.	.	.	.	.	.	.	.	.	.	.	.	.	.	.	.	.	.	.
chr3	11017123	G	T	chr3:11017123:G:T	chr3:11058809:G:T	TGC-T	0.00291894	5UTR	ENST00000646702.1	3	247	0	.	.	.	.	.	.	.	.	.	.	.	Non-coding	.	.	.	.	.	.	.	.	.	.	.	.	.	.	.	.	.	.	.	.	.	.	.	.	.
chr3	11017124	C	A	chr3:11017124:C:A	chr3:11058810:C:A	GCC-A	0.0035177	5UTR	ENST00000646702.1	3	248	0	.	.	.	.	.	.	.	.	.	.	.	Non-coding	.	.	.	.	.	.	.	.	.	.	.	.	.	.	.	.	.	.	.	.	.	.	.	.	.
chr3	11017124	C	G	chr3:11017124:C:G	chr3:11058810:C:G	GCC-G	0.00299379	5UTR	ENST00000646702.1	3	248	0	.	.	.	.	.	.	.	.	.	.	.	Non-coding	.	.	.	.	.	.	.	.	.	.	.	.	.	.	.	.	.	.	.	.	.	.	.	.	.
chr3	11017124	C	T	chr3:11017124:C:T	chr3:11058810:C:T	GCC-T	0.007709	5UTR	ENST00000646702.1	3	248	0	.	.	.	.	.	.	.	.	.	.	.	Non-coding	.	.	.	.	.	.	.	.	.	.	.	.	.	.	.	.	.	.	.	.	.	.	.	.	.
chr3	11017125	C	A	chr3:11017125:C:A	chr3:11058811:C:A	CCC-A	0.0028441	5UTR	ENST00000646702.1	3	249	0	.	.	.	.	.	.	.	.	.	.	.	Non-coding	.	.	.	.	.	.	.	.	.	.	.	.	.	.	.	.	.	.	.	.	.	.	.	.	.
chr3	11017125	C	G	chr3:11017125:C:G	chr3:11058811:C:G	CCC-G	0.00456553	5UTR	ENST00000646702.1	3	249	0	.	.	.	.	.	.	.	.	.	.	.	Non-coding	.	.	.	.	.	.	.	.	.	.	.	.	.	.	.	.	.	.	.	.	.	.	.	.	.
chr3	11017125	C	T	chr3:11017125:C:T	chr3:11058811:C:T	CCC-T	0.00980466	5UTR	ENST00000646702.1	3	249	0	.	.	.	.	.	.	.	.	.	.	.	Non-coding	.	.	.	.	.	.	.	.	.	.	.	.	.	.	.	.	.	.	.	.	.	.	.	.	.
chr3	11017126	C	A	chr3:11017126:C:A	chr3:11058812:C:A	CCT-A	0.00209565	5UTR	ENST00000646702.1	3	250	0	.	.	.	.	.	.	.	.	.	.	.	Non-coding	.	.	.	.	.	.	.	.	.	.	.	.	.	.	.	.	.	.	.	.	.	.	.	.	.
chr3	11017126	C	G	chr3:11017126:C:G	chr3:11058812:C:G	CCT-G	0.00471522	5UTR	ENST00000646702.1	3	250	0	.	.	.	.	.	.	.	.	.	.	.	Non-coding	.	.	.	.	.	.	.	.	.	.	.	.	.	.	.	.	.	.	.	.	.	.	.	.	.
chr3	11017126	C	T	chr3:11017126:C:T	chr3:11058812:C:T	CCT-T	0.0114512	5UTR	ENST00000646702.1	3	250	0	.	.	.	.	.	.	.	.	.	.	.	Non-coding	.	.	.	.	.	.	.	.	.	.	.	.	.	.	.	.	.	.	.	.	.	.	.	.	.
chr3	11017127	T	A	chr3:11017127:T:A	chr3:11058813:T:A	CTT-A	0.00119751	5UTR	ENST00000646702.1	3	251	0	.	.	.	.	.	.	.	.	.	.	.	Non-coding	.	.	.	.	.	.	.	.	.	.	.	.	.	.	.	.	.	.	.	.	.	.	.	.	.
chr3	11017127	T	C	chr3:11017127:T:C	chr3:11058813:T:C	CTT-C	0.00516428	5UTR	ENST00000646702.1	3	251	0	.	.	.	.	.	.	.	.	.	.	.	Non-coding	.	.	.	.	.	.	.	.	.	.	.	.	.	.	.	.	.	.	.	.	.	.	.	.	.
chr3	11017127	T	G	chr3:11017127:T:G	chr3:11058813:T:G	CTT-G	0.00261956	5UTR	ENST00000646702.1	3	251	0	.	.	.	.	.	.	.	.	.	.	.	Non-coding	.	.	.	.	.	.	.	.	.	.	.	.	.	.	.	.	.	.	.	.	.	.	.	.	.
chr3	11017128	T	A	chr3:11017128:T:A	chr3:11058814:T:A	TTG-A	0.000523913	5UTR	ENST00000646702.1	3	252	0	.	.	.	.	.	.	.	.	.	.	.	Non-coding	.	.	.	.	.	.	.	.	.	.	.	.	.	.	.	.	.	.	.	.	.	.	.	.	.
chr3	11017128	T	C	chr3:11017128:T:C	chr3:11058814:T:C	TTG-C	0.00359254	5UTR	ENST00000646702.1	3	252	0	.	.	.	.	.	.	.	.	.	.	.	Non-coding	.	.	.	.	.	.	.	.	.	.	.	.	.	.	.	.	.	.	.	.	.	.	.	.	.
chr3	11017128	T	G	chr3:11017128:T:G	chr3:11058814:T:G	TTG-G	0.00209565	5UTR	ENST00000646702.1	3	252	0	.	.	.	.	.	.	.	.	.	.	.	Non-coding	.	.	.	.	.	.	.	.	.	.	.	.	.	.	.	.	.	.	.	.	.	.	.	.	.
chr3	11017129	G	A	chr3:11017129:G:A	chr3:11058815:G:A	TGA-A	0.00658633	5UTR	ENST00000646702.1	3	253	0	.	.	.	.	.	.	.	.	.	.	.	Non-coding	.	.	.	.	.	.	.	.	.	.	.	.	.	.	.	.	.	.	.	.	.	.	.	.	.
chr3	11017129	G	C	chr3:11017129:G:C	chr3:11058815:G:C	TGA-C	0.00239503	5UTR	ENST00000646702.1	3	253	0	.	.	.	.	.	.	.	.	.	.	.	Non-coding	.	.	.	.	.	.	.	.	.	.	.	.	.	.	.	.	.	.	.	.	.	.	.	.	.
chr3	11017129	G	T	chr3:11017129:G:T	chr3:11058815:G:T	TGA-T	0.00172143	5UTR	ENST00000646702.1	3	253	0	.	.	.	.	.	.	.	.	.	.	.	Non-coding	.	.	.	.	.	.	.	.	.	.	.	.	.	.	.	.	.	.	.	.	.	.	.	.	.
chr3	11017130	A	C	chr3:11017130:A:C	chr3:11058816:A:C	GAG-C	0.000972981	5UTR	ENST00000646702.1	3	254	0	.	.	.	.	.	.	.	.	.	.	.	Non-coding	.	.	.	.	.	.	.	.	.	.	.	.	.	.	.	.	.	.	.	.	.	.	.	.	.
chr3	11017130	A	G	chr3:11017130:A:G	chr3:11058816:A:G	GAG-G	0.00441584	5UTR	ENST00000646702.1	3	254	0	.	.	.	.	.	.	.	.	.	.	.	Non-coding	.	.	.	.	.	.	.	.	.	.	.	.	.	.	.	.	.	.	.	.	.	.	.	.	.
chr3	11017130	A	T	chr3:11017130:A:T	chr3:11058816:A:T	GAG-T	0.00142205	5UTR	ENST00000646702.1	3	254	0	.	.	.	.	.	.	.	.	.	.	.	Non-coding	.	.	.	.	.	.	.	.	.	.	.	.	.	.	.	.	.	.	.	.	.	.	.	.	.
chr3	11017131	G	A	chr3:11017131:G:A	chr3:11058817:G:A	AGC-A	0.00913105	5UTR	ENST00000646702.1	3	255	0	.	.	.	.	.	.	.	.	.	.	.	Non-coding	.	.	.	.	.	.	.	.	.	.	.	.	.	.	.	.	.	.	.	.	.	.	.	.	.
chr3	11017131	G	C	chr3:11017131:G:C	chr3:11058817:G:C	AGC-C	0.00344286	5UTR	ENST00000646702.1	3	255	0	.	.	.	.	.	.	.	.	.	.	.	Non-coding	.	.	.	.	.	.	.	.	.	.	.	.	.	.	.	.	.	.	.	.	.	.	.	.	.
chr3	11017131	G	T	chr3:11017131:G:T	chr3:11058817:G:T	AGC-T	0.00179627	5UTR	ENST00000646702.1	3	255	0	.	.	.	.	.	.	.	.	.	.	.	Non-coding	.	.	.	.	.	.	.	.	.	.	.	.	.	.	.	.	.	.	.	.	.	.	.	.	.
chr3	11017132	C	A	chr3:11017132:C:A	chr3:11058818:C:A	GCC-A	0.0035177	5UTR	ENST00000646702.1	3	256	0	.	.	.	.	.	.	.	.	.	.	.	Non-coding	.	.	.	.	.	.	.	.	.	.	.	.	.	.	.	.	.	.	.	.	.	.	.	.	.
chr3	11017132	C	G	chr3:11017132:C:G	chr3:11058818:C:G	GCC-G	0.00299379	5UTR	ENST00000646702.1	3	256	0	.	.	.	.	.	.	.	.	.	.	.	Non-coding	.	.	.	.	.	.	.	.	.	.	.	.	.	.	.	.	.	.	.	.	.	.	.	.	.
chr3	11017132	C	T	chr3:11017132:C:T	chr3:11058818:C:T	GCC-T	0.007709	5UTR	ENST00000646702.1	3	256	0	.	.	.	.	.	.	.	.	.	.	.	Non-coding	.	.	.	.	.	.	.	.	.	.	.	.	.	.	.	.	.	.	.	.	.	.	.	.	.
chr3	11017133	C	A	chr3:11017133:C:A	chr3:11058819:C:A	CCG-A	0.0035177	5UTR	ENST00000646702.1	3	257	0	.	.	.	.	.	.	.	.	.	.	.	Non-coding	.	.	.	.	.	.	.	.	.	.	.	.	.	.	.	.	.	.	.	.	.	.	.	.	.
chr3	11017133	C	G	chr3:11017133:C:G	chr3:11058819:C:G	CCG-G	0.00434099	5UTR	ENST00000646702.1	3	257	0	.	.	.	.	.	.	.	.	.	.	.	Non-coding	.	.	.	.	.	.	.	.	.	.	.	.	.	.	.	.	.	.	.	.	.	.	.	.	.
chr3	11017133	C	T	chr3:11017133:C:T	chr3:11058819:C:T	CCG-T	0.0586782	5UTR	ENST00000646702.1	3	257	0	.	.	.	.	.	.	.	.	.	.	.	Non-coding	.	.	.	.	.	.	.	.	.	.	.	.	.	.	.	.	.	.	.	.	.	.	.	.	.
chr3	11017134	G	A	chr3:11017134:G:A	chr3:11058820:G:A	CGC-A	0.0387696	5UTR	ENST00000646702.1	3	258	0	.	.	.	.	.	.	.	.	.	.	.	Non-coding	.	.	.	.	.	.	.	.	.	.	.	.	.	.	.	.	.	.	.	.	.	.	.	.	.
chr3	11017134	G	C	chr3:11017134:G:C	chr3:11058820:G:C	CGC-C	0.00269441	5UTR	ENST00000646702.1	3	258	0	.	.	.	.	.	.	.	.	.	.	.	Non-coding	.	.	.	.	.	.	.	.	.	.	.	.	.	.	.	.	.	.	.	.	.	.	.	.	.
chr3	11017134	G	T	chr3:11017134:G:T	chr3:11058820:G:T	CGC-T	0.00336801	5UTR	ENST00000646702.1	3	258	0	.	.	.	.	.	.	.	.	.	.	.	Non-coding	.	.	.	.	.	.	.	.	.	.	.	.	.	.	.	.	.	.	.	.	.	.	.	.	.
chr3	11017135	C	A	chr3:11017135:C:A	chr3:11058821:C:A	GCA-A	0.0028441	5UTR	ENST00000646702.1	3	259	0	.	.	.	.	.	.	.	.	.	.	.	Non-coding	.	.	.	.	.	.	.	.	.	.	.	.	.	.	.	.	.	.	.	.	.	.	.	.	.
chr3	11017135	C	G	chr3:11017135:C:G	chr3:11058821:C:G	GCA-G	0.00254472	5UTR	ENST00000646702.1	3	259	0	.	.	.	.	.	.	.	.	.	.	.	Non-coding	.	.	.	.	.	.	.	.	.	.	.	.	.	.	.	.	.	.	.	.	.	.	.	.	.
chr3	11017135	C	T	chr3:11017135:C:T	chr3:11058821:C:T	GCA-T	0.00681087	5UTR	ENST00000646702.1	3	259	0	.	.	.	.	.	.	.	.	.	.	.	Non-coding	.	.	.	.	.	.	.	.	.	.	.	.	.	.	.	.	.	.	.	.	.	.	.	.	.
chr3	11017136	A	C	chr3:11017136:A:C	chr3:11058822:A:C	CAA-C	0.00202081	5UTR	ENST00000646702.1	3	260	0	.	.	.	.	.	.	.	.	.	.	.	Non-coding	.	.	.	.	.	.	.	.	.	.	.	.	.	.	.	.	.	.	.	.	.	.	.	.	.
chr3	11017136	A	G	chr3:11017136:A:G	chr3:11058822:A:G	CAA-G	0.00389192	5UTR	ENST00000646702.1	3	260	0	.	.	.	.	.	.	.	.	.	.	.	Non-coding	.	.	.	.	.	.	.	.	.	.	.	.	.	.	.	.	.	.	.	.	.	.	.	.	.
chr3	11017136	A	T	chr3:11017136:A:T	chr3:11058822:A:T	CAA-T	0.000299379	5UTR	ENST00000646702.1	3	260	0	.	.	.	.	.	.	.	.	.	.	.	Non-coding	.	.	.	.	.	.	.	.	.	.	.	.	.	.	.	.	.	.	.	.	.	.	.	.	.
chr3	11017137	A	C	chr3:11017137:A:C	chr3:11058823:A:C	AAA-C	0.00119751	5UTR	ENST00000646702.1	3	261	0	.	.	.	.	.	.	.	.	.	.	.	Non-coding	.	.	.	.	.	.	.	.	.	.	.	.	.	.	.	.	.	.	.	.	.	.	.	.	.
chr3	11017137	A	G	chr3:11017137:A:G	chr3:11058823:A:G	AAA-G	0.00426615	5UTR	ENST00000646702.1	3	261	0	.	.	.	.	.	.	.	.	.	.	.	Non-coding	.	.	.	.	.	.	.	.	.	.	.	.	.	.	.	.	.	.	.	.	.	.	.	.	.
chr3	11017137	A	T	chr3:11017137:A:T	chr3:11058823:A:T	AAA-T	0.000673602	5UTR	ENST00000646702.1	3	261	0	.	.	.	.	.	.	.	.	.	.	.	Non-coding	.	.	.	.	.	.	.	.	.	.	.	.	.	.	.	.	.	.	.	.	.	.	.	.	.
chr3	11017138	A	C	chr3:11017138:A:C	chr3:11058824:A:C	AAA-C	0.00119751	5UTR	ENST00000646702.1	3	262	0	.	.	.	.	.	.	.	.	.	.	.	Non-coding	.	.	.	.	.	.	.	.	.	.	.	.	.	.	.	.	.	.	.	.	.	.	.	.	.
chr3	11017138	A	G	chr3:11017138:A:G	chr3:11058824:A:G	AAA-G	0.00426615	5UTR	ENST00000646702.1	3	262	0	.	.	.	.	.	.	.	.	.	.	.	Non-coding	.	.	.	.	.	.	.	.	.	.	.	.	.	.	.	.	.	.	.	.	.	.	.	.	.
chr3	11017138	A	T	chr3:11017138:A:T	chr3:11058824:A:T	AAA-T	0.000673602	5UTR	ENST00000646702.1	3	262	0	.	.	.	.	.	.	.	.	.	.	.	Non-coding	.	.	.	.	.	.	.	.	.	.	.	.	.	.	.	.	.	.	.	.	.	.	.	.	.
chr3	11017139	A	C	chr3:11017139:A:C	chr3:11058825:A:C	AAC-C	0.00142205	5UTR	ENST00000646702.1	3	263	0	.	.	.	.	.	.	.	.	.	.	.	Non-coding	.	.	.	.	.	.	.	.	.	.	.	.	.	.	.	.	.	.	.	.	.	.	.	.	.
chr3	11017139	A	G	chr3:11017139:A:G	chr3:11058825:A:G	AAC-G	0.00598758	5UTR	ENST00000646702.1	3	263	0	.	.	.	.	.	.	.	.	.	.	.	Non-coding	.	.	.	.	.	.	.	.	.	.	.	.	.	.	.	.	.	.	.	.	.	.	.	.	.
chr3	11017139	A	T	chr3:11017139:A:T	chr3:11058825:A:T	AAC-T	0.000898136	5UTR	ENST00000646702.1	3	263	0	.	.	.	.	.	.	.	.	.	.	.	Non-coding	.	.	.	.	.	.	.	.	.	.	.	.	.	.	.	.	.	.	.	.	.	.	.	.	.
chr3	11017140	C	A	chr3:11017140:C:A	chr3:11058826:C:A	ACT-A	0.00164658	5UTR	ENST00000646702.1	3	264	0	.	.	.	.	.	.	.	.	.	.	.	Non-coding	.	.	.	.	.	.	.	.	.	.	.	.	.	.	.	.	.	.	.	.	.	.	.	.	.
chr3	11017140	C	G	chr3:11017140:C:G	chr3:11058826:C:G	ACT-G	0.00261956	5UTR	ENST00000646702.1	3	264	0	.	.	.	.	.	.	.	.	.	.	.	Non-coding	.	.	.	.	.	.	.	.	.	.	.	.	.	.	.	.	.	.	.	.	.	.	.	.	.
chr3	11017140	C	T	chr3:11017140:C:T	chr3:11058826:C:T	ACT-T	0.00725994	5UTR	ENST00000646702.1	3	264	0	.	.	.	.	.	.	.	.	.	.	.	Non-coding	.	.	.	.	.	.	.	.	.	.	.	.	.	.	.	.	.	.	.	.	.	.	.	.	.
chr3	11017141	T	A	chr3:11017141:T:A	chr3:11058827:T:A	CTG-A	0.00209565	5UTR	ENST00000646702.1	3	265	0	.	.	.	.	.	.	.	.	.	.	.	Non-coding	.	.	.	.	.	.	.	.	.	.	.	.	.	.	.	.	.	.	.	.	.	.	.	.	.
chr3	11017141	T	C	chr3:11017141:T:C	chr3:11058827:T:C	CTG-C	0.0117506	5UTR	ENST00000646702.1	3	265	0	.	.	.	.	.	.	.	.	.	.	.	Non-coding	.	.	.	.	.	.	.	.	.	.	.	.	.	.	.	.	.	.	.	.	.	.	.	.	.
chr3	11017141	T	G	chr3:11017141:T:G	chr3:11058827:T:G	CTG-G	0.00359254	5UTR	ENST00000646702.1	3	265	0	.	.	.	.	.	.	.	.	.	.	.	Non-coding	.	.	.	.	.	.	.	.	.	.	.	.	.	.	.	.	.	.	.	.	.	.	.	.	.
chr3	11017142	G	A	chr3:11017142:G:A	chr3:11058828:G:A	TGC-A	0.00755931	5UTR	ENST00000646702.1	3	266	0	.	.	.	.	.	.	.	.	.	.	.	Non-coding	.	.	.	.	.	.	.	.	.	.	.	.	.	.	.	.	.	.	.	.	.	.	.	.	.
chr3	11017142	G	C	chr3:11017142:G:C	chr3:11058828:G:C	TGC-C	0.00269441	5UTR	ENST00000646702.1	3	266	0	.	.	.	.	.	.	.	.	.	.	.	Non-coding	.	.	.	.	.	.	.	.	.	.	.	.	.	.	.	.	.	.	.	.	.	.	.	.	.
chr3	11017142	G	T	chr3:11017142:G:T	chr3:11058828:G:T	TGC-T	0.00291894	5UTR	ENST00000646702.1	3	266	0	.	.	.	.	.	.	.	.	.	.	.	Non-coding	.	.	.	.	.	.	.	.	.	.	.	.	.	.	.	.	.	.	.	.	.	.	.	.	.
chr3	11017143	C	A	chr3:11017143:C:A	chr3:11058829:C:A	GCT-A	0.0021705	5UTR	ENST00000646702.1	3	267	0	.	.	.	.	.	.	.	.	.	.	.	Non-coding	.	.	.	.	.	.	.	.	.	.	.	.	.	.	.	.	.	.	.	.	.	.	.	.	.
chr3	11017143	C	G	chr3:11017143:C:G	chr3:11058829:C:G	GCT-G	0.00314348	5UTR	ENST00000646702.1	3	267	0	.	.	.	.	.	.	.	.	.	.	.	Non-coding	.	.	.	.	.	.	.	.	.	.	.	.	.	.	.	.	.	.	.	.	.	.	.	.	.
chr3	11017143	C	T	chr3:11017143:C:T	chr3:11058829:C:T	GCT-T	0.00958012	5UTR	ENST00000646702.1	3	267	0	.	.	.	.	.	.	.	.	.	.	.	Non-coding	.	.	.	.	.	.	.	.	.	.	.	.	.	.	.	.	.	.	.	.	.	.	.	.	.
chr3	11017144	T	A	chr3:11017144:T:A	chr3:11058830:T:A	CTG-A	0.00209565	5UTR	ENST00000646702.1	3	268	0	.	.	.	.	.	.	.	.	.	.	.	Non-coding	.	.	.	.	.	.	.	.	.	.	.	.	.	.	.	.	.	.	.	.	.	.	.	.	.
chr3	11017144	T	C	chr3:11017144:T:C	chr3:11058830:T:C	CTG-C	0.0117506	5UTR	ENST00000646702.1	3	268	0	.	.	.	.	.	.	.	.	.	.	.	Non-coding	.	.	.	.	.	.	.	.	.	.	.	.	.	.	.	.	.	.	.	.	.	.	.	.	.
chr3	11017144	T	G	chr3:11017144:T:G	chr3:11058830:T:G	CTG-G	0.00359254	5UTR	ENST00000646702.1	3	268	0	.	.	.	.	.	.	.	.	.	.	.	Non-coding	.	.	.	.	.	.	.	.	.	.	.	.	.	.	.	.	.	.	.	.	.	.	.	.	.
chr3	11017145	G	A	chr3:11017145:G:A	chr3:11058831:G:A	TGT-A	0.00860714	5UTR	ENST00000646702.1	3	269	0	.	.	.	.	.	.	.	.	.	.	.	Non-coding	.	.	.	.	.	.	.	.	.	.	.	.	.	.	.	.	.	.	.	.	.	.	.	.	.
chr3	11017145	G	C	chr3:11017145:G:C	chr3:11058831:G:C	TGT-C	0.00291894	5UTR	ENST00000646702.1	3	269	0	.	.	.	.	.	.	.	.	.	.	.	Non-coding	.	.	.	.	.	.	.	.	.	.	.	.	.	.	.	.	.	.	.	.	.	.	.	.	.
chr3	11017145	G	T	chr3:11017145:G:T	chr3:11058831:G:T	TGT-T	0.00261956	5UTR	ENST00000646702.1	3	269	0	.	.	.	.	.	.	.	.	.	.	.	Non-coding	.	.	.	.	.	.	.	.	.	.	.	.	.	.	.	.	.	.	.	.	.	.	.	.	.
chr3	11017146	T	A	chr3:11017146:T:A	chr3:11058832:T:A	GTC-A	0.000673602	5UTR	ENST00000646702.1	3	270	0	.	.	.	.	.	.	.	.	.	.	.	Non-coding	.	.	.	.	.	.	.	.	.	.	.	.	.	.	.	.	.	.	.	.	.	.	.	.	.
chr3	11017146	T	C	chr3:11017146:T:C	chr3:11058832:T:C	GTC-C	0.00254472	5UTR	ENST00000646702.1	3	270	0	.	.	.	.	.	.	.	.	.	.	.	Non-coding	.	.	.	.	.	.	.	.	.	.	.	.	.	.	.	.	.	.	.	.	.	.	.	.	.
chr3	11017146	T	G	chr3:11017146:T:G	chr3:11058832:T:G	GTC-G	0.00112267	5UTR	ENST00000646702.1	3	270	0	.	.	.	.	.	.	.	.	.	.	.	Non-coding	.	.	.	.	.	.	.	.	.	.	.	.	.	.	.	.	.	.	.	.	.	.	.	.	.
chr3	11017147	C	A	chr3:11017147:C:A	chr3:11058833:C:A	TCC-A	0.00254472	5UTR	ENST00000646702.1	3	271	0	.	.	.	.	.	.	.	.	.	.	.	Non-coding	.	.	.	.	.	.	.	.	.	.	.	.	.	.	.	.	.	.	.	.	.	.	.	.	.
chr3	11017147	C	G	chr3:11017147:C:G	chr3:11058833:C:G	TCC-G	0.00359254	5UTR	ENST00000646702.1	3	271	0	.	.	.	.	.	.	.	.	.	.	.	Non-coding	.	.	.	.	.	.	.	.	.	.	.	.	.	.	.	.	.	.	.	.	.	.	.	.	.
chr3	11017147	C	T	chr3:11017147:C:T	chr3:11058833:C:T	TCC-T	0.00913105	5UTR	ENST00000646702.1	3	271	0	.	.	.	.	.	.	.	.	.	.	.	Non-coding	.	.	.	.	.	.	.	.	.	.	.	.	.	.	.	.	.	.	.	.	.	.	.	.	.
chr3	11017148	C	A	chr3:11017148:C:A	chr3:11058834:C:A	CCA-A	0.00194596	5UTR	ENST00000646702.1	3	272	0	.	.	.	.	.	.	.	.	.	.	.	Non-coding	.	.	.	.	.	.	.	.	.	.	.	.	.	.	.	.	.	.	.	.	.	.	.	.	.
chr3	11017148	C	G	chr3:11017148:C:G	chr3:11058834:C:G	CCA-G	0.00336801	5UTR	ENST00000646702.1	3	272	0	.	.	.	.	.	.	.	.	.	.	.	Non-coding	.	.	.	.	.	.	.	.	.	.	.	.	.	.	.	.	.	.	.	.	.	.	.	.	.
chr3	11017148	C	T	chr3:11017148:C:T	chr3:11058834:C:T	CCA-T	0.00763416	5UTR	ENST00000646702.1	3	272	0	.	.	.	.	.	.	.	.	.	.	.	Non-coding	.	.	.	.	.	.	.	.	.	.	.	.	.	.	.	.	.	.	.	.	.	.	.	.	.
chr3	11017149	A	C	chr3:11017149:A:C	chr3:11058835:A:C	CAC-C	0.0021705	5UTR	ENST00000646702.1	3	273	0	.	.	.	.	.	.	.	.	.	.	.	Non-coding	.	.	.	.	.	.	.	.	.	.	.	.	.	.	.	.	.	.	.	.	.	.	.	.	.
chr3	11017149	A	G	chr3:11017149:A:G	chr3:11058835:A:G	CAC-G	0.00516428	5UTR	ENST00000646702.1	3	273	0	.	.	.	.	.	.	.	.	.	.	.	Non-coding	.	.	.	.	.	.	.	.	.	.	.	.	.	.	.	.	.	.	.	.	.	.	.	.	.
chr3	11017149	A	T	chr3:11017149:A:T	chr3:11058835:A:T	CAC-T	0.00127236	5UTR	ENST00000646702.1	3	273	0	.	.	.	.	.	.	.	.	.	.	.	Non-coding	.	.	.	.	.	.	.	.	.	.	.	.	.	.	.	.	.	.	.	.	.	.	.	.	.
chr3	11017150	C	A	chr3:11017150:C:A	chr3:11058836:C:A	ACG-A	0.00187112	5UTR	ENST00000646702.1	3	274	0	.	.	.	.	.	.	.	.	.	.	.	Non-coding	.	.	.	.	.	.	.	.	.	.	.	.	.	.	.	.	.	.	.	.	.	.	.	.	.
chr3	11017150	C	G	chr3:11017150:C:G	chr3:11058836:C:G	ACG-G	0.00157174	5UTR	ENST00000646702.1	3	274	0	.	.	.	.	.	.	.	.	.	.	.	Non-coding	.	.	.	.	.	.	.	.	.	.	.	.	.	.	.	.	.	.	.	.	.	.	.	.	.
chr3	11017150	C	T	chr3:11017150:C:T	chr3:11058836:C:T	ACG-T	0.0412394	5UTR	ENST00000646702.1	3	274	0	.	.	.	.	.	.	.	.	.	.	.	Non-coding	.	.	.	.	.	.	.	.	.	.	.	.	.	.	.	.	.	.	.	.	.	.	.	.	.
chr3	11017151	G	A	chr3:11017151:G:A	chr3:11058837:G:A	CGT-A	0.0416137	5UTR	ENST00000646702.1	3	275	0	.	.	.	.	.	.	.	.	.	.	.	Non-coding	.	.	.	.	.	.	.	.	.	.	.	.	.	.	.	.	.	.	.	.	.	.	.	.	.
chr3	11017151	G	C	chr3:11017151:G:C	chr3:11058837:G:C	CGT-C	0.00194596	5UTR	ENST00000646702.1	3	275	0	.	.	.	.	.	.	.	.	.	.	.	Non-coding	.	.	.	.	.	.	.	.	.	.	.	.	.	.	.	.	.	.	.	.	.	.	.	.	.
chr3	11017151	G	T	chr3:11017151:G:T	chr3:11058837:G:T	CGT-T	0.00209565	5UTR	ENST00000646702.1	3	275	0	.	.	.	.	.	.	.	.	.	.	.	Non-coding	.	.	.	.	.	.	.	.	.	.	.	.	.	.	.	.	.	.	.	.	.	.	.	.	.
chr3	11017152	T	A	chr3:11017152:T:A	chr3:11058838:T:A	GTG-A	0.00179627	5UTR	ENST00000646702.1	3	276	0	.	.	.	.	.	.	.	.	.	.	.	Non-coding	.	.	.	.	.	.	.	.	.	.	.	.	.	.	.	.	.	.	.	.	.	.	.	.	.
chr3	11017152	T	C	chr3:11017152:T:C	chr3:11058838:T:C	GTG-C	0.00538882	5UTR	ENST00000646702.1	3	276	0	.	.	.	.	.	.	.	.	.	.	.	Non-coding	.	.	.	.	.	.	.	.	.	.	.	.	.	.	.	.	.	.	.	.	.	.	.	.	.
chr3	11017152	T	G	chr3:11017152:T:G	chr3:11058838:T:G	GTG-G	0.00194596	5UTR	ENST00000646702.1	3	276	0	.	.	.	.	.	.	.	.	.	.	.	Non-coding	.	.	.	.	.	.	.	.	.	.	.	.	.	.	.	.	.	.	.	.	.	.	.	.	.
chr3	11017153	G	A	chr3:11017153:G:A	chr3:11058839:G:A	TGG-A	0.00808323	5UTR	ENST00000646702.1	3	277	0	.	.	.	.	.	.	.	.	.	.	.	Non-coding	.	.	.	.	.	.	.	.	.	.	.	.	.	.	.	.	.	.	.	.	.	.	.	.	.
chr3	11017153	G	C	chr3:11017153:G:C	chr3:11058839:G:C	TGG-C	0.00232019	5UTR	ENST00000646702.1	3	277	0	.	.	.	.	.	.	.	.	.	.	.	Non-coding	.	.	.	.	.	.	.	.	.	.	.	.	.	.	.	.	.	.	.	.	.	.	.	.	.
chr3	11017153	G	T	chr3:11017153:G:T	chr3:11058839:G:T	TGG-T	0.00246987	5UTR	ENST00000646702.1	3	277	0	.	.	.	.	.	.	.	.	.	.	.	Non-coding	.	.	.	.	.	.	.	.	.	.	.	.	.	.	.	.	.	.	.	.	.	.	.	.	.
chr3	11017154	G	A	chr3:11017154:G:A	chr3:11058840:G:A	GGA-A	0.00725994	5UTR	ENST00000646702.1	3	278	0	.	.	.	.	.	.	.	.	.	.	.	Non-coding	.	.	.	.	.	.	.	.	.	.	.	.	.	.	.	.	.	.	.	.	.	.	.	.	.
chr3	11017154	G	C	chr3:11017154:G:C	chr3:11058840:G:C	GGA-C	0.00426615	5UTR	ENST00000646702.1	3	278	0	.	.	.	.	.	.	.	.	.	.	.	Non-coding	.	.	.	.	.	.	.	.	.	.	.	.	.	.	.	.	.	.	.	.	.	.	.	.	.
chr3	11017154	G	T	chr3:11017154:G:T	chr3:11058840:G:T	GGA-T	0.00239503	5UTR	ENST00000646702.1	3	278	0	.	.	.	.	.	.	.	.	.	.	.	Non-coding	.	.	.	.	.	.	.	.	.	.	.	.	.	.	.	.	.	.	.	.	.	.	.	.	.
chr3	11017155	A	C	chr3:11017155:A:C	chr3:11058841:A:C	GAC-C	0.00104783	5UTR	ENST00000646702.1	3	279	0	.	.	.	.	.	.	.	.	.	.	.	Non-coding	.	.	.	.	.	.	.	.	.	.	.	.	.	.	.	.	.	.	.	.	.	.	.	.	.
chr3	11017155	A	G	chr3:11017155:A:G	chr3:11058841:A:G	GAC-G	0.00299379	5UTR	ENST00000646702.1	3	279	0	.	.	.	.	.	.	.	.	.	.	.	Non-coding	.	.	.	.	.	.	.	.	.	.	.	.	.	.	.	.	.	.	.	.	.	.	.	.	.
chr3	11017155	A	T	chr3:11017155:A:T	chr3:11058841:A:T	GAC-T	0.0013472	5UTR	ENST00000646702.1	3	279	0	.	.	.	.	.	.	.	.	.	.	.	Non-coding	.	.	.	.	.	.	.	.	.	.	.	.	.	.	.	.	.	.	.	.	.	.	.	.	.
chr3	11017156	C	A	chr3:11017156:C:A	chr3:11058842:C:A	ACC-A	0.00583789	5UTR	ENST00000646702.1	3	280	0	.	.	.	.	.	.	.	.	.	.	.	Non-coding	.	.	.	.	.	.	.	.	.	.	.	.	.	.	.	.	.	.	.	.	.	.	.	.	.
chr3	11017156	C	G	chr3:11017156:C:G	chr3:11058842:C:G	ACC-G	0.0028441	5UTR	ENST00000646702.1	3	280	0	.	.	.	.	.	.	.	.	.	.	.	Non-coding	.	.	.	.	.	.	.	.	.	.	.	.	.	.	.	.	.	.	.	.	.	.	.	.	.
chr3	11017156	C	T	chr3:11017156:C:T	chr3:11058842:C:T	ACC-T	0.0113015	5UTR	ENST00000646702.1	3	280	0	.	.	.	.	.	.	.	.	.	.	.	Non-coding	.	.	.	.	.	.	.	.	.	.	.	.	.	.	.	.	.	.	.	.	.	.	.	.	.
chr3	11017157	C	A	chr3:11017157:C:A	chr3:11058843:C:A	CCG-A	0.0035177	5UTR	ENST00000646702.1	3	281	0	.	.	.	.	.	.	.	.	.	.	.	Non-coding	.	.	.	.	.	.	.	.	.	.	.	.	.	.	.	.	.	.	.	.	.	.	.	.	.
chr3	11017157	C	G	chr3:11017157:C:G	chr3:11058843:C:G	CCG-G	0.00434099	5UTR	ENST00000646702.1	3	281	0	.	.	.	.	.	.	.	.	.	.	.	Non-coding	.	.	.	.	.	.	.	.	.	.	.	.	.	.	.	.	.	.	.	.	.	.	.	.	.
chr3	11017157	C	T	chr3:11017157:C:T	chr3:11058843:C:T	CCG-T	0.0586782	5UTR	ENST00000646702.1	3	281	0	.	.	.	.	.	.	.	.	.	.	.	Non-coding	.	.	.	.	.	.	.	.	.	.	.	.	.	.	.	.	.	.	.	.	.	.	.	.	.
chr3	11017158	G	A	chr3:11017158:G:A	chr3:11058844:G:A	CGG-A	0.0598758	5UTR	ENST00000646702.1	3	282	0	.	.	.	.	.	.	.	.	.	.	.	Non-coding	.	.	.	.	.	.	.	.	.	.	.	.	.	.	.	.	.	.	.	.	.	.	.	.	.
chr3	11017158	G	C	chr3:11017158:G:C	chr3:11058844:G:C	CGG-C	0.00396677	5UTR	ENST00000646702.1	3	282	0	.	.	.	.	.	.	.	.	.	.	.	Non-coding	.	.	.	.	.	.	.	.	.	.	.	.	.	.	.	.	.	.	.	.	.	.	.	.	.
chr3	11017158	G	T	chr3:11017158:G:T	chr3:11058844:G:T	CGG-T	0.00276925	5UTR	ENST00000646702.1	3	282	0	.	.	.	.	.	.	.	.	.	.	.	Non-coding	.	.	.	.	.	.	.	.	.	.	.	.	.	.	.	.	.	.	.	.	.	.	.	.	.
chr3	11017159	G	A	chr3:11017159:G:A	chr3:11058845:G:A	GGG-A	0.0100292	5UTR	ENST00000646702.1	3	283	0	.	.	.	.	.	.	.	.	.	.	.	Non-coding	.	.	.	.	.	.	.	.	.	.	.	.	.	.	.	.	.	.	.	.	.	.	.	.	.
chr3	11017159	G	C	chr3:11017159:G:C	chr3:11058845:G:C	GGG-C	0.00254472	5UTR	ENST00000646702.1	3	283	0	.	.	.	.	.	.	.	.	.	.	.	Non-coding	.	.	.	.	.	.	.	.	.	.	.	.	.	.	.	.	.	.	.	.	.	.	.	.	.
chr3	11017159	G	T	chr3:11017159:G:T	chr3:11058845:G:T	GGG-T	0.00299379	5UTR	ENST00000646702.1	3	283	0	.	.	.	.	.	.	.	.	.	.	.	Non-coding	.	.	.	.	.	.	.	.	.	.	.	.	.	.	.	.	.	.	.	.	.	.	.	.	.
chr3	11017160	G	A	chr3:11017160:G:A	chr3:11058846:G:A	GGG-A	0.0100292	5UTR	ENST00000646702.1	3	284	0	.	.	.	.	.	.	.	.	.	.	.	Non-coding	.	.	.	.	.	.	.	.	.	.	.	.	.	.	.	.	.	.	.	.	.	.	.	.	.
chr3	11017160	G	C	chr3:11017160:G:C	chr3:11058846:G:C	GGG-C	0.00254472	5UTR	ENST00000646702.1	3	284	0	.	.	.	.	.	.	.	.	.	.	.	Non-coding	.	.	.	.	.	.	.	.	.	.	.	.	.	.	.	.	.	.	.	.	.	.	.	.	.
chr3	11017160	G	T	chr3:11017160:G:T	chr3:11058846:G:T	GGG-T	0.00299379	5UTR	ENST00000646702.1	3	284	0	.	.	.	.	.	.	.	.	.	.	.	Non-coding	.	.	.	.	.	.	.	.	.	.	.	.	.	.	.	.	.	.	.	.	.	.	.	.	.
chr3	11017161	G	A	chr3:11017161:G:A	chr3:11058847:G:A	GGG-A	0.0100292	5UTR	ENST00000646702.1	3	285	0	.	.	.	.	.	.	.	.	.	.	.	Non-coding	.	.	.	.	.	.	.	.	.	.	.	.	.	.	.	.	.	.	.	.	.	.	.	.	.
chr3	11017161	G	C	chr3:11017161:G:C	chr3:11058847:G:C	GGG-C	0.00254472	5UTR	ENST00000646702.1	3	285	0	.	.	.	.	.	.	.	.	.	.	.	Non-coding	.	.	.	.	.	.	.	.	.	.	.	.	.	.	.	.	.	.	.	.	.	.	.	.	.
chr3	11017161	G	T	chr3:11017161:G:T	chr3:11058847:G:T	GGG-T	0.00299379	5UTR	ENST00000646702.1	3	285	0	.	.	.	.	.	.	.	.	.	.	.	Non-coding	.	.	.	.	.	.	.	.	.	.	.	.	.	.	.	.	.	.	.	.	.	.	.	.	.
chr3	11017162	G	A	chr3:11017162:G:A	chr3:11058848:G:A	GGT-A	0.0113764	5UTR	ENST00000646702.1	3	286	0	.	.	.	.	.	.	.	.	.	.	.	Non-coding	.	.	.	.	.	.	.	.	.	.	.	.	.	.	.	.	.	.	.	.	.	.	.	.	.
chr3	11017162	G	C	chr3:11017162:G:C	chr3:11058848:G:C	GGT-C	0.00299379	5UTR	ENST00000646702.1	3	286	0	.	.	.	.	.	.	.	.	.	.	.	Non-coding	.	.	.	.	.	.	.	.	.	.	.	.	.	.	.	.	.	.	.	.	.	.	.	.	.
chr3	11017162	G	T	chr3:11017162:G:T	chr3:11058848:G:T	GGT-T	0.00381708	5UTR	ENST00000646702.1	3	286	0	.	.	.	.	.	.	.	.	.	.	.	Non-coding	.	.	.	.	.	.	.	.	.	.	.	.	.	.	.	.	.	.	.	.	.	.	.	.	.
chr3	11017163	T	A	chr3:11017163:T:A	chr3:11058849:T:A	GTG-A	0.00179627	5UTR	ENST00000646702.1	3	287	0	.	.	.	.	.	.	.	.	.	.	.	Non-coding	.	.	.	.	.	.	.	.	.	.	.	.	.	.	.	.	.	.	.	.	.	.	.	.	.
chr3	11017163	T	C	chr3:11017163:T:C	chr3:11058849:T:C	GTG-C	0.00538882	5UTR	ENST00000646702.1	3	287	0	.	.	.	.	.	.	.	.	.	.	.	Non-coding	.	.	.	.	.	.	.	.	.	.	.	.	.	.	.	.	.	.	.	.	.	.	.	.	.
chr3	11017163	T	G	chr3:11017163:T:G	chr3:11058849:T:G	GTG-G	0.00194596	5UTR	ENST00000646702.1	3	287	0	.	.	.	.	.	.	.	.	.	.	.	Non-coding	.	.	.	.	.	.	.	.	.	.	.	.	.	.	.	.	.	.	.	.	.	.	.	.	.
chr3	11017164	G	A	chr3:11017164:G:A	chr3:11058850:G:A	TGA-A	0.00658633	5UTR	ENST00000646702.1	3	288	0	.	.	.	.	.	.	.	.	.	.	.	Non-coding	.	.	.	.	.	.	.	.	.	.	.	.	.	.	.	.	.	.	.	.	.	.	.	.	.
chr3	11017164	G	C	chr3:11017164:G:C	chr3:11058850:G:C	TGA-C	0.00239503	5UTR	ENST00000646702.1	3	288	0	.	.	.	.	.	.	.	.	.	.	.	Non-coding	.	.	.	.	.	.	.	.	.	.	.	.	.	.	.	.	.	.	.	.	.	.	.	.	.
chr3	11017164	G	T	chr3:11017164:G:T	chr3:11058850:G:T	TGA-T	0.00172143	5UTR	ENST00000646702.1	3	288	0	.	.	.	.	.	.	.	.	.	.	.	Non-coding	.	.	.	.	.	.	.	.	.	.	.	.	.	.	.	.	.	.	.	.	.	.	.	.	.
chr3	11017165	A	C	chr3:11017165:A:C	chr3:11058851:A:C	GAC-C	0.00104783	5UTR	ENST00000646702.1	3	289	0	.	.	.	.	.	.	.	.	.	.	.	Non-coding	.	.	.	.	.	.	.	.	.	.	.	.	.	.	.	.	.	.	.	.	.	.	.	.	.
chr3	11017165	A	G	chr3:11017165:A:G	chr3:11058851:A:G	GAC-G	0.00299379	5UTR	ENST00000646702.1	3	289	0	.	.	.	.	.	.	.	.	.	.	.	Non-coding	.	.	.	.	.	.	.	.	.	.	.	.	.	.	.	.	.	.	.	.	.	.	.	.	.
chr3	11017165	A	T	chr3:11017165:A:T	chr3:11058851:A:T	GAC-T	0.0013472	5UTR	ENST00000646702.1	3	289	0	.	.	.	.	.	.	.	.	.	.	.	Non-coding	.	.	.	.	.	.	.	.	.	.	.	.	.	.	.	.	.	.	.	.	.	.	.	.	.
chr3	11017166	C	A	chr3:11017166:C:A	chr3:11058852:C:A	ACA-A	0.00306863	5UTR	ENST00000646702.1	3	290	0	.	.	.	.	.	.	.	.	.	.	.	Non-coding	.	.	.	.	.	.	.	.	.	.	.	.	.	.	.	.	.	.	.	.	.	.	.	.	.
chr3	11017166	C	G	chr3:11017166:C:G	chr3:11058852:C:G	ACA-G	0.00209565	5UTR	ENST00000646702.1	3	290	0	.	.	.	.	.	.	.	.	.	.	.	Non-coding	.	.	.	.	.	.	.	.	.	.	.	.	.	.	.	.	.	.	.	.	.	.	.	.	.
chr3	11017166	C	T	chr3:11017166:C:T	chr3:11058852:C:T	ACA-T	0.00935559	5UTR	ENST00000646702.1	3	290	0	.	.	.	.	.	.	.	.	.	.	.	Non-coding	.	.	.	.	.	.	.	.	.	.	.	.	.	.	.	.	.	.	.	.	.	.	.	.	.
chr3	11017167	A	C	chr3:11017167:A:C	chr3:11058853:A:C	CAT-C	0.00164658	5UTR	ENST00000646702.1	3	291	0	.	.	.	.	.	.	.	.	.	.	.	Non-coding	.	.	.	.	.	.	.	.	.	.	.	.	.	.	.	.	.	.	.	.	.	.	.	.	.
chr3	11017167	A	G	chr3:11017167:A:G	chr3:11058853:A:G	CAT-G	0.0124991	5UTR	ENST00000646702.1	3	291	0	.	.	.	.	.	.	.	.	.	.	.	Non-coding	.	.	.	.	.	.	.	.	.	.	.	.	.	.	.	.	.	.	.	.	.	.	.	.	.
chr3	11017167	A	T	chr3:11017167:A:T	chr3:11058853:A:T	CAT-T	0.00149689	5UTR	ENST00000646702.1	3	291	0	.	.	.	.	.	.	.	.	.	.	.	Non-coding	.	.	.	.	.	.	.	.	.	.	.	.	.	.	.	.	.	.	.	.	.	.	.	.	.
chr3	11017168	T	A	chr3:11017168:T:A	chr3:11058854:T:A	ATC-A	0.00172143	5UTR	ENST00000646702.1	3	292	0	.	.	.	.	.	.	.	.	.	.	.	Non-coding	.	.	.	.	.	.	.	.	.	.	.	.	.	.	.	.	.	.	.	.	.	.	.	.	.
chr3	11017168	T	C	chr3:11017168:T:C	chr3:11058854:T:C	ATC-C	0.0041913	5UTR	ENST00000646702.1	3	292	0	.	.	.	.	.	.	.	.	.	.	.	Non-coding	.	.	.	.	.	.	.	.	.	.	.	.	.	.	.	.	.	.	.	.	.	.	.	.	.
chr3	11017168	T	G	chr3:11017168:T:G	chr3:11058854:T:G	ATC-G	0.00104783	5UTR	ENST00000646702.1	3	292	0	.	.	.	.	.	.	.	.	.	.	.	Non-coding	.	.	.	.	.	.	.	.	.	.	.	.	.	.	.	.	.	.	.	.	.	.	.	.	.
chr3	11017169	C	A	chr3:11017169:C:A	chr3:11058855:C:A	TCG-A	0.00127236	5UTR	ENST00000646702.1	3	293	0	.	.	.	.	.	.	.	.	.	.	.	Non-coding	.	.	.	.	.	.	.	.	.	.	.	.	.	.	.	.	.	.	.	.	.	.	.	.	.
chr3	11017169	C	G	chr3:11017169:C:G	chr3:11058855:C:G	TCG-G	0.0021705	5UTR	ENST00000646702.1	3	293	0	.	.	.	.	.	.	.	.	.	.	.	Non-coding	.	.	.	.	.	.	.	.	.	.	.	.	.	.	.	.	.	.	.	.	.	.	.	.	.
chr3	11017169	C	T	chr3:11017169:C:T	chr3:11058855:C:T	TCG-T	0.0334556	5UTR	ENST00000646702.1	3	293	0	.	.	.	.	.	.	.	.	.	.	.	Non-coding	.	.	.	.	.	.	.	.	.	.	.	.	.	.	.	.	.	.	.	.	.	.	.	.	.
chr3	11017170	G	A	chr3:11017170:G:A	chr3:11058856:G:A	CGC-A	0.0387696	5UTR	ENST00000646702.1	3	294	0	.	.	.	.	.	.	.	.	.	.	.	Non-coding	.	.	.	.	.	.	.	.	.	.	.	.	.	.	.	.	.	.	.	.	.	.	.	.	.
chr3	11017170	G	C	chr3:11017170:G:C	chr3:11058856:G:C	CGC-C	0.00269441	5UTR	ENST00000646702.1	3	294	0	.	.	.	.	.	.	.	.	.	.	.	Non-coding	.	.	.	.	.	.	.	.	.	.	.	.	.	.	.	.	.	.	.	.	.	.	.	.	.
chr3	11017170	G	T	chr3:11017170:G:T	chr3:11058856:G:T	CGC-T	0.00336801	5UTR	ENST00000646702.1	3	294	0	.	.	.	.	.	.	.	.	.	.	.	Non-coding	.	.	.	.	.	.	.	.	.	.	.	.	.	.	.	.	.	.	.	.	.	.	.	.	.
chr3	11017171	C	A	chr3:11017171:C:A	chr3:11058857:C:A	GCA-A	0.0028441	5UTR	ENST00000646702.1	3	295	0	.	.	.	.	.	.	.	.	.	.	.	Non-coding	.	.	.	.	.	.	.	.	.	.	.	.	.	.	.	.	.	.	.	.	.	.	.	.	.
chr3	11017171	C	G	chr3:11017171:C:G	chr3:11058857:C:G	GCA-G	0.00254472	5UTR	ENST00000646702.1	3	295	0	.	.	.	.	.	.	.	.	.	.	.	Non-coding	.	.	.	.	.	.	.	.	.	.	.	.	.	.	.	.	.	.	.	.	.	.	.	.	.
chr3	11017171	C	T	chr3:11017171:C:T	chr3:11058857:C:T	GCA-T	0.00681087	5UTR	ENST00000646702.1	3	295	0	.	.	.	.	.	.	.	.	.	.	.	Non-coding	.	.	.	.	.	.	.	.	.	.	.	.	.	.	.	.	.	.	.	.	.	.	.	.	.
chr3	11017172	A	C	chr3:11017172:A:C	chr3:11058858:A:C	CAC-C	0.0021705	5UTR	ENST00000646702.1	3	296	0	.	.	.	.	.	.	.	.	.	.	.	Non-coding	.	.	.	.	.	.	.	.	.	.	.	.	.	.	.	.	.	.	.	.	.	.	.	.	.
chr3	11017172	A	G	chr3:11017172:A:G	chr3:11058858:A:G	CAC-G	0.00516428	5UTR	ENST00000646702.1	3	296	0	.	.	.	.	.	.	.	.	.	.	.	Non-coding	.	.	.	.	.	.	.	.	.	.	.	.	.	.	.	.	.	.	.	.	.	.	.	.	.
chr3	11017172	A	T	chr3:11017172:A:T	chr3:11058858:A:T	CAC-T	0.00127236	5UTR	ENST00000646702.1	3	296	0	.	.	.	.	.	.	.	.	.	.	.	Non-coding	.	.	.	.	.	.	.	.	.	.	.	.	.	.	.	.	.	.	.	.	.	.	.	.	.
chr3	11017173	C	A	chr3:11017173:C:A	chr3:11058859:C:A	ACG-A	0.00187112	5UTR	ENST00000646702.1	3	297	0	.	.	.	.	.	.	.	.	.	.	.	Non-coding	.	.	.	.	.	.	.	.	.	.	.	.	.	.	.	.	.	.	.	.	.	.	.	.	.
chr3	11017173	C	G	chr3:11017173:C:G	chr3:11058859:C:G	ACG-G	0.00157174	5UTR	ENST00000646702.1	3	297	0	.	.	.	.	.	.	.	.	.	.	.	Non-coding	.	.	.	.	.	.	.	.	.	.	.	.	.	.	.	.	.	.	.	.	.	.	.	.	.
chr3	11017173	C	T	chr3:11017173:C:T	chr3:11058859:C:T	ACG-T	0.0412394	5UTR	ENST00000646702.1	3	297	0	.	.	.	.	.	.	.	.	.	.	.	Non-coding	.	.	.	.	.	.	.	.	.	.	.	.	.	.	.	.	.	.	.	.	.	.	.	.	.
chr3	11017174	G	A	chr3:11017174:G:A	chr3:11058860:G:A	CGT-A	0.0416137	5UTR	ENST00000646702.1	3	298	0	.	.	.	.	.	.	.	.	.	.	.	Non-coding	.	.	.	.	.	.	.	.	.	.	.	.	.	.	.	.	.	.	.	.	.	.	.	.	.
chr3	11017174	G	C	chr3:11017174:G:C	chr3:11058860:G:C	CGT-C	0.00194596	5UTR	ENST00000646702.1	3	298	0	.	.	.	.	.	.	.	.	.	.	.	Non-coding	.	.	.	.	.	.	.	.	.	.	.	.	.	.	.	.	.	.	.	.	.	.	.	.	.
chr3	11017174	G	T	chr3:11017174:G:T	chr3:11058860:G:T	CGT-T	0.00209565	5UTR	ENST00000646702.1	3	298	0	.	.	.	.	.	.	.	.	.	.	.	Non-coding	.	.	.	.	.	.	.	.	.	.	.	.	.	.	.	.	.	.	.	.	.	.	.	.	.
chr3	11017175	T	A	chr3:11017175:T:A	chr3:11058861:T:A	GTC-A	0.000673602	5UTR	ENST00000646702.1	3	299	0	.	.	.	.	.	.	.	.	.	.	.	Non-coding	.	.	.	.	.	.	.	.	.	.	.	.	.	.	.	.	.	.	.	.	.	.	.	.	.
chr3	11017175	T	C	chr3:11017175:T:C	chr3:11058861:T:C	GTC-C	0.00254472	5UTR	ENST00000646702.1	3	299	0	.	.	.	.	.	.	.	.	.	.	.	Non-coding	.	.	.	.	.	.	.	.	.	.	.	.	.	.	.	.	.	.	.	.	.	.	.	.	.
chr3	11017175	T	G	chr3:11017175:T:G	chr3:11058861:T:G	GTC-G	0.00112267	5UTR	ENST00000646702.1	3	299	0	.	.	.	.	.	.	.	.	.	.	.	Non-coding	.	.	.	.	.	.	.	.	.	.	.	.	.	.	.	.	.	.	.	.	.	.	.	.	.
chr3	11017176	C	A	chr3:11017176:C:A	chr3:11058862:C:A	TCC-A	0.00254472	5UTR	ENST00000646702.1	3	300	0	.	.	.	.	.	.	.	.	.	.	.	Non-coding	.	.	.	.	.	.	.	.	.	.	.	.	.	.	.	.	.	.	.	.	.	.	.	.	.
chr3	11017176	C	G	chr3:11017176:C:G	chr3:11058862:C:G	TCC-G	0.00359254	5UTR	ENST00000646702.1	3	300	0	.	.	.	.	.	.	.	.	.	.	.	Non-coding	.	.	.	.	.	.	.	.	.	.	.	.	.	.	.	.	.	.	.	.	.	.	.	.	.
chr3	11017176	C	T	chr3:11017176:C:T	chr3:11058862:C:T	TCC-T	0.00913105	5UTR	ENST00000646702.1	3	300	0	.	.	.	.	.	.	.	.	.	.	.	Non-coding	.	.	.	.	.	.	.	.	.	.	.	.	.	.	.	.	.	.	.	.	.	.	.	.	.
chr3	11017177	C	A	chr3:11017177:C:A	chr3:11058863:C:A	CCA-A	0.00194596	5UTR	ENST00000646702.1	3	301	0	.	.	.	.	.	.	.	.	.	.	.	Non-coding	.	.	.	.	.	.	.	.	.	.	.	.	.	.	.	.	.	.	.	.	.	.	.	.	.
chr3	11017177	C	G	chr3:11017177:C:G	chr3:11058863:C:G	CCA-G	0.00336801	5UTR	ENST00000646702.1	3	301	0	.	.	.	.	.	.	.	.	.	.	.	Non-coding	.	.	.	.	.	.	.	.	.	.	.	.	.	.	.	.	.	.	.	.	.	.	.	.	.
chr3	11017177	C	T	chr3:11017177:C:T	chr3:11058863:C:T	CCA-T	0.00763416	5UTR	ENST00000646702.1	3	301	0	.	.	.	.	.	.	.	.	.	.	.	Non-coding	.	.	.	.	.	.	.	.	.	.	.	.	.	.	.	.	.	.	.	.	.	.	.	.	.
chr3	11017178	A	C	chr3:11017178:A:C	chr3:11058864:A:C	CAT-C	0.00164658	5UTR	ENST00000646702.1	3	302	0	.	.	.	.	.	.	.	.	.	.	.	Non-coding	.	.	.	.	.	.	.	.	.	.	.	.	.	.	.	.	.	.	.	.	.	.	.	.	.
chr3	11017178	A	G	chr3:11017178:A:G	chr3:11058864:A:G	CAT-G	0.0124991	5UTR	ENST00000646702.1	3	302	0	.	.	.	.	.	.	.	.	.	.	.	Non-coding	.	.	.	.	.	.	.	.	.	.	.	.	.	.	.	.	.	.	.	.	.	.	.	.	.
chr3	11017178	A	T	chr3:11017178:A:T	chr3:11058864:A:T	CAT-T	0.00149689	5UTR	ENST00000646702.1	3	302	0	.	.	.	.	.	.	.	.	.	.	.	Non-coding	.	.	.	.	.	.	.	.	.	.	.	.	.	.	.	.	.	.	.	.	.	.	.	.	.
chr3	11017179	T	A	chr3:11017179:T:A	chr3:11058865:T:A	ATC-A	0.00172143	5UTR	ENST00000646702.1	3	303	0	.	.	.	.	.	.	.	.	.	.	.	Non-coding	.	.	.	.	.	.	.	.	.	.	.	.	.	.	.	.	.	.	.	.	.	.	.	.	.
chr3	11017179	T	C	chr3:11017179:T:C	chr3:11058865:T:C	ATC-C	0.0041913	5UTR	ENST00000646702.1	3	303	0	.	.	.	.	.	.	.	.	.	.	.	Non-coding	.	.	.	.	.	.	.	.	.	.	.	.	.	.	.	.	.	.	.	.	.	.	.	.	.
chr3	11017179	T	G	chr3:11017179:T:G	chr3:11058865:T:G	ATC-G	0.00104783	5UTR	ENST00000646702.1	3	303	0	.	.	.	.	.	.	.	.	.	.	.	Non-coding	.	.	.	.	.	.	.	.	.	.	.	.	.	.	.	.	.	.	.	.	.	.	.	.	.
chr3	11017180	C	A	chr3:11017180:C:A	chr3:11058866:C:A	TCT-A	0.00306863	5UTR	ENST00000646702.1	3	304	0	.	.	.	.	.	.	.	.	.	.	.	Non-coding	.	.	.	.	.	.	.	.	.	.	.	.	.	.	.	.	.	.	.	.	.	.	.	.	.
chr3	11017180	C	G	chr3:11017180:C:G	chr3:11058866:C:G	TCT-G	0.00456553	5UTR	ENST00000646702.1	3	304	0	.	.	.	.	.	.	.	.	.	.	.	Non-coding	.	.	.	.	.	.	.	.	.	.	.	.	.	.	.	.	.	.	.	.	.	.	.	.	.
chr3	11017180	C	T	chr3:11017180:C:T	chr3:11058866:C:T	TCT-T	0.0063618	5UTR	ENST00000646702.1	3	304	0	.	.	.	.	.	.	.	.	.	.	.	Non-coding	.	.	.	.	.	.	.	.	.	.	.	.	.	.	.	.	.	.	.	.	.	.	.	.	.
chr3	11017181	T	A	chr3:11017181:T:A	chr3:11058867:T:A	CTG-A	0.00209565	5UTR	ENST00000646702.1	3	305	0	.	.	.	.	.	.	.	.	.	.	.	Non-coding	.	.	.	.	.	.	.	.	.	.	.	.	.	.	.	.	.	.	.	.	.	.	.	.	.
chr3	11017181	T	C	chr3:11017181:T:C	chr3:11058867:T:C	CTG-C	0.0117506	5UTR	ENST00000646702.1	3	305	0	.	.	.	.	.	.	.	.	.	.	.	Non-coding	.	.	.	.	.	.	.	.	.	.	.	.	.	.	.	.	.	.	.	.	.	.	.	.	.
chr3	11017181	T	G	chr3:11017181:T:G	chr3:11058867:T:G	CTG-G	0.00359254	5UTR	ENST00000646702.1	3	305	0	.	.	.	.	.	.	.	.	.	.	.	Non-coding	.	.	.	.	.	.	.	.	.	.	.	.	.	.	.	.	.	.	.	.	.	.	.	.	.
chr3	11017182	G	A	chr3:11017182:G:A	chr3:11058868:G:A	TGC-A	0.00755931	5UTR	ENST00000646702.1	3	306	0	.	.	.	.	.	.	.	.	.	.	.	Non-coding	.	.	.	.	.	.	.	.	.	.	.	.	.	.	.	.	.	.	.	.	.	.	.	.	.
chr3	11017182	G	C	chr3:11017182:G:C	chr3:11058868:G:C	TGC-C	0.00269441	5UTR	ENST00000646702.1	3	306	0	.	.	.	.	.	.	.	.	.	.	.	Non-coding	.	.	.	.	.	.	.	.	.	.	.	.	.	.	.	.	.	.	.	.	.	.	.	.	.
chr3	11017182	G	T	chr3:11017182:G:T	chr3:11058868:G:T	TGC-T	0.00291894	5UTR	ENST00000646702.1	3	306	0	.	.	.	.	.	.	.	.	.	.	.	Non-coding	.	.	.	.	.	.	.	.	.	.	.	.	.	.	.	.	.	.	.	.	.	.	.	.	.
chr3	11017183	C	A	chr3:11017183:C:A	chr3:11058869:C:A	GCC-A	0.0035177	5UTR	ENST00000646702.1	3	307	0	.	.	.	.	.	.	.	.	.	.	.	Non-coding	.	.	.	.	.	.	.	.	.	.	.	.	.	.	.	.	.	.	.	.	.	.	.	.	.
chr3	11017183	C	G	chr3:11017183:C:G	chr3:11058869:C:G	GCC-G	0.00299379	5UTR	ENST00000646702.1	3	307	0	.	.	.	.	.	.	.	.	.	.	.	Non-coding	.	.	.	.	.	.	.	.	.	.	.	.	.	.	.	.	.	.	.	.	.	.	.	.	.
chr3	11017183	C	T	chr3:11017183:C:T	chr3:11058869:C:T	GCC-T	0.007709	5UTR	ENST00000646702.1	3	307	0	.	.	.	.	.	.	.	.	.	.	.	Non-coding	.	.	.	.	.	.	.	.	.	.	.	.	.	.	.	.	.	.	.	.	.	.	.	.	.
chr3	11017184	C	A	chr3:11017184:C:A	chr3:11058870:C:A	CCA-A	0.00194596	5UTR	ENST00000646702.1	3	308	0	.	.	.	.	.	.	.	.	.	.	.	Non-coding	.	.	.	.	.	.	.	.	.	.	.	.	.	.	.	.	.	.	.	.	.	.	.	.	.
chr3	11017184	C	G	chr3:11017184:C:G	chr3:11058870:C:G	CCA-G	0.00336801	5UTR	ENST00000646702.1	3	308	0	.	.	.	.	.	.	.	.	.	.	.	Non-coding	.	.	.	.	.	.	.	.	.	.	.	.	.	.	.	.	.	.	.	.	.	.	.	.	.
chr3	11017184	C	T	chr3:11017184:C:T	chr3:11058870:C:T	CCA-T	0.00763416	5UTR	ENST00000646702.1	3	308	0	.	.	.	.	.	.	.	.	.	.	.	Non-coding	.	.	.	.	.	.	.	.	.	.	.	.	.	.	.	.	.	.	.	.	.	.	.	.	.
chr3	11017185	A	C	chr3:11017185:A:C	chr3:11058871:A:C	CAG-C	0.00299379	5UTR	ENST00000646702.1	3	309	0	.	.	.	.	.	.	.	.	.	.	.	Non-coding	.	.	.	.	.	.	.	.	.	.	.	.	.	.	.	.	.	.	.	.	.	.	.	.	.
chr3	11017185	A	G	chr3:11017185:A:G	chr3:11058871:A:G	CAG-G	0.0107028	5UTR	ENST00000646702.1	3	309	0	.	.	.	.	.	.	.	.	.	.	.	Non-coding	.	.	.	.	.	.	.	.	.	.	.	.	.	.	.	.	.	.	.	.	.	.	.	.	.
chr3	11017185	A	T	chr3:11017185:A:T	chr3:11058871:A:T	CAG-T	0.00157174	5UTR	ENST00000646702.1	3	309	0	.	.	.	.	.	.	.	.	.	.	.	Non-coding	.	.	.	.	.	.	.	.	.	.	.	.	.	.	.	.	.	.	.	.	.	.	.	.	.
chr3	11017186	G	A	chr3:11017186:G:A	chr3:11058872:G:A	AGG-A	0.0123494	5UTR	ENST00000646702.1	3	310	0	.	.	.	.	.	.	.	.	.	.	.	Non-coding	.	.	.	.	.	.	.	.	.	.	.	.	.	.	.	.	.	.	.	.	.	.	.	.	.
chr3	11017186	G	C	chr3:11017186:G:C	chr3:11058872:G:C	AGG-C	0.00456553	5UTR	ENST00000646702.1	3	310	0	.	.	.	.	.	.	.	.	.	.	.	Non-coding	.	.	.	.	.	.	.	.	.	.	.	.	.	.	.	.	.	.	.	.	.	.	.	.	.
chr3	11017186	G	T	chr3:11017186:G:T	chr3:11058872:G:T	AGG-T	0.00254472	5UTR	ENST00000646702.1	3	310	0	.	.	.	.	.	.	.	.	.	.	.	Non-coding	.	.	.	.	.	.	.	.	.	.	.	.	.	.	.	.	.	.	.	.	.	.	.	.	.
chr3	11017187	G	A	chr3:11017187:G:A	chr3:11058873:G:A	GGA-A	0.00725994	5UTR	ENST00000646702.1	3	311	0	.	.	.	.	.	.	.	.	.	.	.	Non-coding	.	.	.	.	.	.	.	.	.	.	.	.	.	.	.	.	.	.	.	.	.	.	.	.	.
chr3	11017187	G	C	chr3:11017187:G:C	chr3:11058873:G:C	GGA-C	0.00426615	5UTR	ENST00000646702.1	3	311	0	.	.	.	.	.	.	.	.	.	.	.	Non-coding	.	.	.	.	.	.	.	.	.	.	.	.	.	.	.	.	.	.	.	.	.	.	.	.	.
chr3	11017187	G	T	chr3:11017187:G:T	chr3:11058873:G:T	GGA-T	0.00239503	5UTR	ENST00000646702.1	3	311	0	.	.	.	.	.	.	.	.	.	.	.	Non-coding	.	.	.	.	.	.	.	.	.	.	.	.	.	.	.	.	.	.	.	.	.	.	.	.	.
chr3	11017188	A	C	chr3:11017188:A:C	chr3:11058874:A:C	GAC-C	0.00104783	5UTR	ENST00000646702.1	3	312	0	.	.	.	.	.	.	.	.	.	.	.	Non-coding	.	.	.	.	.	.	.	.	.	.	.	.	.	.	.	.	.	.	.	.	.	.	.	.	.
chr3	11017188	A	G	chr3:11017188:A:G	chr3:11058874:A:G	GAC-G	0.00299379	5UTR	ENST00000646702.1	3	312	0	.	.	.	.	.	.	.	.	.	.	.	Non-coding	.	.	.	.	.	.	.	.	.	.	.	.	.	.	.	.	.	.	.	.	.	.	.	.	.
chr3	11017188	A	T	chr3:11017188:A:T	chr3:11058874:A:T	GAC-T	0.0013472	5UTR	ENST00000646702.1	3	312	0	.	.	.	.	.	.	.	.	.	.	.	Non-coding	.	.	.	.	.	.	.	.	.	.	.	.	.	.	.	.	.	.	.	.	.	.	.	.	.
chr3	11017189	C	A	chr3:11017189:C:A	chr3:11058875:C:A	ACC-A	0.00583789	5UTR	ENST00000646702.1	3	313	0	.	.	.	.	.	.	.	.	.	.	.	Non-coding	.	.	.	.	.	.	.	.	.	.	.	.	.	.	.	.	.	.	.	.	.	.	.	.	.
chr3	11017189	C	G	chr3:11017189:C:G	chr3:11058875:C:G	ACC-G	0.0028441	5UTR	ENST00000646702.1	3	313	0	.	.	.	.	.	.	.	.	.	.	.	Non-coding	.	.	.	.	.	.	.	.	.	.	.	.	.	.	.	.	.	.	.	.	.	.	.	.	.
chr3	11017189	C	T	chr3:11017189:C:T	chr3:11058875:C:T	ACC-T	0.0113015	5UTR	ENST00000646702.1	3	313	0	.	.	.	.	.	.	.	.	.	.	.	Non-coding	.	.	.	.	.	.	.	.	.	.	.	.	.	.	.	.	.	.	.	.	.	.	.	.	.
chr3	11017190	C	A	chr3:11017190:C:A	chr3:11058876:C:A	CCC-A	0.0028441	5UTR	ENST00000646702.1	3	314	0	.	.	.	.	.	.	.	.	.	.	.	Non-coding	.	.	.	.	.	.	.	.	.	.	.	.	.	.	.	.	.	.	.	.	.	.	.	.	.
chr3	11017190	C	G	chr3:11017190:C:G	chr3:11058876:C:G	CCC-G	0.00456553	5UTR	ENST00000646702.1	3	314	0	.	.	.	.	.	.	.	.	.	.	.	Non-coding	.	.	.	.	.	.	.	.	.	.	.	.	.	.	.	.	.	.	.	.	.	.	.	.	.
chr3	11017190	C	T	chr3:11017190:C:T	chr3:11058876:C:T	CCC-T	0.00980466	5UTR	ENST00000646702.1	3	314	0	.	.	.	.	.	.	.	.	.	.	.	Non-coding	.	.	.	.	.	.	.	.	.	.	.	.	.	.	.	.	.	.	.	.	.	.	.	.	.
chr3	11017191	C	A	chr3:11017191:C:A	chr3:11058877:C:A	CCC-A	0.0028441	5UTR	ENST00000646702.1	3	315	0	.	.	.	.	.	.	.	.	.	.	.	Non-coding	.	.	.	.	.	.	.	.	.	.	.	.	.	.	.	.	.	.	.	.	.	.	.	.	.
chr3	11017191	C	G	chr3:11017191:C:G	chr3:11058877:C:G	CCC-G	0.00456553	5UTR	ENST00000646702.1	3	315	0	.	.	.	.	.	.	.	.	.	.	.	Non-coding	.	.	.	.	.	.	.	.	.	.	.	.	.	.	.	.	.	.	.	.	.	.	.	.	.
chr3	11017191	C	T	chr3:11017191:C:T	chr3:11058877:C:T	CCC-T	0.00980466	5UTR	ENST00000646702.1	3	315	0	.	.	.	.	.	.	.	.	.	.	.	Non-coding	.	.	.	.	.	.	.	.	.	.	.	.	.	.	.	.	.	.	.	.	.	.	.	.	.
chr3	11017192	C	A	chr3:11017192:C:A	chr3:11058878:C:A	CCT-A	0.00209565	5UTR	ENST00000646702.1	3	316	0	.	.	.	.	.	.	.	.	.	.	.	Non-coding	.	.	.	.	.	.	.	.	.	.	.	.	.	.	.	.	.	.	.	.	.	.	.	.	.
chr3	11017192	C	G	chr3:11017192:C:G	chr3:11058878:C:G	CCT-G	0.00471522	5UTR	ENST00000646702.1	3	316	0	.	.	.	.	.	.	.	.	.	.	.	Non-coding	.	.	.	.	.	.	.	.	.	.	.	.	.	.	.	.	.	.	.	.	.	.	.	.	.
chr3	11017192	C	T	chr3:11017192:C:T	chr3:11058878:C:T	CCT-T	0.0114512	5UTR	ENST00000646702.1	3	316	0	.	.	.	.	.	.	.	.	.	.	.	Non-coding	.	.	.	.	.	.	.	.	.	.	.	.	.	.	.	.	.	.	.	.	.	.	.	.	.
chr3	11017193	T	A	chr3:11017193:T:A	chr3:11058879:T:A	CTG-A	0.00209565	5UTR	ENST00000646702.1	3	317	0	.	.	.	.	.	.	.	.	.	.	.	Non-coding	.	.	.	.	.	.	.	.	.	.	.	.	.	.	.	.	.	.	.	.	.	.	.	.	.
chr3	11017193	T	C	chr3:11017193:T:C	chr3:11058879:T:C	CTG-C	0.0117506	5UTR	ENST00000646702.1	3	317	0	.	.	.	.	.	.	.	.	.	.	.	Non-coding	.	.	.	.	.	.	.	.	.	.	.	.	.	.	.	.	.	.	.	.	.	.	.	.	.
chr3	11017193	T	G	chr3:11017193:T:G	chr3:11058879:T:G	CTG-G	0.00359254	5UTR	ENST00000646702.1	3	317	0	.	.	.	.	.	.	.	.	.	.	.	Non-coding	.	.	.	.	.	.	.	.	.	.	.	.	.	.	.	.	.	.	.	.	.	.	.	.	.
chr3	11017194	G	A	chr3:11017194:G:A	chr3:11058880:G:A	TGC-A	0.00755931	5UTR	ENST00000646702.1	3	318	0	.	.	.	.	.	.	.	.	.	.	.	Non-coding	.	.	.	.	.	.	.	.	.	.	.	.	.	.	.	.	.	.	.	.	.	.	.	.	.
chr3	11017194	G	C	chr3:11017194:G:C	chr3:11058880:G:C	TGC-C	0.00269441	5UTR	ENST00000646702.1	3	318	0	.	.	.	.	.	.	.	.	.	.	.	Non-coding	.	.	.	.	.	.	.	.	.	.	.	.	.	.	.	.	.	.	.	.	.	.	.	.	.
chr3	11017194	G	T	chr3:11017194:G:T	chr3:11058880:G:T	TGC-T	0.00291894	5UTR	ENST00000646702.1	3	318	0	.	.	.	.	.	.	.	.	.	.	.	Non-coding	.	.	.	.	.	.	.	.	.	.	.	.	.	.	.	.	.	.	.	.	.	.	.	.	.
chr3	11017195	C	A	chr3:11017195:C:A	chr3:11058881:C:A	GCG-A	0.00366739	5UTR	ENST00000646702.1	3	319	0	.	.	.	.	.	.	.	.	.	.	.	Non-coding	.	.	.	.	.	.	.	.	.	.	.	.	.	.	.	.	.	.	.	.	.	.	.	.	.
chr3	11017195	C	G	chr3:11017195:C:G	chr3:11058881:C:G	GCG-G	0.00269441	5UTR	ENST00000646702.1	3	319	0	.	.	.	.	.	.	.	.	.	.	.	Non-coding	.	.	.	.	.	.	.	.	.	.	.	.	.	.	.	.	.	.	.	.	.	.	.	.	.
chr3	11017195	C	T	chr3:11017195:C:T	chr3:11058881:C:T	GCG-T	0.0425118	5UTR	ENST00000646702.1	3	319	0	.	.	.	.	.	.	.	.	.	.	.	Non-coding	.	.	.	.	.	.	.	.	.	.	.	.	.	.	.	.	.	.	.	.	.	.	.	.	.
chr3	11017196	G	A	chr3:11017196:G:A	chr3:11058882:G:A	CGT-A	0.0416137	5UTR	ENST00000646702.1	3	320	0	.	.	.	.	.	.	.	.	.	.	.	Non-coding	.	.	.	.	.	.	.	.	.	.	.	.	.	.	.	.	.	.	.	.	.	.	.	.	.
chr3	11017196	G	C	chr3:11017196:G:C	chr3:11058882:G:C	CGT-C	0.00194596	5UTR	ENST00000646702.1	3	320	0	.	.	.	.	.	.	.	.	.	.	.	Non-coding	.	.	.	.	.	.	.	.	.	.	.	.	.	.	.	.	.	.	.	.	.	.	.	.	.
chr3	11017196	G	T	chr3:11017196:G:T	chr3:11058882:G:T	CGT-T	0.00209565	5UTR	ENST00000646702.1	3	320	0	.	.	.	.	.	.	.	.	.	.	.	Non-coding	.	.	.	.	.	.	.	.	.	.	.	.	.	.	.	.	.	.	.	.	.	.	.	.	.
chr3	11017197	T	A	chr3:11017197:T:A	chr3:11058883:T:A	GTC-A	0.000673602	5UTR	ENST00000646702.1	3	321	0	.	.	.	.	.	.	.	.	.	.	.	Non-coding	.	.	.	.	.	.	.	.	.	.	.	.	.	.	.	.	.	.	.	.	.	.	.	.	.
chr3	11017197	T	C	chr3:11017197:T:C	chr3:11058883:T:C	GTC-C	0.00254472	5UTR	ENST00000646702.1	3	321	0	.	.	.	.	.	.	.	.	.	.	.	Non-coding	.	.	.	.	.	.	.	.	.	.	.	.	.	.	.	.	.	.	.	.	.	.	.	.	.
chr3	11017197	T	G	chr3:11017197:T:G	chr3:11058883:T:G	GTC-G	0.00112267	5UTR	ENST00000646702.1	3	321	0	.	.	.	.	.	.	.	.	.	.	.	Non-coding	.	.	.	.	.	.	.	.	.	.	.	.	.	.	.	.	.	.	.	.	.	.	.	.	.
chr3	11017198	C	A	chr3:11017198:C:A	chr3:11058884:C:A	TCC-A	0.00254472	5UTR	ENST00000646702.1	3	322	0	.	.	.	.	.	.	.	.	.	.	.	Non-coding	.	.	.	.	.	.	.	.	.	.	.	.	.	.	.	.	.	.	.	.	.	.	.	.	.
chr3	11017198	C	G	chr3:11017198:C:G	chr3:11058884:C:G	TCC-G	0.00359254	5UTR	ENST00000646702.1	3	322	0	.	.	.	.	.	.	.	.	.	.	.	Non-coding	.	.	.	.	.	.	.	.	.	.	.	.	.	.	.	.	.	.	.	.	.	.	.	.	.
chr3	11017198	C	T	chr3:11017198:C:T	chr3:11058884:C:T	TCC-T	0.00913105	5UTR	ENST00000646702.1	3	322	0	.	.	.	.	.	.	.	.	.	.	.	Non-coding	.	.	.	.	.	.	.	.	.	.	.	.	.	.	.	.	.	.	.	.	.	.	.	.	.
chr3	11017199	C	A	chr3:11017199:C:A	chr3:11058885:C:A	CCA-A	0.00194596	5UTR	ENST00000646702.1	3	323	0	.	.	.	.	.	.	.	.	.	.	.	Non-coding	.	.	.	.	.	.	.	.	.	.	.	.	.	.	.	.	.	.	.	.	.	.	.	.	.
chr3	11017199	C	G	chr3:11017199:C:G	chr3:11058885:C:G	CCA-G	0.00336801	5UTR	ENST00000646702.1	3	323	0	.	.	.	.	.	.	.	.	.	.	.	Non-coding	.	.	.	.	.	.	.	.	.	.	.	.	.	.	.	.	.	.	.	.	.	.	.	.	.
chr3	11017199	C	T	chr3:11017199:C:T	chr3:11058885:C:T	CCA-T	0.00763416	5UTR	ENST00000646702.1	3	323	0	.	.	.	.	.	.	.	.	.	.	.	Non-coding	.	.	.	.	.	.	.	.	.	.	.	.	.	.	.	.	.	.	.	.	.	.	.	.	.
chr3	11017200	A	C	chr3:11017200:A:C	chr3:11058886:A:C	CAA-C	0.00202081	5UTR	ENST00000646702.1	3	324	0	.	.	.	.	.	.	.	.	.	.	.	Non-coding	.	.	.	.	.	.	.	.	.	.	.	.	.	.	.	.	.	.	.	.	.	.	.	.	.
chr3	11017200	A	G	chr3:11017200:A:G	chr3:11058886:A:G	CAA-G	0.00389192	5UTR	ENST00000646702.1	3	324	0	.	.	.	.	.	.	.	.	.	.	.	Non-coding	.	.	.	.	.	.	.	.	.	.	.	.	.	.	.	.	.	.	.	.	.	.	.	.	.
chr3	11017200	A	T	chr3:11017200:A:T	chr3:11058886:A:T	CAA-T	0.000299379	5UTR	ENST00000646702.1	3	324	0	.	.	.	.	.	.	.	.	.	.	.	Non-coding	.	.	.	.	.	.	.	.	.	.	.	.	.	.	.	.	.	.	.	.	.	.	.	.	.
chr3	11017201	A	C	chr3:11017201:A:C	chr3:11058887:A:C	AAA-C	0.00119751	5UTR	ENST00000646702.1	3	325	0	.	.	.	.	.	.	.	.	.	.	.	Non-coding	.	.	.	.	.	.	.	.	.	.	.	.	.	.	.	.	.	.	.	.	.	.	.	.	.
chr3	11017201	A	G	chr3:11017201:A:G	chr3:11058887:A:G	AAA-G	0.00426615	5UTR	ENST00000646702.1	3	325	0	.	.	.	.	.	.	.	.	.	.	.	Non-coding	.	.	.	.	.	.	.	.	.	.	.	.	.	.	.	.	.	.	.	.	.	.	.	.	.
chr3	11017201	A	T	chr3:11017201:A:T	chr3:11058887:A:T	AAA-T	0.000673602	5UTR	ENST00000646702.1	3	325	0	.	.	.	.	.	.	.	.	.	.	.	Non-coding	.	.	.	.	.	.	.	.	.	.	.	.	.	.	.	.	.	.	.	.	.	.	.	.	.
chr3	11017202	A	C	chr3:11017202:A:C	chr3:11058888:A:C	AAT-C	0.000523913	5UTR	ENST00000646702.1	3	326	0	.	.	.	.	.	.	.	.	.	.	.	Non-coding	.	.	.	.	.	.	.	.	.	.	.	.	.	.	.	.	.	.	.	.	.	.	.	.	.
chr3	11017202	A	G	chr3:11017202:A:G	chr3:11058888:A:G	AAT-G	0.0118255	5UTR	ENST00000646702.1	3	326	0	.	.	.	.	.	.	.	.	.	.	.	Non-coding	.	.	.	.	.	.	.	.	.	.	.	.	.	.	.	.	.	.	.	.	.	.	.	.	.
chr3	11017202	A	T	chr3:11017202:A:T	chr3:11058888:A:T	AAT-T	0.00149689	5UTR	ENST00000646702.1	3	326	0	.	.	.	.	.	.	.	.	.	.	.	Non-coding	.	.	.	.	.	.	.	.	.	.	.	.	.	.	.	.	.	.	.	.	.	.	.	.	.
chr3	11017203	T	A	chr3:11017203:T:A	chr3:11058889:T:A	ATT-A	0.000598758	5UTR	ENST00000646702.1	3	327	0	.	.	.	.	.	.	.	.	.	.	.	Non-coding	.	.	.	.	.	.	.	.	.	.	.	.	.	.	.	.	.	.	.	.	.	.	.	.	.
chr3	11017203	T	C	chr3:11017203:T:C	chr3:11058889:T:C	ATT-C	0.0104783	5UTR	ENST00000646702.1	3	327	0	.	.	.	.	.	.	.	.	.	.	.	Non-coding	.	.	.	.	.	.	.	.	.	.	.	.	.	.	.	.	.	.	.	.	.	.	.	.	.
chr3	11017203	T	G	chr3:11017203:T:G	chr3:11058889:T:G	ATT-G	0.00127236	5UTR	ENST00000646702.1	3	327	0	.	.	.	.	.	.	.	.	.	.	.	Non-coding	.	.	.	.	.	.	.	.	.	.	.	.	.	.	.	.	.	.	.	.	.	.	.	.	.
chr3	11017204	T	A	chr3:11017204:T:A	chr3:11058890:T:A	TTC-A	0.000823292	5UTR	ENST00000646702.1	3	328	0	.	.	.	.	.	.	.	.	.	.	.	Non-coding	.	.	.	.	.	.	.	.	.	.	.	.	.	.	.	.	.	.	.	.	.	.	.	.	.
chr3	11017204	T	C	chr3:11017204:T:C	chr3:11058890:T:C	TTC-C	0.00344286	5UTR	ENST00000646702.1	3	328	0	.	.	.	.	.	.	.	.	.	.	.	Non-coding	.	.	.	.	.	.	.	.	.	.	.	.	.	.	.	.	.	.	.	.	.	.	.	.	.
chr3	11017204	T	G	chr3:11017204:T:G	chr3:11058890:T:G	TTC-G	0.00202081	5UTR	ENST00000646702.1	3	328	0	.	.	.	.	.	.	.	.	.	.	.	Non-coding	.	.	.	.	.	.	.	.	.	.	.	.	.	.	.	.	.	.	.	.	.	.	.	.	.
chr3	11017205	C	A	chr3:11017205:C:A	chr3:11058891:C:A	TCC-A	0.00254472	5UTR	ENST00000646702.1	3	329	0	.	.	.	.	.	.	.	.	.	.	.	Non-coding	.	.	.	.	.	.	.	.	.	.	.	.	.	.	.	.	.	.	.	.	.	.	.	.	.
chr3	11017205	C	G	chr3:11017205:C:G	chr3:11058891:C:G	TCC-G	0.00359254	5UTR	ENST00000646702.1	3	329	0	.	.	.	.	.	.	.	.	.	.	.	Non-coding	.	.	.	.	.	.	.	.	.	.	.	.	.	.	.	.	.	.	.	.	.	.	.	.	.
chr3	11017205	C	T	chr3:11017205:C:T	chr3:11058891:C:T	TCC-T	0.00913105	5UTR	ENST00000646702.1	3	329	0	.	.	.	.	.	.	.	.	.	.	.	Non-coding	.	.	.	.	.	.	.	.	.	.	.	.	.	.	.	.	.	.	.	.	.	.	.	.	.
chr3	11017206	C	A	chr3:11017206:C:A	chr3:11058892:C:A	CCG-A	0.0035177	5UTR	ENST00000646702.1	3	330	0	.	.	.	.	.	.	.	.	.	.	.	Non-coding	.	.	.	.	.	.	.	.	.	.	.	.	.	.	.	.	.	.	.	.	.	.	.	.	.
chr3	11017206	C	G	chr3:11017206:C:G	chr3:11058892:C:G	CCG-G	0.00434099	5UTR	ENST00000646702.1	3	330	0	.	.	.	.	.	.	.	.	.	.	.	Non-coding	.	.	.	.	.	.	.	.	.	.	.	.	.	.	.	.	.	.	.	.	.	.	.	.	.
chr3	11017206	C	T	chr3:11017206:C:T	chr3:11058892:C:T	CCG-T	0.0586782	5UTR	ENST00000646702.1	3	330	0	.	.	.	.	.	.	.	.	.	.	.	Non-coding	.	.	.	.	.	.	.	.	.	.	.	.	.	.	.	.	.	.	.	.	.	.	.	.	.
chr3	11017207	G	A	chr3:11017207:G:A	chr3:11058893:G:A	CGA-A	0.032782	5UTR	ENST00000646702.1	3	331	0	.	.	.	.	.	.	.	.	.	.	.	Non-coding	.	.	.	.	.	.	.	.	.	.	.	.	.	.	.	.	.	.	.	.	.	.	.	.	.
chr3	11017207	G	C	chr3:11017207:G:C	chr3:11058893:G:C	CGA-C	0.00202081	5UTR	ENST00000646702.1	3	331	0	.	.	.	.	.	.	.	.	.	.	.	Non-coding	.	.	.	.	.	.	.	.	.	.	.	.	.	.	.	.	.	.	.	.	.	.	.	.	.
chr3	11017207	G	T	chr3:11017207:G:T	chr3:11058893:G:T	CGA-T	0.00112267	5UTR	ENST00000646702.1	3	331	0	.	.	.	.	.	.	.	.	.	.	.	Non-coding	.	.	.	.	.	.	.	.	.	.	.	.	.	.	.	.	.	.	.	.	.	.	.	.	.
chr3	11017208	A	C	chr3:11017208:A:C	chr3:11058894:A:C	GAG-C	0.000972981	5UTR	ENST00000646702.1	3	332	0	.	.	.	.	.	.	.	.	.	.	.	Non-coding	.	.	.	.	.	.	.	.	.	.	.	.	.	.	.	.	.	.	.	.	.	.	.	.	.
chr3	11017208	A	G	chr3:11017208:A:G	chr3:11058894:A:G	GAG-G	0.00441584	5UTR	ENST00000646702.1	3	332	0	.	.	.	.	.	.	.	.	.	.	.	Non-coding	.	.	.	.	.	.	.	.	.	.	.	.	.	.	.	.	.	.	.	.	.	.	.	.	.
chr3	11017208	A	T	chr3:11017208:A:T	chr3:11058894:A:T	GAG-T	0.00142205	5UTR	ENST00000646702.1	3	332	0	.	.	.	.	.	.	.	.	.	.	.	Non-coding	.	.	.	.	.	.	.	.	.	.	.	.	.	.	.	.	.	.	.	.	.	.	.	.	.
chr3	11017209	G	A	chr3:11017209:G:A	chr3:11058895:G:A	AGA-A	0.00763416	5UTR	ENST00000646702.1	3	333	0	.	.	.	.	.	.	.	.	.	.	.	Non-coding	.	.	.	.	.	.	.	.	.	.	.	.	.	.	.	.	.	.	.	.	.	.	.	.	.
chr3	11017209	G	C	chr3:11017209:G:C	chr3:11058895:G:C	AGA-C	0.00493975	5UTR	ENST00000646702.1	3	333	0	.	.	.	.	.	.	.	.	.	.	.	Non-coding	.	.	.	.	.	.	.	.	.	.	.	.	.	.	.	.	.	.	.	.	.	.	.	.	.
chr3	11017209	G	T	chr3:11017209:G:T	chr3:11058895:G:T	AGA-T	0.00202081	5UTR	ENST00000646702.1	3	333	0	.	.	.	.	.	.	.	.	.	.	.	Non-coding	.	.	.	.	.	.	.	.	.	.	.	.	.	.	.	.	.	.	.	.	.	.	.	.	.
chr3	11017210	A	C	chr3:11017210:A:C	chr3:11058896:A:C	GAC-C	0.00104783	5UTR	ENST00000646702.1	3	334	0	.	.	.	.	.	.	.	.	.	.	.	Non-coding	.	.	.	.	.	.	.	.	.	.	.	.	.	.	.	.	.	.	.	.	.	.	.	.	.
chr3	11017210	A	G	chr3:11017210:A:G	chr3:11058896:A:G	GAC-G	0.00299379	5UTR	ENST00000646702.1	3	334	0	.	.	.	.	.	.	.	.	.	.	.	Non-coding	.	.	.	.	.	.	.	.	.	.	.	.	.	.	.	.	.	.	.	.	.	.	.	.	.
chr3	11017210	A	T	chr3:11017210:A:T	chr3:11058896:A:T	GAC-T	0.0013472	5UTR	ENST00000646702.1	3	334	0	.	.	.	.	.	.	.	.	.	.	.	Non-coding	.	.	.	.	.	.	.	.	.	.	.	.	.	.	.	.	.	.	.	.	.	.	.	.	.
chr3	11017211	C	A	chr3:11017211:C:A	chr3:11058897:C:A	ACA-A	0.00306863	5UTR	ENST00000646702.1	3	335	0	.	.	.	.	.	.	.	.	.	.	.	Non-coding	.	.	.	.	.	.	.	.	.	.	.	.	.	.	.	.	.	.	.	.	.	.	.	.	.
chr3	11017211	C	G	chr3:11017211:C:G	chr3:11058897:C:G	ACA-G	0.00209565	5UTR	ENST00000646702.1	3	335	0	.	.	.	.	.	.	.	.	.	.	.	Non-coding	.	.	.	.	.	.	.	.	.	.	.	.	.	.	.	.	.	.	.	.	.	.	.	.	.
chr3	11017211	C	T	chr3:11017211:C:T	chr3:11058897:C:T	ACA-T	0.00935559	5UTR	ENST00000646702.1	3	335	0	.	.	.	.	.	.	.	.	.	.	.	Non-coding	.	.	.	.	.	.	.	.	.	.	.	.	.	.	.	.	.	.	.	.	.	.	.	.	.
chr3	11017212	A	C	chr3:11017212:A:C	chr3:11058898:A:C	CAT-C	0.00164658	CDS	ENST00000646702.1	3	336	1	c.1A	c.1A>C	1	0	ATG	M	CTG	L	p.M1	p.M1L	M1L	Start-Lost	N-terminus	N-terminus	0.028	0.461	D	0.307	0.199	T	0.696	0.417	P	0.746	0.559	P	0	0.537	D	1	0.81	D	.	.	.	-0.56	0.712
chr3	11017212	A	G	chr3:11017212:A:G	chr3:11058898:A:G	CAT-G	0.0124991	CDS	ENST00000646702.1	3	336	1	c.1A	c.1A>G	1	0	ATG	M	GTG	V	p.M1	p.M1V	M1V	Start-Lost	N-terminus	N-terminus	0.006	0.614	D	0.017	0.603	D	0.924	0.513	P	0.878	0.623	P	0	0.537	D	1	0.81	D	.	.	.	-0.62	0.719
chr3	11017212	A	T	chr3:11017212:A:T	chr3:11058898:A:T	CAT-T	0.00149689	CDS	ENST00000646702.1	3	336	1	c.1A	c.1A>T	1	0	ATG	M	TTG	L	p.M1	p.M1L	M1L	Start-Lost	N-terminus	N-terminus	0.028	0.461	D	0.307	0.199	T	0.696	0.417	P	0.746	0.559	P	0	0.537	D	1	0.81	D	.	.	.	-0.56	0.712
chr3	11017213	T	A	chr3:11017213:T:A	chr3:11058899:T:A	ATG-A	0.00179627	CDS	ENST00000646702.1	3	337	2	c.2T	c.2T>A	1	1	ATG	M	AAG	K	p.M1	p.M1K	M1K	Start-Lost	N-terminus	N-terminus	0.001	0.785	D	0.002	0.794	D	0.967	0.564	D	0.916	0.652	D	0	0.537	D	1	0.81	D	.	.	.	-0.7	0.728
chr3	11017213	T	C	chr3:11017213:T:C	chr3:11058899:T:C	ATG-C	0.0114512	CDS	ENST00000646702.1	3	337	2	c.2T	c.2T>C	1	1	ATG	M	ACG	T	p.M1	p.M1T	M1T	Start-Lost	N-terminus	N-terminus	0.002	0.722	D	0.004	0.742	D	0.967	0.564	D	0.916	0.652	D	0	0.537	D	1	0.81	D	.	.	.	-0.71	0.729
chr3	11017213	T	G	chr3:11017213:T:G	chr3:11058899:T:G	ATG-G	0.00164658	CDS	ENST00000646702.1	3	337	2	c.2T	c.2T>G	1	1	ATG	M	AGG	R	p.M1	p.M1R	M1R	Start-Lost	N-terminus	N-terminus	0.001	0.785	D	0.002	0.794	D	0.99	0.634	D	0.962	0.707	D	0	0.537	D	1	0.81	D	.	.	.	-0.72	0.73
chr3	11017214	G	A	chr3:11017214:G:A	chr3:11058900:G:A	TGG-A	0.00808323	CDS	ENST00000646702.1	3	338	3	c.3G	c.3G>A	1	2	ATG	M	ATA	I	p.M1	p.M1I	M1I	Start-Lost	N-terminus	N-terminus	0.04	0.422	D	0.03	0.542	D	0.924	0.513	P	0.878	0.623	P	0	0.537	D	1	0.81	D	.	.	.	-0.63	0.72
chr3	11017214	G	C	chr3:11017214:G:C	chr3:11058900:G:C	TGG-C	0.00232019	CDS	ENST00000646702.1	3	338	3	c.3G	c.3G>C	1	2	ATG	M	ATC	I	p.M1	p.M1I	M1I	Start-Lost	N-terminus	N-terminus	0.04	0.422	D	0.03	0.542	D	0.924	0.513	P	0.878	0.623	P	0	0.537	D	1	0.81	D	.	.	.	-0.63	0.72
chr3	11017214	G	T	chr3:11017214:G:T	chr3:11058900:G:T	TGG-T	0.00246987	CDS	ENST00000646702.1	3	338	3	c.3G	c.3G>T	1	2	ATG	M	ATT	I	p.M1	p.M1I	M1I	Start-Lost	N-terminus	N-terminus	0.04	0.422	D	0.03	0.542	D	0.924	0.513	P	0.878	0.623	P	0	0.537	D	1	0.81	D	.	.	.	-0.63	0.72
chr3	11017215	G	A	chr3:11017215:G:A	chr3:11058901:G:A	GGC-A	0.00950528	CDS	ENST00000646702.1	3	339	4	c.4G	c.4G>A	2	0	GCG	A	ACG	T	p.A2	p.A2T	A2T	Missense	N-terminus	N-terminus	0.086	0.326	T	0.014	0.624	D	0.935	0.523	P	0.575	0.5	P	0.001	0.401	N	1	0.81	D	0.975	0.245	L	-0.81	0.739
chr3	11017215	G	C	chr3:11017215:G:C	chr3:11058901:G:C	GGC-C	0.00254472	CDS	ENST00000646702.1	3	339	4	c.4G	c.4G>C	2	0	GCG	A	CCG	P	p.A2	p.A2P	A2P	Missense	N-terminus	N-terminus	0.091	0.318	T	0.019	0.592	D	0.994	0.665	D	0.832	0.597	P	0.001	0.401	N	1	0.81	D	0.975	0.245	L	-0.86	0.745
chr3	11017215	G	T	chr3:11017215:G:T	chr3:11058901:G:T	GGC-T	0.00464037	CDS	ENST00000646702.1	3	339	4	c.4G	c.4G>T	2	0	GCG	A	TCG	S	p.A2	p.A2S	A2S	Missense	N-terminus	N-terminus	0.451	0.09	T	0.205	0.271	T	0.877	0.482	P	0.339	0.423	B	0.001	0.401	N	1	0.81	D	0.975	0.245	L	-0.78	0.736
chr3	11017216	C	A	chr3:11017216:C:A	chr3:11058902:C:A	GCG-A	0.00366739	CDS	ENST00000646702.1	3	340	5	c.5C	c.5C>A	2	1	GCG	A	GAG	E	p.A2	p.A2E	A2E	Missense	N-terminus	N-terminus	0.005	0.632	D	0.007	0.692	D	0.992	0.647	D	0.806	0.584	P	0.001	0.401	N	1	0.81	D	0.975	0.245	L	-0.82	0.741
chr3	11017216	C	G	chr3:11017216:C:G	chr3:11058902:C:G	GCG-G	0.00269441	CDS	ENST00000646702.1	3	340	5	c.5C	c.5C>G	2	1	GCG	A	GGG	G	p.A2	p.A2G	A2G	Missense	N-terminus	N-terminus	0.13	0.267	T	0.293	0.208	T	0.023	0.189	B	0.009	0.143	B	0.001	0.401	N	1	0.81	D	0.975	0.245	L	-0.82	0.741
chr3	11017216	C	T	chr3:11017216:C:T	chr3:11058902:C:T	GCG-T	0.0425118	CDS	ENST00000646702.1	3	340	5	c.5C	c.5C>T	2	1	GCG	A	GTG	V	p.A2	p.A2V	A2V	Missense	N-terminus	N-terminus	0.009	0.575	D	0.013	0.631	D	0.988	0.623	D	0.59	0.505	P	0.001	0.401	N	1	0.81	D	0.975	0.245	L	-0.78	0.736
chr3	11017217	G	A	chr3:11017217:G:A	chr3:11058903:G:A	CGA-A	0.032782	CDS	ENST00000646702.1	3	341	6	c.6G	c.6G>A	2	2	GCG	A	GCA	A	p.A2	p.A2A	A2A	Synonymous	N-terminus	N-terminus	.	.	.	.	.	.	.	.	.	.	.	.	.	.	.	.	.	.	.	.	.	.	.
chr3	11017217	G	C	chr3:11017217:G:C	chr3:11058903:G:C	CGA-C	0.00202081	CDS	ENST00000646702.1	3	341	6	c.6G	c.6G>C	2	2	GCG	A	GCC	A	p.A2	p.A2A	A2A	Synonymous	N-terminus	N-terminus	.	.	.	.	.	.	.	.	.	.	.	.	.	.	.	.	.	.	.	.	.	.	.
chr3	11017217	G	T	chr3:11017217:G:T	chr3:11058903:G:T	CGA-T	0.00112267	CDS	ENST00000646702.1	3	341	6	c.6G	c.6G>T	2	2	GCG	A	GCT	A	p.A2	p.A2A	A2A	Synonymous	N-terminus	N-terminus	.	.	.	.	.	.	.	.	.	.	.	.	.	.	.	.	.	.	.	.	.	.	.
chr3	11017218	A	C	chr3:11017218:A:C	chr3:11058904:A:C	GAC-C	0.00104783	CDS	ENST00000646702.1	3	342	7	c.7A	c.7A>C	3	0	ACC	T	CCC	P	p.T3	p.T3P	T3P	Missense	N-terminus	N-terminus	0.037	0.431	D	0.122	0.357	T	0.877	0.482	P	0.296	0.409	B	0	0.523	D	0.949	0.81	D	0.895	0.224	L	-0.84	0.743
chr3	11017218	A	G	chr3:11017218:A:G	chr3:11058904:A:G	GAC-G	0.00299379	CDS	ENST00000646702.1	3	342	7	c.7A	c.7A>G	3	0	ACC	T	GCC	A	p.T3	p.T3A	T3A	Missense	N-terminus	N-terminus	0.102	0.302	T	0.331	0.185	T	0.001	0.075	B	0.001	0.044	B	0	0.523	D	0.783	0.81	D	0.55	0.145	N	-0.72	0.73
chr3	11017218	A	T	chr3:11017218:A:T	chr3:11058904:A:T	GAC-T	0.0013472	CDS	ENST00000646702.1	3	342	7	c.7A	c.7A>T	3	0	ACC	T	TCC	S	p.T3	p.T3S	T3S	Missense	N-terminus	N-terminus	0.357	0.12	T	0.487	0.117	T	0.172	0.288	B	0.058	0.265	B	0	0.523	D	0.55	0.81	D	0.895	0.224	L	-0.75	0.733
chr3	11017219	C	A	chr3:11017219:C:A	chr3:11058905:C:A	ACC-A	0.00583789	CDS	ENST00000646702.1	3	343	8	c.8C	c.8C>A	3	1	ACC	T	AAC	N	p.T3	p.T3N	T3N	Missense	N-terminus	N-terminus	0.106	0.297	T	0.271	0.223	T	0.501	0.372	P	0.203	0.37	B	0	0.523	D	0.958	0.81	D	0.895	0.224	L	-0.81	0.739
chr3	11017219	C	G	chr3:11017219:C:G	chr3:11058905:C:G	ACC-G	0.0028441	CDS	ENST00000646702.1	3	343	8	c.8C	c.8C>G	3	1	ACC	T	AGC	S	p.T3	p.T3S	T3S	Missense	N-terminus	N-terminus	0.357	0.12	T	0.487	0.117	T	0.172	0.288	B	0.058	0.265	B	0	0.523	D	0.671	0.81	D	0.895	0.224	L	-0.75	0.733
chr3	11017219	C	T	chr3:11017219:C:T	chr3:11058905:C:T	ACC-T	0.0113015	CDS	ENST00000646702.1	3	343	8	c.8C	c.8C>T	3	1	ACC	T	ATC	I	p.T3	p.T3I	T3I	Missense	N-terminus	N-terminus	0.025	0.473	D	0.083	0.414	T	0.779	0.442	P	0.235	0.384	B	0	0.523	D	0.955	0.81	D	0.895	0.224	L	-0.78	0.736
chr3	11017220	C	A	chr3:11017220:C:A	chr3:11058906:C:A	CCA-A	0.00194596	CDS	ENST00000646702.1	3	344	9	c.9C	c.9C>A	3	2	ACC	T	ACA	T	p.T3	p.T3T	T3T	Synonymous	N-terminus	N-terminus	.	.	.	.	.	.	.	.	.	.	.	.	.	.	.	.	.	.	.	.	.	.	.
chr3	11017220	C	G	chr3:11017220:C:G	chr3:11058906:C:G	CCA-G	0.00336801	CDS	ENST00000646702.1	3	344	9	c.9C	c.9C>G	3	2	ACC	T	ACG	T	p.T3	p.T3T	T3T	Synonymous	N-terminus	N-terminus	.	.	.	.	.	.	.	.	.	.	.	.	.	.	.	.	.	.	.	.	.	.	.
chr3	11017220	C	T	chr3:11017220:C:T	chr3:11058906:C:T	CCA-T	0.00763416	CDS	ENST00000646702.1	3	344	9	c.9C	c.9C>T	3	2	ACC	T	ACT	T	p.T3	p.T3T	T3T	Synonymous	N-terminus	N-terminus	.	.	.	.	.	.	.	.	.	.	.	.	.	.	.	.	.	.	.	.	.	.	.
chr3	11017221	A	C	chr3:11017221:A:C	chr3:11058907:A:C	CAA-C	0.00202081	CDS	ENST00000646702.1	3	345	10	c.10A	c.10A>C	4	0	AAC	N	CAC	H	p.N4	p.N4H	N4H	Missense	N-terminus	N-terminus	0.006	0.614	D	0.012	0.639	D	0.976	0.583	D	0.656	0.527	P	0.102	0.198	N	1	0.588	D	0.975	0.245	L	-0.77	0.735
chr3	11017221	A	G	chr3:11017221:A:G	chr3:11058907:A:G	CAA-G	0.00389192	CDS	ENST00000646702.1	3	345	10	c.10A	c.10A>G	4	0	AAC	N	GAC	D	p.N4	p.N4D	N4D	Missense	N-terminus	N-terminus	0.128	0.27	T	0.235	0.248	T	0.651	0.407	P	0.212	0.374	B	0.102	0.198	N	1	0.588	D	0.975	0.245	L	-0.69	0.727
chr3	11017221	A	T	chr3:11017221:A:T	chr3:11058907:A:T	CAA-T	0.000299379	CDS	ENST00000646702.1	3	345	10	c.10A	c.10A>T	4	0	AAC	N	TAC	Y	p.N4	p.N4Y	N4Y	Missense	N-terminus	N-terminus	0.002	0.722	D	0.006	0.706	D	0.976	0.583	D	0.656	0.527	P	0.102	0.198	N	1	0.588	D	0.975	0.245	L	-0.78	0.736
chr3	11017222	A	C	chr3:11017222:A:C	chr3:11058908:A:C	AAC-C	0.00142205	CDS	ENST00000646702.1	3	346	11	c.11A	c.11A>C	4	1	AAC	N	ACC	T	p.N4	p.N4T	N4T	Missense	N-terminus	N-terminus	0.085	0.328	T	0.107	0.377	T	0.01	0.155	B	0.007	0.13	B	0.102	0.198	N	1	0.81	D	0.975	0.245	L	-0.71	0.729
chr3	11017222	A	G	chr3:11017222:A:G	chr3:11058908:A:G	AAC-G	0.00598758	CDS	ENST00000646702.1	3	346	11	c.11A	c.11A>G	4	1	AAC	N	AGC	S	p.N4	p.N4S	N4S	Missense	N-terminus	N-terminus	0.277	0.157	T	0.034	0.527	D	0.278	0.32	B	0.084	0.293	B	0.102	0.198	N	1	0.81	D	0.975	0.245	L	-0.65	0.722
chr3	11017222	A	T	chr3:11017222:A:T	chr3:11058908:A:T	AAC-T	0.000898136	CDS	ENST00000646702.1	3	346	11	c.11A	c.11A>T	4	1	AAC	N	ATC	I	p.N4	p.N4I	N4I	Missense	N-terminus	N-terminus	0.008	0.586	D	0.002	0.794	D	0.006	0.136	B	0.012	0.16	B	0.102	0.198	N	0.648	0.81	D	0.975	0.245	L	-0.76	0.734
chr3	11017223	C	A	chr3:11017223:C:A	chr3:11058909:C:A	ACG-A	0.00187112	CDS	ENST00000646702.1	3	347	12	c.12C	c.12C>A	4	2	AAC	N	AAA	K	p.N4	p.N4K	N4K	Missense	N-terminus	N-terminus	0.1	0.305	T	0.018	0.597	D	0.826	0.459	P	0.268	0.398	B	0.102	0.198	N	0.705	0.81	D	0.975	0.245	L	-0.7	0.728
chr3	11017223	C	G	chr3:11017223:C:G	chr3:11058909:C:G	ACG-G	0.00157174	CDS	ENST00000646702.1	3	347	12	c.12C	c.12C>G	4	2	AAC	N	AAG	K	p.N4	p.N4K	N4K	Missense	N-terminus	N-terminus	0.1	0.305	T	0.018	0.597	D	0.826	0.459	P	0.268	0.398	B	0.102	0.198	N	0.706	0.81	D	0.975	0.245	L	-0.7	0.728
chr3	11017223	C	T	chr3:11017223:C:T	chr3:11058909:C:T	ACG-T	0.0412394	CDS	ENST00000646702.1	3	347	12	c.12C	c.12C>T	4	2	AAC	N	AAT	N	p.N4	p.N4N	N4N	Synonymous	N-terminus	N-terminus	.	.	.	.	.	.	.	.	.	.	.	.	.	.	.	.	.	.	.	.	.	.	.
chr3	11017224	G	A	chr3:11017224:G:A	chr3:11058910:G:A	CGG-A	0.0598758	CDS	ENST00000646702.1	3	348	13	c.13G	c.13G>A	5	0	GGC	G	AGC	S	p.G5	p.G5S	G5S	Missense	N-terminus	N-terminus	0.204	0.201	T	0.137	0.339	T	0.009	0.151	B	0.007	0.13	B	0.006	0.324	N	0.711	0.81	D	0.55	0.145	N	-0.8	0.738
chr3	11017224	G	C	chr3:11017224:G:C	chr3:11058910:G:C	CGG-C	0.00396677	CDS	ENST00000646702.1	3	348	13	c.13G	c.13G>C	5	0	GGC	G	CGC	R	p.G5	p.G5R	G5R	Missense	N-terminus	N-terminus	0.012	0.547	D	0.022	0.576	D	0.675	0.413	P	0.447	0.46	P	0.006	0.324	N	0.84	0.81	D	0.895	0.224	L	-0.88	0.747
chr3	11017224	G	T	chr3:11017224:G:T	chr3:11058910:G:T	CGG-T	0.00276925	CDS	ENST00000646702.1	3	348	13	c.13G	c.13G>T	5	0	GGC	G	TGC	C	p.G5	p.G5C	G5C	Missense	N-terminus	N-terminus	0.029	0.458	D	0.05	0.481	T	0.941	0.529	P	0.673	0.532	P	0.006	0.324	N	0.911	0.81	D	0.895	0.224	L	-0.92	0.751
chr3	11017225	G	A	chr3:11017225:G:A	chr3:11058911:G:A	GGC-A	0.00950528	CDS	ENST00000646702.1	3	349	14	c.14G	c.14G>A	5	1	GGC	G	GAC	D	p.G5	p.G5D	G5D	Missense	N-terminus	N-terminus	0.142	0.255	T	0.102	0.385	T	0.002	0.099	B	0.007	0.13	B	0.006	0.324	N	0.856	0.81	D	0.895	0.224	L	-0.86	0.745
chr3	11017225	G	C	chr3:11017225:G:C	chr3:11058911:G:C	GGC-C	0.00254472	CDS	ENST00000646702.1	3	349	14	c.14G	c.14G>C	5	1	GGC	G	GCC	A	p.G5	p.G5A	G5A	Missense	N-terminus	N-terminus	0.146	0.251	T	0.08	0.419	T	0.104	0.259	B	0.05	0.253	B	0.006	0.324	N	0.619	0.81	D	0.895	0.224	L	-0.77	0.735
chr3	11017225	G	T	chr3:11017225:G:T	chr3:11058911:G:T	GGC-T	0.00464037	CDS	ENST00000646702.1	3	349	14	c.14G	c.14G>T	5	1	GGC	G	GTC	V	p.G5	p.G5V	G5V	Missense	N-terminus	N-terminus	0.007	0.599	D	0.015	0.616	D	0.449	0.36	B	0.235	0.384	B	0.006	0.324	N	1	0.81	D	0.895	0.224	L	-0.87	0.746
chr3	11017226	C	A	chr3:11017226:C:A	chr3:11058912:C:A	GCA-A	0.0028441	CDS	ENST00000646702.1	3	350	15	c.15C	c.15C>A	5	2	GGC	G	GGA	G	p.G5	p.G5G	G5G	Synonymous	N-terminus	N-terminus	.	.	.	.	.	.	.	.	.	.	.	.	.	.	.	.	.	.	.	.	.	.	.
chr3	11017226	C	G	chr3:11017226:C:G	chr3:11058912:C:G	GCA-G	0.00254472	CDS	ENST00000646702.1	3	350	15	c.15C	c.15C>G	5	2	GGC	G	GGG	G	p.G5	p.G5G	G5G	Synonymous	N-terminus	N-terminus	.	.	.	.	.	.	.	.	.	.	.	.	.	.	.	.	.	.	.	.	.	.	.
chr3	11017226	C	T	chr3:11017226:C:T	chr3:11058912:C:T	GCA-T	0.00681087	CDS	ENST00000646702.1	3	350	15	c.15C	c.15C>T	5	2	GGC	G	GGT	G	p.G5	p.G5G	G5G	Synonymous	N-terminus	N-terminus	.	.	.	.	.	.	.	.	.	.	.	.	.	.	.	.	.	.	.	.	.	.	.
chr3	11017227	A	C	chr3:11017227:A:C	chr3:11058913:A:C	CAG-C	0.00299379	CDS	ENST00000646702.1	3	351	16	c.16A	c.16A>C	6	0	AGC	S	CGC	R	p.S6	p.S6R	S6R	Missense	N-terminus	N-terminus	0.524	0.072	T	0.466	0.124	T	0.013	0.166	B	0.015	0.173	B	0.002	0.367	N	1	0.81	D	0.345	0.112	N	-0.76	0.734
chr3	11017227	A	G	chr3:11017227:A:G	chr3:11058913:A:G	CAG-G	0.0107028	CDS	ENST00000646702.1	3	351	16	c.16A	c.16A>G	6	0	AGC	S	GGC	G	p.S6	p.S6G	S6G	Missense	N-terminus	N-terminus	0.382	0.111	T	0.412	0.145	T	0.006	0.136	B	0.01	0.149	B	0.002	0.367	N	1	0.81	D	0.345	0.112	N	-0.77	0.735
chr3	11017227	A	T	chr3:11017227:A:T	chr3:11058913:A:T	CAG-T	0.00157174	CDS	ENST00000646702.1	3	351	16	c.16A	c.16A>T	6	0	AGC	S	TGC	C	p.S6	p.S6C	S6C	Missense	N-terminus	N-terminus	0.051	0.393	T	0.047	0.489	D	0	0.029	B	0.001	0.044	B	0.002	0.367	N	1	0.81	D	0.345	0.112	N	-0.82	0.741
chr3	11017228	G	A	chr3:11017228:G:A	chr3:11058914:G:A	AGC-A	0.00913105	CDS	ENST00000646702.1	3	352	17	c.17G	c.17G>A	6	1	AGC	S	AAC	N	p.S6	p.S6N	S6N	Missense	N-terminus	N-terminus	0.473	0.084	T	0.439	0.134	T	0.026	0.194	B	0.01	0.149	B	0.002	0.367	N	1	0.81	D	0.345	0.112	N	-0.74	0.732
chr3	11017228	G	C	chr3:11017228:G:C	chr3:11058914:G:C	AGC-C	0.00344286	CDS	ENST00000646702.1	3	352	17	c.17G	c.17G>C	6	1	AGC	S	ACC	T	p.S6	p.S6T	S6T	Missense	N-terminus	N-terminus	0.687	0.043	T	0.924	0.028	T	0	0.029	B	0	0.014	B	0.002	0.367	N	1	0.81	D	-0.46	0.028	N	-0.73	0.731
chr3	11017228	G	T	chr3:11017228:G:T	chr3:11058914:G:T	AGC-T	0.00179627	CDS	ENST00000646702.1	3	352	17	c.17G	c.17G>T	6	1	AGC	S	ATC	I	p.S6	p.S6I	S6I	Missense	N-terminus	N-terminus	0.193	0.209	T	0.166	0.308	T	0.013	0.166	B	0.015	0.173	B	0.002	0.367	N	0.658	0.81	D	0.345	0.112	N	-0.79	0.737
chr3	11017229	C	A	chr3:11017229:C:A	chr3:11058915:C:A	GCA-A	0.0028441	CDS	ENST00000646702.1	3	353	18	c.18C	c.18C>A	6	2	AGC	S	AGA	R	p.S6	p.S6R	S6R	Missense	N-terminus	N-terminus	0.524	0.072	T	0.466	0.124	T	0.013	0.166	B	0.015	0.173	B	0.002	0.367	N	1	0.81	D	0.345	0.112	N	-0.76	0.734
chr3	11017229	C	G	chr3:11017229:C:G	chr3:11058915:C:G	GCA-G	0.00254472	CDS	ENST00000646702.1	3	353	18	c.18C	c.18C>G	6	2	AGC	S	AGG	R	p.S6	p.S6R	S6R	Missense	N-terminus	N-terminus	0.524	0.072	T	0.466	0.124	T	0.013	0.166	B	0.015	0.173	B	0.002	0.367	N	1	0.81	D	0.345	0.112	N	-0.76	0.734
chr3	11017229	C	T	chr3:11017229:C:T	chr3:11058915:C:T	GCA-T	0.00681087	CDS	ENST00000646702.1	3	353	18	c.18C	c.18C>T	6	2	AGC	S	AGT	S	p.S6	p.S6S	S6S	Synonymous	N-terminus	N-terminus	.	.	.	.	.	.	.	.	.	.	.	.	.	.	.	.	.	.	.	.	.	.	.
chr3	11017230	A	C	chr3:11017230:A:C	chr3:11058916:A:C	CAA-C	0.00202081	CDS	ENST00000646702.1	3	354	19	c.19A	c.19A>C	7	0	AAG	K	CAG	Q	p.K7	p.K7Q	K7Q	Missense	N-terminus	N-terminus	0.133	0.264	T	0.459	0.126	T	0.966	0.562	D	0.343	0.425	B	0	0.45	D	0.999	0.81	D	0.975	0.245	L	-0.81	0.739
chr3	11017230	A	G	chr3:11017230:A:G	chr3:11058916:A:G	CAA-G	0.00389192	CDS	ENST00000646702.1	3	354	19	c.19A	c.19A>G	7	0	AAG	K	GAG	E	p.K7	p.K7E	K7E	Missense	N-terminus	N-terminus	0.61	0.055	T	0.756	0.047	T	0.451	0.361	B	0.112	0.316	B	0	0.45	D	0.999	0.81	D	0.975	0.245	L	-0.78	0.736
chr3	11017230	A	T	chr3:11017230:A:T	chr3:11058916:A:T	CAA-T	0.000299379	CDS	ENST00000646702.1	3	354	19	c.19A	c.19A>T	7	0	AAG	K	TAG	X	p.K7	p.K7X	K7X	PTV	N-terminus	N-terminus	.	.	.	.	.	.	.	.	.	.	.	.	0	0.45	D	1	0.81	A	.	.	.	.	.
chr3	11017231	A	C	chr3:11017231:A:C	chr3:11058917:A:C	AAG-C	0.00187112	CDS	ENST00000646702.1	3	355	20	c.20A	c.20A>C	7	1	AAG	K	ACG	T	p.K7	p.K7T	K7T	Missense	N-terminus	N-terminus	0.108	0.294	T	0.432	0.136	T	0.666	0.411	P	0.162	0.348	B	0	0.45	D	1	0.81	D	0.975	0.245	L	-0.83	0.742
chr3	11017231	A	G	chr3:11017231:A:G	chr3:11058917:A:G	AAG-G	0.00523913	CDS	ENST00000646702.1	3	355	20	c.20A	c.20A>G	7	1	AAG	K	AGG	R	p.K7	p.K7R	K7R	Missense	N-terminus	N-terminus	0.258	0.167	T	0.431	0.137	T	0.799	0.449	P	0.272	0.4	B	0	0.45	D	1	0.81	D	0.975	0.245	L	-0.79	0.737
chr3	11017231	A	T	chr3:11017231:A:T	chr3:11058917:A:T	AAG-T	0.000898136	CDS	ENST00000646702.1	3	355	20	c.20A	c.20A>T	7	1	AAG	K	ATG	M	p.K7	p.K7M	K7M	Missense	N-terminus	N-terminus	0.02	0.496	D	0.09	0.403	T	0.997	0.707	D	0.781	0.573	P	0	0.45	D	1	0.81	D	0.975	0.245	L	-0.89	0.748
chr3	11017232	G	A	chr3:11017232:G:A	chr3:11058918:G:A	AGG-A	0.0123494	CDS	ENST00000646702.1	3	356	21	c.21G	c.21G>A	7	2	AAG	K	AAA	K	p.K7	p.K7K	K7K	Synonymous	N-terminus	N-terminus	.	.	.	.	.	.	.	.	.	.	.	.	.	.	.	.	.	.	.	.	.	.	.
chr3	11017232	G	C	chr3:11017232:G:C	chr3:11058918:G:C	AGG-C	0.00456553	CDS	ENST00000646702.1	3	356	21	c.21G	c.21G>C	7	2	AAG	K	AAC	N	p.K7	p.K7N	K7N	Missense	N-terminus	N-terminus	0.165	0.233	T	0.401	0.15	T	0.666	0.411	P	0.162	0.348	B	0	0.45	D	1	0.81	D	0.975	0.245	L	-0.83	0.742
chr3	11017232	G	T	chr3:11017232:G:T	chr3:11058918:G:T	AGG-T	0.00254472	CDS	ENST00000646702.1	3	356	21	c.21G	c.21G>T	7	2	AAG	K	AAT	N	p.K7	p.K7N	K7N	Missense	N-terminus	N-terminus	0.165	0.233	T	0.401	0.15	T	0.666	0.411	P	0.162	0.348	B	0	0.45	D	1	0.81	D	0.975	0.245	L	-0.83	0.742
chr3	11017233	G	A	chr3:11017233:G:A	chr3:11058919:G:A	GGT-A	0.0113764	CDS	ENST00000646702.1	3	357	22	c.22G	c.22G>A	8	0	GTG	V	ATG	M	p.V8	p.V8M	V8M	Missense	N-terminus	N-terminus	0.135	0.262	T	0.179	0.295	T	0.41	0.351	B	0.204	0.37	B	0.159	0.177	N	1	0.81	D	0.55	0.145	N	-0.79	0.737
chr3	11017233	G	C	chr3:11017233:G:C	chr3:11058919:G:C	GGT-C	0.00299379	CDS	ENST00000646702.1	3	357	22	c.22G	c.22G>C	8	0	GTG	V	CTG	L	p.V8	p.V8L	V8L	Missense	N-terminus	N-terminus	0.417	0.099	T	0.619	0.075	T	0.009	0.151	B	0.011	0.155	B	0.159	0.177	N	1	0.81	D	0.55	0.145	N	-0.73	0.731
chr3	11017233	G	T	chr3:11017233:G:T	chr3:11058919:G:T	GGT-T	0.00381708	CDS	ENST00000646702.1	3	357	22	c.22G	c.22G>T	8	0	GTG	V	TTG	L	p.V8	p.V8L	V8L	Missense	N-terminus	N-terminus	0.417	0.099	T	0.619	0.075	T	0.009	0.151	B	0.011	0.155	B	0.159	0.177	N	1	0.81	D	0.55	0.145	N	-0.73	0.731
chr3	11017234	T	A	chr3:11017234:T:A	chr3:11058920:T:A	GTG-A	0.00179627	CDS	ENST00000646702.1	3	358	23	c.23T	c.23T>A	8	1	GTG	V	GAG	E	p.V8	p.V8E	V8E	Missense	N-terminus	N-terminus	1	0.01	T	0.378	0.161	T	0.089	0.251	B	0.018	0.185	B	0.159	0.177	N	0.583	0.81	D	0.55	0.145	N	-0.75	0.733
chr3	11017234	T	C	chr3:11017234:T:C	chr3:11058920:T:C	GTG-C	0.00538882	CDS	ENST00000646702.1	3	358	23	c.23T	c.23T>C	8	1	GTG	V	GCG	A	p.V8	p.V8A	V8A	Missense	N-terminus	N-terminus	0.798	0.031	T	0.574	0.087	T	0	0.029	B	0	0.014	B	0.159	0.177	N	1	0.81	D	0.205	0.094	N	-0.65	0.722
chr3	11017234	T	G	chr3:11017234:T:G	chr3:11058920:T:G	GTG-G	0.00194596	CDS	ENST00000646702.1	3	358	23	c.23T	c.23T>G	8	1	GTG	V	GGG	G	p.V8	p.V8G	V8G	Missense	N-terminus	N-terminus	0.407	0.102	T	0.253	0.235	T	0.02	0.182	B	0.018	0.185	B	0.159	0.177	N	1	0.81	D	0.55	0.145	N	-0.76	0.734
chr3	11017235	G	A	chr3:11017235:G:A	chr3:11058921:G:A	TGG-A	0.00808323	CDS	ENST00000646702.1	3	359	24	c.24G	c.24G>A	8	2	GTG	V	GTA	V	p.V8	p.V8V	V8V	Synonymous	N-terminus	N-terminus	.	.	.	.	.	.	.	.	.	.	.	.	.	.	.	.	.	.	.	.	.	.	.
chr3	11017235	G	C	chr3:11017235:G:C	chr3:11058921:G:C	TGG-C	0.00232019	CDS	ENST00000646702.1	3	359	24	c.24G	c.24G>C	8	2	GTG	V	GTC	V	p.V8	p.V8V	V8V	Synonymous	N-terminus	N-terminus	.	.	.	.	.	.	.	.	.	.	.	.	.	.	.	.	.	.	.	.	.	.	.
chr3	11017235	G	T	chr3:11017235:G:T	chr3:11058921:G:T	TGG-T	0.00246987	CDS	ENST00000646702.1	3	359	24	c.24G	c.24G>T	8	2	GTG	V	GTT	V	p.V8	p.V8V	V8V	Synonymous	N-terminus	N-terminus	.	.	.	.	.	.	.	.	.	.	.	.	.	.	.	.	.	.	.	.	.	.	.
chr3	11017236	G	A	chr3:11017236:G:A	chr3:11058922:G:A	GGC-A	0.00950528	CDS	ENST00000646702.1	3	360	25	c.25G	c.25G>A	9	0	GCC	A	ACC	T	p.A9	p.A9T	A9T	Missense	N-terminus	N-terminus	0.242	0.176	T	0.429	0.138	T	0.002	0.099	B	0.002	0.069	B	0.001	0.415	D	0.975	0.81	D	0.345	0.112	N	-0.73	0.731
chr3	11017236	G	C	chr3:11017236:G:C	chr3:11058922:G:C	GGC-C	0.00254472	CDS	ENST00000646702.1	3	360	25	c.25G	c.25G>C	9	0	GCC	A	CCC	P	p.A9	p.A9P	A9P	Missense	N-terminus	N-terminus	0.103	0.301	T	0.206	0.271	T	0.002	0.099	B	0.003	0.087	B	0.001	0.415	D	0.992	0.81	D	0.345	0.112	N	-0.79	0.737
chr3	11017236	G	T	chr3:11017236:G:T	chr3:11058922:G:T	GGC-T	0.00464037	CDS	ENST00000646702.1	3	360	25	c.25G	c.25G>T	9	0	GCC	A	TCC	S	p.A9	p.A9S	A9S	Missense	N-terminus	N-terminus	0.275	0.158	T	0.668	0.063	T	0.008	0.147	B	0.003	0.087	B	0.001	0.415	D	0.941	0.81	D	0.345	0.112	N	-0.71	0.729
chr3	11017237	C	A	chr3:11017237:C:A	chr3:11058923:C:A	GCC-A	0.0035177	CDS	ENST00000646702.1	3	361	26	c.26C	c.26C>A	9	1	GCC	A	GAC	D	p.A9	p.A9D	A9D	Missense	N-terminus	N-terminus	0.12	0.279	T	0.417	0.142	T	0.361	0.339	B	0.08	0.289	B	0.001	0.415	D	1	0.81	D	0.695	0.18	N	-0.74	0.732
chr3	11017237	C	G	chr3:11017237:C:G	chr3:11058923:C:G	GCC-G	0.00299379	CDS	ENST00000646702.1	3	361	26	c.26C	c.26C>G	9	1	GCC	A	GGC	G	p.A9	p.A9G	A9G	Missense	N-terminus	N-terminus	0.191	0.211	T	0.332	0.184	T	0.22	0.303	B	0.039	0.236	B	0.001	0.415	D	0.998	0.81	D	0.695	0.18	N	-0.77	0.735
chr3	11017237	C	T	chr3:11017237:C:T	chr3:11058923:C:T	GCC-T	0.007709	CDS	ENST00000646702.1	3	361	26	c.26C	c.26C>T	9	1	GCC	A	GTC	V	p.A9	p.A9V	A9V	Missense	N-terminus	N-terminus	0.115	0.285	T	0.242	0.243	T	0.001	0.075	B	0.003	0.087	B	0.001	0.415	D	0.998	0.81	D	0.695	0.18	N	-0.76	0.734
chr3	11017238	C	A	chr3:11017238:C:A	chr3:11058924:C:A	CCG-A	0.0035177	CDS	ENST00000646702.1	3	362	27	c.27C	c.27C>A	9	2	GCC	A	GCA	A	p.A9	p.A9A	A9A	Synonymous	N-terminus	N-terminus	.	.	.	.	.	.	.	.	.	.	.	.	.	.	.	.	.	.	.	.	.	.	.
chr3	11017238	C	G	chr3:11017238:C:G	chr3:11058924:C:G	CCG-G	0.00434099	CDS	ENST00000646702.1	3	362	27	c.27C	c.27C>G	9	2	GCC	A	GCG	A	p.A9	p.A9A	A9A	Synonymous	N-terminus	N-terminus	.	.	.	.	.	.	.	.	.	.	.	.	.	.	.	.	.	.	.	.	.	.	.
chr3	11017238	C	T	chr3:11017238:C:T	chr3:11058924:C:T	CCG-T	0.0586782	CDS	ENST00000646702.1	3	362	27	c.27C	c.27C>T	9	2	GCC	A	GCT	A	p.A9	p.A9A	A9A	Synonymous	N-terminus	N-terminus	.	.	.	.	.	.	.	.	.	.	.	.	.	.	.	.	.	.	.	.	.	.	.
chr3	11017239	G	A	chr3:11017239:G:A	chr3:11058925:G:A	CGA-A	0.032782	CDS	ENST00000646702.1	3	363	28	c.28G	c.28G>A	10	0	GAC	D	AAC	N	p.D10	p.D10N	D10N	Missense	N-terminus	N-terminus	0.1	0.305	T	0.067	0.443	T	0.135	0.273	B	0.013	0.165	B	0	0.473	D	1	0.81	D	0.55	0.145	N	-0.78	0.736
chr3	11017239	G	C	chr3:11017239:G:C	chr3:11058925:G:C	CGA-C	0.00202081	CDS	ENST00000646702.1	3	363	28	c.28G	c.28G>C	10	0	GAC	D	CAC	H	p.D10	p.D10H	D10H	Missense	N-terminus	N-terminus	0.006	0.614	D	0.013	0.631	D	0.996	0.688	D	0.804	0.584	P	0	0.473	D	1	0.81	D	0.895	0.224	L	-0.83	0.742
chr3	11017239	G	T	chr3:11017239:G:T	chr3:11058925:G:T	CGA-T	0.00112267	CDS	ENST00000646702.1	3	363	28	c.28G	c.28G>T	10	0	GAC	D	TAC	Y	p.D10	p.D10Y	D10Y	Missense	N-terminus	N-terminus	0.002	0.722	D	0.006	0.706	D	0.999	0.779	D	0.894	0.634	P	0	0.473	D	1	0.81	D	0.895	0.224	L	-0.85	0.744
chr3	11017240	A	C	chr3:11017240:A:C	chr3:11058926:A:C	GAC-C	0.00104783	CDS	ENST00000646702.1	3	364	29	c.29A	c.29A>C	10	1	GAC	D	GCC	A	p.D10	p.D10A	D10A	Missense	N-terminus	N-terminus	0.088	0.323	T	0.109	0.374	T	0.792	0.447	P	0.255	0.392	B	0	0.473	D	1	0.81	D	0.895	0.224	L	-0.73	0.731
chr3	11017240	A	G	chr3:11017240:A:G	chr3:11058926:A:G	GAC-G	0.00299379	CDS	ENST00000646702.1	3	364	29	c.29A	c.29A>G	10	1	GAC	D	GGC	G	p.D10	p.D10G	D10G	Missense	N-terminus	N-terminus	0.186	0.215	T	0.032	0.534	D	0.657	0.408	P	0.197	0.367	B	0	0.473	D	1	0.81	D	0.895	0.224	L	-0.79	0.737
chr3	11017240	A	T	chr3:11017240:A:T	chr3:11058926:A:T	GAC-T	0.0013472	CDS	ENST00000646702.1	3	364	29	c.29A	c.29A>T	10	1	GAC	D	GTC	V	p.D10	p.D10V	D10V	Missense	N-terminus	N-terminus	0.015	0.525	D	0.017	0.603	D	0.964	0.559	D	0.694	0.539	P	0	0.473	D	1	0.81	D	0.895	0.224	L	-0.81	0.739
chr3	11017241	C	A	chr3:11017241:C:A	chr3:11058927:C:A	ACG-A	0.00187112	CDS	ENST00000646702.1	3	365	30	c.30C	c.30C>A	10	2	GAC	D	GAA	E	p.D10	p.D10E	D10E	Missense	N-terminus	N-terminus	0.222	0.188	T	0.26	0.23	T	0.029	0.199	B	0.022	0.197	B	0	0.473	D	0.983	0.81	D	0.895	0.224	L	-0.71	0.729
chr3	11017241	C	G	chr3:11017241:C:G	chr3:11058927:C:G	ACG-G	0.00157174	CDS	ENST00000646702.1	3	365	30	c.30C	c.30C>G	10	2	GAC	D	GAG	E	p.D10	p.D10E	D10E	Missense	N-terminus	N-terminus	0.222	0.188	T	0.26	0.23	T	0.029	0.199	B	0.022	0.197	B	0	0.473	D	0.981	0.81	D	0.895	0.224	L	-0.71	0.729
chr3	11017241	C	T	chr3:11017241:C:T	chr3:11058927:C:T	ACG-T	0.0412394	CDS	ENST00000646702.1	3	365	30	c.30C	c.30C>T	10	2	GAC	D	GAT	D	p.D10	p.D10D	D10D	Synonymous	N-terminus	N-terminus	.	.	.	.	.	.	.	.	.	.	.	.	.	.	.	.	.	.	.	.	.	.	.
chr3	11017242	G	A	chr3:11017242:G:A	chr3:11058928:G:A	CGG-A	0.0598758	CDS	ENST00000646702.1	3	366	31	c.31G	c.31G>A	11	0	GGG	G	AGG	R	p.G11	p.G11R	G11R	Missense	N-terminus	N-terminus	0.17	0.228	T	0.16	0.314	T	0.999	0.779	D	0.852	0.608	P	0	0.537	D	1	0.81	D	0.975	0.245	L	-0.89	0.748
chr3	11017242	G	C	chr3:11017242:G:C	chr3:11058928:G:C	CGG-C	0.00396677	CDS	ENST00000646702.1	3	366	31	c.31G	c.31G>C	11	0	GGG	G	CGG	R	p.G11	p.G11R	G11R	Missense	N-terminus	N-terminus	0.17	0.228	T	0.16	0.314	T	0.997	0.707	D	0.91	0.646	D	0	0.537	D	1	0.81	D	0.975	0.245	L	-0.89	0.748
chr3	11017242	G	T	chr3:11017242:G:T	chr3:11058928:G:T	CGG-T	0.00276925	CDS	ENST00000646702.1	3	366	31	c.31G	c.31G>T	11	0	GGG	G	TGG	W	p.G11	p.G11W	G11W	Missense	N-terminus	N-terminus	0.043	0.414	D	0.068	0.441	T	1	0.906	D	0.952	0.691	D	0	0.537	D	1	0.81	D	0.975	0.245	L	-0.95	0.754
chr3	11017243	G	A	chr3:11017243:G:A	chr3:11058929:G:A	GGG-A	0.0100292	CDS	ENST00000646702.1	3	367	32	c.32G	c.32G>A	11	1	GGG	G	GAG	E	p.G11	p.G11E	G11E	Missense	N-terminus	N-terminus	0.074	0.346	T	0.114	0.368	T	0.998	0.732	D	0.889	0.631	P	0	0.537	D	1	0.81	D	0.975	0.245	L	-0.86	0.745
chr3	11017243	G	C	chr3:11017243:G:C	chr3:11058929:G:C	GGG-C	0.00254472	CDS	ENST00000646702.1	3	367	32	c.32G	c.32G>C	11	1	GGG	G	GCG	A	p.G11	p.G11A	G11A	Missense	N-terminus	N-terminus	0.158	0.239	T	0.246	0.24	T	0.952	0.541	P	0.452	0.462	P	0	0.537	D	1	0.81	D	0.975	0.245	L	-0.79	0.737
chr3	11017243	G	T	chr3:11017243:G:T	chr3:11058929:G:T	GGG-T	0.00299379	CDS	ENST00000646702.1	3	367	32	c.32G	c.32G>T	11	1	GGG	G	GTG	V	p.G11	p.G11V	G11V	Missense	N-terminus	N-terminus	0.119	0.28	T	0.258	0.232	T	0.908	0.501	P	0.449	0.461	P	0	0.537	D	1	0.81	D	0.975	0.245	L	-0.88	0.747
chr3	11017244	G	A	chr3:11017244:G:A	chr3:11058930:G:A	GGC-A	0.00950528	CDS	ENST00000646702.1	3	368	33	c.33G	c.33G>A	11	2	GGG	G	GGA	G	p.G11	p.G11G	G11G	Synonymous	N-terminus	N-terminus	.	.	.	.	.	.	.	.	.	.	.	.	.	.	.	.	.	.	.	.	.	.	.
chr3	11017244	G	C	chr3:11017244:G:C	chr3:11058930:G:C	GGC-C	0.00254472	CDS	ENST00000646702.1	3	368	33	c.33G	c.33G>C	11	2	GGG	G	GGC	G	p.G11	p.G11G	G11G	Synonymous	N-terminus	N-terminus	.	.	.	.	.	.	.	.	.	.	.	.	.	.	.	.	.	.	.	.	.	.	.
chr3	11017244	G	T	chr3:11017244:G:T	chr3:11058930:G:T	GGC-T	0.00464037	CDS	ENST00000646702.1	3	368	33	c.33G	c.33G>T	11	2	GGG	G	GGT	G	p.G11	p.G11G	G11G	Synonymous	N-terminus	N-terminus	.	.	.	.	.	.	.	.	.	.	.	.	.	.	.	.	.	.	.	.	.	.	.
chr3	11017245	C	A	chr3:11017245:C:A	chr3:11058931:C:A	GCA-A	0.0028441	CDS	ENST00000646702.1	3	369	34	c.34C	c.34C>A	12	0	CAG	Q	AAG	K	p.Q12	p.Q12K	Q12K	Missense	N-terminus	N-terminus	1	0.01	T	0.896	0.031	T	0.094	0.254	B	0.039	0.236	B	0.003	0.353	N	1	0.81	D	0.895	0.224	L	-0.65	0.722
chr3	11017245	C	G	chr3:11017245:C:G	chr3:11058931:C:G	GCA-G	0.00254472	CDS	ENST00000646702.1	3	369	34	c.34C	c.34C>G	12	0	CAG	Q	GAG	E	p.Q12	p.Q12E	Q12E	Missense	N-terminus	N-terminus	0.817	0.03	T	1	0.012	T	0.094	0.254	B	0.039	0.236	B	0.003	0.353	N	1	0.81	D	0.895	0.224	L	-0.7	0.728
chr3	11017245	C	T	chr3:11017245:C:T	chr3:11058931:C:T	GCA-T	0.00681087	CDS	ENST00000646702.1	3	369	34	c.34C	c.34C>T	12	0	CAG	Q	TAG	X	p.Q12	p.Q12X	Q12X	PTV	N-terminus	N-terminus	.	.	.	.	.	.	.	.	.	.	.	.	0.003	0.353	N	1	0.81	A	.	.	.	.	.
chr3	11017246	A	C	chr3:11017246:A:C	chr3:11058932:A:C	CAG-C	0.00299379	CDS	ENST00000646702.1	3	370	35	c.35A	c.35A>C	12	1	CAG	Q	CCG	P	p.Q12	p.Q12P	Q12P	Missense	N-terminus	N-terminus	0.214	0.194	T	0.163	0.311	T	0.337	0.334	B	0.188	0.362	B	0.003	0.353	N	1	0.81	D	0.895	0.224	L	-0.81	0.739
chr3	11017246	A	G	chr3:11017246:A:G	chr3:11058932:A:G	CAG-G	0.0107028	CDS	ENST00000646702.1	3	370	35	c.35A	c.35A>G	12	1	CAG	Q	CGG	R	p.Q12	p.Q12R	Q12R	Missense	N-terminus	N-terminus	0.422	0.098	T	0.547	0.095	T	0.201	0.297	B	0.058	0.265	B	0.003	0.353	N	0.996	0.81	D	0.895	0.224	L	-0.72	0.73
chr3	11017246	A	T	chr3:11017246:A:T	chr3:11058932:A:T	CAG-T	0.00157174	CDS	ENST00000646702.1	3	370	35	c.35A	c.35A>T	12	1	CAG	Q	CTG	L	p.Q12	p.Q12L	Q12L	Missense	N-terminus	N-terminus	0.477	0.083	T	0.36	0.17	T	0.112	0.263	B	0.039	0.236	B	0.003	0.353	N	1	0.81	D	0.895	0.224	L	-0.77	0.735
chr3	11017247	G	A	chr3:11017247:G:A	chr3:11058933:G:A	AGA-A	0.00763416	CDS	ENST00000646702.1	3	371	36	c.36G	c.36G>A	12	2	CAG	Q	CAA	Q	p.Q12	p.Q12Q	Q12Q	Synonymous	N-terminus	N-terminus	.	.	.	.	.	.	.	.	.	.	.	.	.	.	.	.	.	.	.	.	.	.	.
chr3	11017247	G	C	chr3:11017247:G:C	chr3:11058933:G:C	AGA-C	0.00493975	CDS	ENST00000646702.1	3	371	36	c.36G	c.36G>C	12	2	CAG	Q	CAC	H	p.Q12	p.Q12H	Q12H	Missense	N-terminus	N-terminus	0.199	0.205	T	0.203	0.273	T	0.001	0.075	B	0.002	0.069	B	0.003	0.353	N	0.933	0.81	D	0.55	0.145	N	-0.79	0.737
chr3	11017247	G	T	chr3:11017247:G:T	chr3:11058933:G:T	AGA-T	0.00202081	CDS	ENST00000646702.1	3	371	36	c.36G	c.36G>T	12	2	CAG	Q	CAT	H	p.Q12	p.Q12H	Q12H	Missense	N-terminus	N-terminus	0.199	0.205	T	0.203	0.273	T	0.001	0.075	B	0.002	0.069	B	0.003	0.353	N	0.926	0.81	D	0.55	0.145	N	-0.79	0.737
chr3	11017248	A	C	chr3:11017248:A:C	chr3:11058934:A:C	GAT-C	0.000823292	CDS	ENST00000646702.1	3	372	37	c.37A	c.37A>C	13	0	ATC	I	CTC	L	p.I13	p.I13L	I13L	Missense	N-terminus	N-terminus	0.34	0.127	T	0.303	0.202	T	0.048	0.221	B	0.014	0.169	B	0.001	0.41	D	0.728	0.81	D	0.805	0.202	L	-0.7	0.728
chr3	11017248	A	G	chr3:11017248:A:G	chr3:11058934:A:G	GAT-G	0.00479006	CDS	ENST00000646702.1	3	372	37	c.37A	c.37A>G	13	0	ATC	I	GTC	V	p.I13	p.I13V	I13V	Missense	N-terminus	N-terminus	0.805	0.031	T	1	0.012	T	0.001	0.075	B	0.001	0.044	B	0.001	0.41	D	0.564	0.81	D	0.255	0.098	N	-0.7	0.728
chr3	11017248	A	T	chr3:11017248:A:T	chr3:11058934:A:T	GAT-T	0.00269441	CDS	ENST00000646702.1	3	372	37	c.37A	c.37A>T	13	0	ATC	I	TTC	F	p.I13	p.I13F	I13F	Missense	N-terminus	N-terminus	0.099	0.307	T	0.103	0.383	T	0.664	0.41	P	0.216	0.376	B	0.001	0.41	D	0.996	0.81	D	0.805	0.202	L	-0.9	0.749
chr3	11017249	T	A	chr3:11017249:T:A	chr3:11058935:T:A	ATC-A	0.00172143	CDS	ENST00000646702.1	3	373	38	c.38T	c.38T>A	13	1	ATC	I	AAC	N	p.I13	p.I13N	I13N	Missense	N-terminus	N-terminus	0.101	0.304	T	0.029	0.545	D	0.664	0.41	P	0.125	0.326	B	0.001	0.41	D	0.985	0.81	D	0.805	0.202	L	-0.93	0.752
chr3	11017249	T	C	chr3:11017249:T:C	chr3:11058935:T:C	ATC-C	0.0041913	CDS	ENST00000646702.1	3	373	38	c.38T	c.38T>C	13	1	ATC	I	ACC	T	p.I13	p.I13T	I13T	Missense	N-terminus	N-terminus	0.166	0.232	T	0.138	0.338	T	0.104	0.259	B	0.039	0.236	B	0.001	0.41	D	0.954	0.81	D	0.805	0.202	L	-0.89	0.748
chr3	11017249	T	G	chr3:11017249:T:G	chr3:11058935:T:G	ATC-G	0.00104783	CDS	ENST00000646702.1	3	373	38	c.38T	c.38T>G	13	1	ATC	I	AGC	S	p.I13	p.I13S	I13S	Missense	N-terminus	N-terminus	0.233	0.181	T	0.173	0.301	T	0.003	0.112	B	0.003	0.087	B	0.001	0.41	D	0.987	0.81	D	0.805	0.202	L	-0.9	0.749
chr3	11017250	C	A	chr3:11017250:C:A	chr3:11058936:C:A	TCT-A	0.00306863	CDS	ENST00000646702.1	3	374	39	c.39C	c.39C>A	13	2	ATC	I	ATA	I	p.I13	p.I13I	I13I	Synonymous	N-terminus	N-terminus	.	.	.	.	.	.	.	.	.	.	.	.	.	.	.	.	.	.	.	.	.	.	.
chr3	11017250	C	G	chr3:11017250:C:G	chr3:11058936:C:G	TCT-G	0.00456553	CDS	ENST00000646702.1	3	374	39	c.39C	c.39C>G	13	2	ATC	I	ATG	M	p.I13	p.I13M	I13M	Missense	N-terminus	N-terminus	0.175	0.224	T	0.129	0.348	T	0.664	0.41	P	0.293	0.408	B	0.001	0.41	D	0.53	0.81	D	0.805	0.202	L	-0.88	0.747
chr3	11017250	C	T	chr3:11017250:C:T	chr3:11058936:C:T	TCT-T	0.0063618	CDS	ENST00000646702.1	3	374	39	c.39C	c.39C>T	13	2	ATC	I	ATT	I	p.I13	p.I13I	I13I	Synonymous	N-terminus	N-terminus	.	.	.	.	.	.	.	.	.	.	.	.	.	.	.	.	.	.	.	.	.	.	.
chr3	11017251	T	A	chr3:11017251:T:A	chr3:11058937:T:A	CTC-A	0.00157174	CDS	ENST00000646702.1	3	375	40	c.40T	c.40T>A	14	0	TCC	S	ACC	T	p.S14	p.S14T	S14T	Missense	N-terminus	N-terminus	0.457	0.088	T	0.555	0.093	T	0.039	0.211	B	0.018	0.185	B	0	0.469	D	1	0.81	D	0.695	0.18	N	-0.78	0.736
chr3	11017251	T	C	chr3:11017251:T:C	chr3:11058937:T:C	CTC-C	0.00396677	CDS	ENST00000646702.1	3	375	40	c.40T	c.40T>C	14	0	TCC	S	CCC	P	p.S14	p.S14P	S14P	Missense	N-terminus	N-terminus	0.185	0.215	T	0.29	0.21	T	0	0.029	B	0	0.014	B	0	0.469	D	0.721	0.81	D	0.695	0.18	N	-0.86	0.745
chr3	11017251	T	G	chr3:11017251:T:G	chr3:11058937:T:G	CTC-G	0.00104783	CDS	ENST00000646702.1	3	375	40	c.40T	c.40T>G	14	0	TCC	S	GCC	A	p.S14	p.S14A	S14A	Missense	N-terminus	N-terminus	0.754	0.035	T	0.863	0.034	T	0	0.029	B	0	0.014	B	0	0.469	D	1	0.81	D	0.345	0.112	N	-0.7	0.728
chr3	11017252	C	A	chr3:11017252:C:A	chr3:11058938:C:A	TCC-A	0.00254472	CDS	ENST00000646702.1	3	376	41	c.41C	c.41C>A	14	1	TCC	S	TAC	Y	p.S14	p.S14Y	S14Y	Missense	N-terminus	N-terminus	0.017	0.512	D	0.033	0.531	D	0.41	0.351	B	0.146	0.339	B	0	0.469	D	0.91	0.81	D	0.695	0.18	N	-0.88	0.747
chr3	11017252	C	G	chr3:11017252:C:G	chr3:11058938:C:G	TCC-G	0.00359254	CDS	ENST00000646702.1	3	376	41	c.41C	c.41C>G	14	1	TCC	S	TGC	C	p.S14	p.S14C	S14C	Missense	N-terminus	N-terminus	0.106	0.297	T	0.045	0.494	D	0.41	0.351	B	0.204	0.37	B	0	0.469	D	0.852	0.81	D	0.695	0.18	N	-0.88	0.747
chr3	11017252	C	T	chr3:11017252:C:T	chr3:11058938:C:T	TCC-T	0.00913105	CDS	ENST00000646702.1	3	376	41	c.41C	c.41C>T	14	1	TCC	S	TTC	F	p.S14	p.S14F	S14F	Missense	N-terminus	N-terminus	0.022	0.486	D	0.043	0.499	D	0.146	0.278	B	0.06	0.267	B	0	0.469	D	0.946	0.81	D	0.695	0.18	N	-0.88	0.747
chr3	11017253	C	A	chr3:11017253:C:A	chr3:11058939:C:A	CCA-A	0.00194596	CDS	ENST00000646702.1	3	377	42	c.42C	c.42C>A	14	2	TCC	S	TCA	S	p.S14	p.S14S	S14S	Synonymous	N-terminus	N-terminus	.	.	.	.	.	.	.	.	.	.	.	.	.	.	.	.	.	.	.	.	.	.	.
chr3	11017253	C	G	chr3:11017253:C:G	chr3:11058939:C:G	CCA-G	0.00336801	CDS	ENST00000646702.1	3	377	42	c.42C	c.42C>G	14	2	TCC	S	TCG	S	p.S14	p.S14S	S14S	Synonymous	N-terminus	N-terminus	.	.	.	.	.	.	.	.	.	.	.	.	.	.	.	.	.	.	.	.	.	.	.
chr3	11017253	C	T	chr3:11017253:C:T	chr3:11058939:C:T	CCA-T	0.00763416	CDS	ENST00000646702.1	3	377	42	c.42C	c.42C>T	14	2	TCC	S	TCT	S	p.S14	p.S14S	S14S	Synonymous	N-terminus	N-terminus	.	.	.	.	.	.	.	.	.	.	.	.	.	.	.	.	.	.	.	.	.	.	.
chr3	11017254	A	C	chr3:11017254:A:C	chr3:11058940:A:C	CAC-C	0.0021705	CDS	ENST00000646702.1	3	378	43	c.43A	c.43A>C	15	0	ACC	T	CCC	P	p.T15	p.T15P	T15P	Missense	N-terminus	N-terminus	0.281	0.155	T	0.078	0.423	T	0.981	0.597	D	0.77	0.568	P	0	0.537	D	1	0.81	D	0.975	0.245	L	-0.8	0.738
chr3	11017254	A	G	chr3:11017254:A:G	chr3:11058940:A:G	CAC-G	0.00516428	CDS	ENST00000646702.1	3	378	43	c.43A	c.43A>G	15	0	ACC	T	GCC	A	p.T15	p.T15A	T15A	Missense	N-terminus	N-terminus	0.471	0.085	T	0.328	0.187	T	0.595	0.392	P	0.192	0.364	B	0	0.537	D	1	0.81	D	0.975	0.245	L	-0.7	0.728
chr3	11017254	A	T	chr3:11017254:A:T	chr3:11058940:A:T	CAC-T	0.00127236	CDS	ENST00000646702.1	3	378	43	c.43A	c.43A>T	15	0	ACC	T	TCC	S	p.T15	p.T15S	T15S	Missense	N-terminus	N-terminus	0.705	0.041	T	0.407	0.147	T	0.087	0.25	B	0.03	0.217	B	0	0.537	D	1	0.81	D	0.975	0.245	L	-0.71	0.729
chr3	11017255	C	A	chr3:11017255:C:A	chr3:11058941:C:A	ACC-A	0.00583789	CDS	ENST00000646702.1	3	379	44	c.44C	c.44C>A	15	1	ACC	T	AAC	N	p.T15	p.T15N	T15N	Missense	N-terminus	N-terminus	0.341	0.127	T	0.181	0.293	T	0.049	0.222	B	0.018	0.185	B	0	0.537	D	1	0.81	D	0.975	0.245	L	-0.71	0.729
chr3	11017255	C	G	chr3:11017255:C:G	chr3:11058941:C:G	ACC-G	0.0028441	CDS	ENST00000646702.1	3	379	44	c.44C	c.44C>G	15	1	ACC	T	AGC	S	p.T15	p.T15S	T15S	Missense	N-terminus	N-terminus	0.705	0.041	T	0.407	0.147	T	0.087	0.25	B	0.03	0.217	B	0	0.537	D	1	0.81	D	0.975	0.245	L	-0.71	0.729
chr3	11017255	C	T	chr3:11017255:C:T	chr3:11058941:C:T	ACC-T	0.0113015	CDS	ENST00000646702.1	3	379	44	c.44C	c.44C>T	15	1	ACC	T	ATC	I	p.T15	p.T15I	T15I	Missense	N-terminus	N-terminus	0.139	0.258	T	0.079	0.421	T	0.981	0.597	D	0.77	0.568	P	0	0.537	D	1	0.81	D	0.975	0.245	L	-0.78	0.736
chr3	11017256	C	A	chr3:11017256:C:A	chr3:11058942:C:A	CCG-A	0.0035177	CDS	ENST00000646702.1	3	380	45	c.45C	c.45C>A	15	2	ACC	T	ACA	T	p.T15	p.T15T	T15T	Synonymous	N-terminus	N-terminus	.	.	.	.	.	.	.	.	.	.	.	.	.	.	.	.	.	.	.	.	.	.	.
chr3	11017256	C	G	chr3:11017256:C:G	chr3:11058942:C:G	CCG-G	0.00434099	CDS	ENST00000646702.1	3	380	45	c.45C	c.45C>G	15	2	ACC	T	ACG	T	p.T15	p.T15T	T15T	Synonymous	N-terminus	N-terminus	.	.	.	.	.	.	.	.	.	.	.	.	.	.	.	.	.	.	.	.	.	.	.
chr3	11017256	C	T	chr3:11017256:C:T	chr3:11058942:C:T	CCG-T	0.0586782	CDS	ENST00000646702.1	3	380	45	c.45C	c.45C>T	15	2	ACC	T	ACT	T	p.T15	p.T15T	T15T	Synonymous	N-terminus	N-terminus	.	.	.	.	.	.	.	.	.	.	.	.	.	.	.	.	.	.	.	.	.	.	.
chr3	11017257	G	A	chr3:11017257:G:A	chr3:11058943:G:A	CGA-A	0.032782	CDS	ENST00000646702.1	3	381	46	c.46G	c.46G>A	16	0	GAG	E	AAG	K	p.E16	p.E16K	E16K	Missense	N-terminus	N-terminus	0.262	0.165	T	0.677	0.062	T	0.991	0.641	D	0.468	0.467	P	0.001	0.407	N	1	0.81	D	0.975	0.245	L	-0.73	0.731
chr3	11017257	G	C	chr3:11017257:G:C	chr3:11058943:G:C	CGA-C	0.00202081	CDS	ENST00000646702.1	3	381	46	c.46G	c.46G>C	16	0	GAG	E	CAG	Q	p.E16	p.E16Q	E16Q	Missense	N-terminus	N-terminus	0.23	0.183	T	0.466	0.124	T	0.997	0.707	D	0.87	0.618	P	0.001	0.407	N	1	0.81	D	0.975	0.245	L	-0.77	0.735
chr3	11017257	G	T	chr3:11017257:G:T	chr3:11058943:G:T	CGA-T	0.00112267	CDS	ENST00000646702.1	3	381	46	c.46G	c.46G>T	16	0	GAG	E	TAG	X	p.E16	p.E16X	E16X	PTV	N-terminus	N-terminus	.	.	.	.	.	.	.	.	.	.	.	.	0.001	0.407	N	1	0.81	A	.	.	.	.	.
chr3	11017258	A	C	chr3:11017258:A:C	chr3:11058944:A:C	GAG-C	0.000972981	CDS	ENST00000646702.1	3	382	47	c.47A	c.47A>C	16	1	GAG	E	GCG	A	p.E16	p.E16A	E16A	Missense	N-terminus	N-terminus	0.292	0.149	T	0.6	0.079	T	0.952	0.541	P	0.53	0.485	P	0.001	0.407	N	0.999	0.81	D	0.975	0.245	L	-0.73	0.731
chr3	11017258	A	G	chr3:11017258:A:G	chr3:11058944:A:G	GAG-G	0.00441584	CDS	ENST00000646702.1	3	382	47	c.47A	c.47A>G	16	1	GAG	E	GGG	G	p.E16	p.E16G	E16G	Missense	N-terminus	N-terminus	0.25	0.171	T	0.261	0.23	T	0.986	0.615	D	0.655	0.526	P	0.001	0.407	N	0.999	0.81	D	0.975	0.245	L	-0.76	0.734
chr3	11017258	A	T	chr3:11017258:A:T	chr3:11058944:A:T	GAG-T	0.00142205	CDS	ENST00000646702.1	3	382	47	c.47A	c.47A>T	16	1	GAG	E	GTG	V	p.E16	p.E16V	E16V	Missense	N-terminus	N-terminus	0.09	0.32	T	0.249	0.238	T	0.993	0.656	D	0.782	0.574	P	0.001	0.407	N	1	0.81	D	0.975	0.245	L	-0.8	0.738
chr3	11017259	G	A	chr3:11017259:G:A	chr3:11058945:G:A	AGG-A	0.0123494	CDS	ENST00000646702.1	3	383	48	c.48G	c.48G>A	16	2	GAG	E	GAA	E	p.E16	p.E16E	E16E	Synonymous	N-terminus	N-terminus	.	.	.	.	.	.	.	.	.	.	.	.	.	.	.	.	.	.	.	.	.	.	.
chr3	11017259	G	C	chr3:11017259:G:C	chr3:11058945:G:C	AGG-C	0.00456553	CDS	ENST00000646702.1	3	383	48	c.48G	c.48G>C	16	2	GAG	E	GAC	D	p.E16	p.E16D	E16D	Missense	N-terminus	N-terminus	0.23	0.183	T	0.496	0.113	T	0.058	0.23	B	0.017	0.181	B	0.001	0.407	N	0.535	0.81	D	0.975	0.245	L	-0.75	0.733
chr3	11017259	G	T	chr3:11017259:G:T	chr3:11058945:G:T	AGG-T	0.00254472	CDS	ENST00000646702.1	3	383	48	c.48G	c.48G>T	16	2	GAG	E	GAT	D	p.E16	p.E16D	E16D	Missense	N-terminus	N-terminus	0.23	0.183	T	0.496	0.113	T	0.058	0.23	B	0.017	0.181	B	0.001	0.407	N	0.535	0.81	D	0.975	0.245	L	-0.75	0.733
chr3	11017260	G	A	chr3:11017260:G:A	chr3:11058946:G:A	GGT-A	0.0113764	CDS	ENST00000646702.1	3	384	49	c.49G	c.49G>A	17	0	GTC	V	ATC	I	p.V17	p.V17I	V17I	Missense	N-terminus	N-terminus	0.187	0.214	T	0.215	0.263	T	0.044	0.217	B	0.009	0.143	B	0	0.629	D	0.944	0.81	D	0.695	0.18	N	-0.73	0.731
chr3	11017260	G	C	chr3:11017260:G:C	chr3:11058946:G:C	GGT-C	0.00299379	CDS	ENST00000646702.1	3	384	49	c.49G	c.49G>C	17	0	GTC	V	CTC	L	p.V17	p.V17L	V17L	Missense	N-terminus	N-terminus	0.358	0.12	T	0.362	0.169	T	0	0.029	B	0	0.014	B	0	0.629	D	0.983	0.81	D	0	0.065	N	-0.7	0.728
chr3	11017260	G	T	chr3:11017260:G:T	chr3:11058946:G:T	GGT-T	0.00381708	CDS	ENST00000646702.1	3	384	49	c.49G	c.49G>T	17	0	GTC	V	TTC	F	p.V17	p.V17F	V17F	Missense	N-terminus	N-terminus	0.062	0.369	T	0.093	0.398	T	0.28	0.321	B	0.049	0.251	B	0	0.629	D	0.998	0.81	D	0.695	0.18	N	-0.79	0.737
chr3	11017261	T	A	chr3:11017261:T:A	chr3:11058947:T:A	GTC-A	0.000673602	CDS	ENST00000646702.1	3	385	50	c.50T	c.50T>A	17	1	GTC	V	GAC	D	p.V17	p.V17D	V17D	Missense	N-terminus	N-terminus	0.595	0.057	T	0.627	0.073	T	0.001	0.075	B	0.001	0.044	B	0	0.629	D	1	0.81	D	0.695	0.18	N	-0.79	0.737
chr3	11017261	T	C	chr3:11017261:T:C	chr3:11058947:T:C	GTC-C	0.00254472	CDS	ENST00000646702.1	3	385	50	c.50T	c.50T>C	17	1	GTC	V	GCC	A	p.V17	p.V17A	V17A	Missense	N-terminus	N-terminus	0.729	0.038	T	0.77	0.045	T	0.084	0.248	B	0.014	0.169	B	0	0.629	D	0.995	0.81	D	0.695	0.18	N	-0.72	0.73
chr3	11017261	T	G	chr3:11017261:T:G	chr3:11058947:T:G	GTC-G	0.00112267	CDS	ENST00000646702.1	3	385	50	c.50T	c.50T>G	17	1	GTC	V	GGC	G	p.V17	p.V17G	V17G	Missense	N-terminus	N-terminus	0.359	0.12	T	0.394	0.153	T	0.181	0.291	B	0.031	0.219	B	0	0.629	D	1	0.81	D	0.695	0.18	N	-0.8	0.738
chr3	11017262	C	A	chr3:11017262:C:A	chr3:11058948:C:A	TCA-A	0.00157174	CDS	ENST00000646702.1	3	386	51	c.51C	c.51C>A	17	2	GTC	V	GTA	V	p.V17	p.V17V	V17V	Synonymous	N-terminus	N-terminus	.	.	.	.	.	.	.	.	.	.	.	.	.	.	.	.	.	.	.	.	.	.	.
chr3	11017262	C	G	chr3:11017262:C:G	chr3:11058948:C:G	TCA-G	0.00209565	CDS	ENST00000646702.1	3	386	51	c.51C	c.51C>G	17	2	GTC	V	GTG	V	p.V17	p.V17V	V17V	Synonymous	N-terminus	N-terminus	.	.	.	.	.	.	.	.	.	.	.	.	.	.	.	.	.	.	.	.	.	.	.
chr3	11017262	C	T	chr3:11017262:C:T	chr3:11058948:C:T	TCA-T	0.00576304	CDS	ENST00000646702.1	3	386	51	c.51C	c.51C>T	17	2	GTC	V	GTT	V	p.V17	p.V17V	V17V	Synonymous	N-terminus	N-terminus	.	.	.	.	.	.	.	.	.	.	.	.	.	.	.	.	.	.	.	.	.	.	.
chr3	11017263	A	C	chr3:11017263:A:C	chr3:11058949:A:C	CAG-C	0.00299379	CDS	ENST00000646702.1	3	387	52	c.52A	c.52A>C	18	0	AGC	S	CGC	R	p.S18	p.S18R	S18R	Missense	N-terminus	N-terminus	0.293	0.148	T	0.304	0.201	T	0	0.029	B	0.001	0.044	B	0.001	0.412	D	0.997	0.81	D	0.695	0.18	N	-0.75	0.733
chr3	11017263	A	G	chr3:11017263:A:G	chr3:11058949:A:G	CAG-G	0.0107028	CDS	ENST00000646702.1	3	387	52	c.52A	c.52A>G	18	0	AGC	S	GGC	G	p.S18	p.S18G	S18G	Missense	N-terminus	N-terminus	0.238	0.178	T	0.279	0.217	T	0.049	0.222	B	0.016	0.177	B	0.001	0.412	D	0.982	0.81	D	0.695	0.18	N	-0.77	0.735
chr3	11017263	A	T	chr3:11017263:A:T	chr3:11058949:A:T	CAG-T	0.00157174	CDS	ENST00000646702.1	3	387	52	c.52A	c.52A>T	18	0	AGC	S	TGC	C	p.S18	p.S18C	S18C	Missense	N-terminus	N-terminus	0.029	0.458	D	0.066	0.445	T	0.953	0.543	P	0.319	0.417	B	0.001	0.412	D	0.996	0.81	D	0.695	0.18	N	-0.83	0.742
chr3	11017264	G	A	chr3:11017264:G:A	chr3:11058950:G:A	AGC-A	0.00913105	CDS	ENST00000646702.1	3	388	53	c.53G	c.53G>A	18	1	AGC	S	AAC	N	p.S18	p.S18N	S18N	Missense	N-terminus	N-terminus	0.344	0.126	T	0.488	0.116	T	0	0.029	B	0	0.014	B	0.001	0.412	D	1	0.81	D	0.145	0.088	N	-0.75	0.733
chr3	11017264	G	C	chr3:11017264:G:C	chr3:11058950:G:C	AGC-C	0.00344286	CDS	ENST00000646702.1	3	388	53	c.53G	c.53G>C	18	1	AGC	S	ACC	T	p.S18	p.S18T	S18T	Missense	N-terminus	N-terminus	0.281	0.155	T	0.462	0.125	T	0	0.029	B	0.001	0.044	B	0.001	0.412	D	1	0.81	D	0.695	0.18	N	-0.74	0.732
chr3	11017264	G	T	chr3:11017264:G:T	chr3:11058950:G:T	AGC-T	0.00179627	CDS	ENST00000646702.1	3	388	53	c.53G	c.53G>T	18	1	AGC	S	ATC	I	p.S18	p.S18I	S18I	Missense	N-terminus	N-terminus	0.074	0.346	T	0.137	0.339	T	0.201	0.297	B	0.034	0.225	B	0.001	0.412	D	0.817	0.81	D	0.695	0.18	N	-0.79	0.737
chr3	11017265	C	A	chr3:11017265:C:A	chr3:11058951:C:A	GCG-A	0.00366739	CDS	ENST00000646702.1	3	389	54	c.54C	c.54C>A	18	2	AGC	S	AGA	R	p.S18	p.S18R	S18R	Missense	N-terminus	N-terminus	0.293	0.148	T	0.304	0.201	T	0.001	0.075	B	0.001	0.044	B	0.001	0.412	D	0.872	0.81	D	0.695	0.18	N	-0.75	0.733
chr3	11017265	C	G	chr3:11017265:C:G	chr3:11058951:C:G	GCG-G	0.00269441	CDS	ENST00000646702.1	3	389	54	c.54C	c.54C>G	18	2	AGC	S	AGG	R	p.S18	p.S18R	S18R	Missense	N-terminus	N-terminus	0.293	0.148	T	0.304	0.201	T	0.001	0.075	B	0.001	0.044	B	0.001	0.412	D	0.872	0.81	D	0.695	0.18	N	-0.75	0.733
chr3	11017265	C	T	chr3:11017265:C:T	chr3:11058951:C:T	GCG-T	0.0425118	CDS	ENST00000646702.1	3	389	54	c.54C	c.54C>T	18	2	AGC	S	AGT	S	p.S18	p.S18S	S18S	Synonymous	N-terminus	N-terminus	.	.	.	.	.	.	.	.	.	.	.	.	.	.	.	.	.	.	.	.	.	.	.
chr3	11017266	G	A	chr3:11017266:G:A	chr3:11058952:G:A	CGA-A	0.032782	CDS	ENST00000646702.1	3	390	55	c.55G	c.55G>A	19	0	GAG	E	AAG	K	p.E19	p.E19K	E19K	Missense	N-terminus	N-terminus	0.699	0.042	T	0.727	0.052	T	0.066	0.236	B	0.015	0.173	B	0.001	0.402	N	1	0.81	D	0.895	0.224	L	-0.71	0.729
chr3	11017266	G	C	chr3:11017266:G:C	chr3:11058952:G:C	CGA-C	0.00202081	CDS	ENST00000646702.1	3	390	55	c.55G	c.55G>C	19	0	GAG	E	CAG	Q	p.E19	p.E19Q	E19Q	Missense	N-terminus	N-terminus	0.462	0.087	T	0.535	0.099	T	0.002	0.099	B	0.002	0.069	B	0.001	0.402	N	0.999	0.81	D	0.895	0.224	L	-0.75	0.733
chr3	11017266	G	T	chr3:11017266:G:T	chr3:11058952:G:T	CGA-T	0.00112267	CDS	ENST00000646702.1	3	390	55	c.55G	c.55G>T	19	0	GAG	E	TAG	X	p.E19	p.E19X	E19X	PTV	N-terminus	N-terminus	.	.	.	.	.	.	.	.	.	.	.	.	0.001	0.402	N	1	0.81	A	.	.	.	.	.
chr3	11017267	A	C	chr3:11017267:A:C	chr3:11058953:A:C	GAG-C	0.000972981	CDS	ENST00000646702.1	3	391	56	c.56A	c.56A>C	19	1	GAG	E	GCG	A	p.E19	p.E19A	E19A	Missense	N-terminus	N-terminus	0.57	0.062	T	0.642	0.069	T	0.025	0.192	B	0.014	0.169	B	0.001	0.402	N	0.995	0.81	D	0.895	0.224	L	-0.69	0.727
chr3	11017267	A	G	chr3:11017267:A:G	chr3:11058953:A:G	GAG-G	0.00441584	CDS	ENST00000646702.1	3	391	56	c.56A	c.56A>G	19	1	GAG	E	GGG	G	p.E19	p.E19G	E19G	Missense	N-terminus	N-terminus	0.484	0.081	T	0.382	0.159	T	0.058	0.23	B	0.022	0.197	B	0.001	0.402	N	0.996	0.81	D	0.895	0.224	L	-0.78	0.736
chr3	11017267	A	T	chr3:11017267:A:T	chr3:11058953:A:T	GAG-T	0.00142205	CDS	ENST00000646702.1	3	391	56	c.56A	c.56A>T	19	1	GAG	E	GTG	V	p.E19	p.E19V	E19V	Missense	N-terminus	N-terminus	0.203	0.202	T	0.221	0.258	T	0.11	0.262	B	0.057	0.263	B	0.001	0.402	N	0.998	0.81	D	0.895	0.224	L	-0.77	0.735
chr3	11017268	G	A	chr3:11017268:G:A	chr3:11058954:G:A	AGG-A	0.0123494	CDS	ENST00000646702.1	3	392	57	c.57G	c.57G>A	19	2	GAG	E	GAA	E	p.E19	p.E19E	E19E	Synonymous	N-terminus	N-terminus	.	.	.	.	.	.	.	.	.	.	.	.	.	.	.	.	.	.	.	.	.	.	.
chr3	11017268	G	C	chr3:11017268:G:C	chr3:11058954:G:C	AGG-C	0.00456553	CDS	ENST00000646702.1	3	392	57	c.57G	c.57G>C	19	2	GAG	E	GAC	D	p.E19	p.E19D	E19D	Missense	N-terminus	N-terminus	0.501	0.077	T	0.585	0.084	T	0	0.029	B	0.001	0.044	B	0.001	0.402	N	1	0.81	D	0.55	0.145	N	-0.74	0.732
chr3	11017268	G	T	chr3:11017268:G:T	chr3:11058954:G:T	AGG-T	0.00254472	CDS	ENST00000646702.1	3	392	57	c.57G	c.57G>T	19	2	GAG	E	GAT	D	p.E19	p.E19D	E19D	Missense	N-terminus	N-terminus	0.501	0.077	T	0.585	0.084	T	0	0.029	B	0.001	0.044	B	0.001	0.402	N	1	0.81	D	0.55	0.145	N	-0.74	0.732
chr3	11017269	G	A	chr3:11017269:G:A	chr3:11058955:G:A	GGC-A	0.00950528	CDS	ENST00000646702.1	3	393	58	c.58G	c.58G>A	20	0	GCC	A	ACC	T	p.A20	p.A20T	A20T	Missense	N-terminus	N-terminus	0.183	0.217	T	0.37	0.165	T	0.792	0.447	P	0.255	0.392	B	0.417	0.129	N	0.72	0.81	D	0.895	0.224	L	-0.79	0.737
chr3	11017269	G	C	chr3:11017269:G:C	chr3:11058955:G:C	GGC-C	0.00254472	CDS	ENST00000646702.1	3	393	58	c.58G	c.58G>C	20	0	GCC	A	CCC	P	p.A20	p.A20P	A20P	Missense	N-terminus	N-terminus	0.206	0.199	T	0.169	0.305	T	0.988	0.623	D	0.771	0.569	P	0.417	0.129	N	0.9	0.81	D	0.895	0.224	L	-0.87	0.746
chr3	11017269	G	T	chr3:11017269:G:T	chr3:11058955:G:T	GGC-T	0.00464037	CDS	ENST00000646702.1	3	393	58	c.58G	c.58G>T	20	0	GCC	A	TCC	S	p.A20	p.A20S	A20S	Missense	N-terminus	N-terminus	0.16	0.237	T	0.39	0.155	T	0.792	0.447	P	0.321	0.418	B	0.417	0.129	N	0.527	0.81	D	0.895	0.224	L	-0.78	0.736
chr3	11017270	C	A	chr3:11017270:C:A	chr3:11058956:C:A	GCC-A	0.0035177	CDS	ENST00000646702.1	3	394	59	c.59C	c.59C>A	20	1	GCC	A	GAC	D	p.A20	p.A20D	A20D	Missense	N-terminus	N-terminus	0.128	0.27	T	0.252	0.236	T	0.988	0.623	D	0.771	0.569	P	0.417	0.129	N	0.898	0.588	D	0.895	0.224	L	-0.86	0.745
chr3	11017270	C	G	chr3:11017270:C:G	chr3:11058956:C:G	GCC-G	0.00299379	CDS	ENST00000646702.1	3	394	59	c.59C	c.59C>G	20	1	GCC	A	GGC	G	p.A20	p.A20G	A20G	Missense	N-terminus	N-terminus	0.208	0.198	T	0.323	0.19	T	0.886	0.487	P	0.396	0.444	B	0.417	0.129	N	0.621	0.588	D	0.895	0.224	L	-0.84	0.743
chr3	11017270	C	T	chr3:11017270:C:T	chr3:11058956:C:T	GCC-T	0.007709	CDS	ENST00000646702.1	3	394	59	c.59C	c.59C>T	20	1	GCC	A	GTC	V	p.A20	p.A20V	A20V	Missense	N-terminus	N-terminus	0.15	0.247	T	0.201	0.275	T	0.012	0.163	B	0.007	0.13	B	0.417	0.129	N	0.671	0.588	D	0.55	0.145	N	-0.76	0.734
chr3	11017271	C	A	chr3:11017271:C:A	chr3:11058957:C:A	CCC-A	0.0028441	CDS	ENST00000646702.1	3	395	60	c.60C	c.60C>A	20	2	GCC	A	GCA	A	p.A20	p.A20A	A20A	Synonymous	N-terminus	N-terminus	.	.	.	.	.	.	.	.	.	.	.	.	.	.	.	.	.	.	.	.	.	.	.
chr3	11017271	C	G	chr3:11017271:C:G	chr3:11058957:C:G	CCC-G	0.00456553	CDS	ENST00000646702.1	3	395	60	c.60C	c.60C>G	20	2	GCC	A	GCG	A	p.A20	p.A20A	A20A	Synonymous	N-terminus	N-terminus	.	.	.	.	.	.	.	.	.	.	.	.	.	.	.	.	.	.	.	.	.	.	.
chr3	11017271	C	T	chr3:11017271:C:T	chr3:11058957:C:T	CCC-T	0.00980466	CDS	ENST00000646702.1	3	395	60	c.60C	c.60C>T	20	2	GCC	A	GCT	A	p.A20	p.A20A	A20A	Synonymous	N-terminus	N-terminus	.	.	.	.	.	.	.	.	.	.	.	.	.	.	.	.	.	.	.	.	.	.	.
chr3	11017272	C	A	chr3:11017272:C:A	chr3:11058958:C:A	CCC-A	0.0028441	CDS	ENST00000646702.1	3	396	61	c.61C	c.61C>A	21	0	CCT	P	ACT	T	p.P21	p.P21T	P21T	Missense	N-terminus	N-terminus	0.137	0.26	T	0.439	0.134	T	0	0.029	B	0.002	0.069	B	0.065	0.219	N	0.818	0.81	D	0.805	0.202	L	-0.68	0.726
chr3	11017272	C	G	chr3:11017272:C:G	chr3:11058958:C:G	CCC-G	0.00456553	CDS	ENST00000646702.1	3	396	61	c.61C	c.61C>G	21	0	CCT	P	GCT	A	p.P21	p.P21A	P21A	Missense	N-terminus	N-terminus	0.174	0.225	T	0.488	0.116	T	0	0.029	B	0.001	0.044	B	0.065	0.219	N	0.743	0.81	D	0.46	0.13	N	-0.65	0.722
chr3	11017272	C	T	chr3:11017272:C:T	chr3:11058958:C:T	CCC-T	0.00980466	CDS	ENST00000646702.1	3	396	61	c.61C	c.61C>T	21	0	CCT	P	TCT	S	p.P21	p.P21S	P21S	Missense	N-terminus	N-terminus	0.084	0.329	T	0.289	0.211	T	0	0.029	B	0.002	0.069	B	0.065	0.219	N	0.825	0.81	D	0.46	0.13	N	-0.66	0.723
chr3	11017273	C	A	chr3:11017273:C:A	chr3:11058959:C:A	CCT-A	0.00209565	CDS	ENST00000646702.1	3	397	62	c.62C	c.62C>A	21	1	CCT	P	CAT	H	p.P21	p.P21H	P21H	Missense	N-terminus	N-terminus	0.004	0.654	D	0.03	0.542	D	0.778	0.442	P	0.371	0.436	B	0.065	0.219	N	0.957	0.81	D	0.805	0.202	L	-0.75	0.733
chr3	11017273	C	G	chr3:11017273:C:G	chr3:11058959:C:G	CCT-G	0.00471522	CDS	ENST00000646702.1	3	397	62	c.62C	c.62C>G	21	1	CCT	P	CGT	R	p.P21	p.P21R	P21R	Missense	N-terminus	N-terminus	0.051	0.393	T	0.13	0.347	T	0.314	0.329	B	0.188	0.362	B	0.065	0.219	N	0.977	0.81	D	0.805	0.202	L	-0.71	0.729
chr3	11017273	C	T	chr3:11017273:C:T	chr3:11058959:C:T	CCT-T	0.0114512	CDS	ENST00000646702.1	3	397	62	c.62C	c.62C>T	21	1	CCT	P	CTT	L	p.P21	p.P21L	P21L	Missense	N-terminus	N-terminus	0.022	0.486	D	0.12	0.36	T	0.061	0.232	B	0.062	0.269	B	0.065	0.219	N	1	0.81	D	0.805	0.202	L	-0.72	0.73
chr3	11017274	T	A	chr3:11017274:T:A	chr3:11058960:T:A	CTG-A	0.00209565	CDS	ENST00000646702.1	3	398	63	c.63T	c.63T>A	21	2	CCT	P	CCA	P	p.P21	p.P21P	P21P	Synonymous	N-terminus	N-terminus	.	.	.	.	.	.	.	.	.	.	.	.	.	.	.	.	.	.	.	.	.	.	.
chr3	11017274	T	C	chr3:11017274:T:C	chr3:11058960:T:C	CTG-C	0.0117506	CDS	ENST00000646702.1	3	398	63	c.63T	c.63T>C	21	2	CCT	P	CCC	P	p.P21	p.P21P	P21P	Synonymous	N-terminus	N-terminus	.	.	.	.	.	.	.	.	.	.	.	.	.	.	.	.	.	.	.	.	.	.	.
chr3	11017274	T	G	chr3:11017274:T:G	chr3:11058960:T:G	CTG-G	0.00359254	CDS	ENST00000646702.1	3	398	63	c.63T	c.63T>G	21	2	CCT	P	CCG	P	p.P21	p.P21P	P21P	Synonymous	N-terminus	N-terminus	.	.	.	.	.	.	.	.	.	.	.	.	.	.	.	.	.	.	.	.	.	.	.
chr3	11017275	G	A	chr3:11017275:G:A	chr3:11058961:G:A	TGT-A	0.00860714	CDS	ENST00000646702.1	3	399	64	c.64G	c.64G>A	22	0	GTG	V	ATG	M	p.V22	p.V22M	V22M	Missense	N-terminus	N-terminus	0.287	0.151	T	0.113	0.369	T	0.046	0.219	B	0.033	0.223	B	0.933	0.084	N	0.995	0.425	D	0.345	0.112	N	-0.78	0.736
chr3	11017275	G	C	chr3:11017275:G:C	chr3:11058961:G:C	TGT-C	0.00291894	CDS	ENST00000646702.1	3	399	64	c.64G	c.64G>C	22	0	GTG	V	CTG	L	p.V22	p.V22L	V22L	Missense	N-terminus	N-terminus	0.752	0.036	T	0.349	0.175	T	0	0.029	B	0	0.014	B	0.933	0.084	N	0.995	0.425	D	0.345	0.112	N	-0.7	0.728
chr3	11017275	G	T	chr3:11017275:G:T	chr3:11058961:G:T	TGT-T	0.00261956	CDS	ENST00000646702.1	3	399	64	c.64G	c.64G>T	22	0	GTG	V	TTG	L	p.V22	p.V22L	V22L	Missense	N-terminus	N-terminus	0.752	0.036	T	0.349	0.175	T	0	0.029	B	0	0.014	B	0.933	0.084	N	0.995	0.425	D	0.345	0.112	N	-0.7	0.728
chr3	11017276	T	A	chr3:11017276:T:A	chr3:11058962:T:A	GTG-A	0.00179627	CDS	ENST00000646702.1	3	400	65	c.65T	c.65T>A	22	1	GTG	V	GAG	E	p.V22	p.V22E	V22E	Missense	N-terminus	N-terminus	0.784	0.033	T	1	0.012	T	0.026	0.194	B	0.021	0.193	B	0.933	0.084	N	1	0.81	D	0.345	0.112	N	-0.73	0.731
chr3	11017276	T	C	chr3:11017276:T:C	chr3:11058962:T:C	GTG-C	0.00538882	CDS	ENST00000646702.1	3	400	65	c.65T	c.65T>C	22	1	GTG	V	GCG	A	p.V22	p.V22A	V22A	Missense	N-terminus	N-terminus	1	0.01	T	0.809	0.04	T	0	0.029	B	0	0.014	B	0.933	0.084	N	1	0.81	D	0.345	0.112	N	-0.68	0.726
chr3	11017276	T	G	chr3:11017276:T:G	chr3:11058962:T:G	GTG-G	0.00194596	CDS	ENST00000646702.1	3	400	65	c.65T	c.65T>G	22	1	GTG	V	GGG	G	p.V22	p.V22G	V22G	Missense	N-terminus	N-terminus	0.462	0.087	T	0.344	0.178	T	0	0.029	B	0	0.014	B	0.933	0.084	N	0.995	0.81	D	0.345	0.112	N	-0.77	0.735
chr3	11017277	G	A	chr3:11017277:G:A	chr3:11058963:G:A	TGG-A	0.00808323	CDS	ENST00000646702.1	3	401	66	c.66G	c.66G>A	22	2	GTG	V	GTA	V	p.V22	p.V22V	V22V	Synonymous	N-terminus	N-terminus	.	.	.	.	.	.	.	.	.	.	.	.	.	.	.	.	.	.	.	.	.	.	.
chr3	11017277	G	C	chr3:11017277:G:C	chr3:11058963:G:C	TGG-C	0.00232019	CDS	ENST00000646702.1	3	401	66	c.66G	c.66G>C	22	2	GTG	V	GTC	V	p.V22	p.V22V	V22V	Synonymous	N-terminus	N-terminus	.	.	.	.	.	.	.	.	.	.	.	.	.	.	.	.	.	.	.	.	.	.	.
chr3	11017277	G	T	chr3:11017277:G:T	chr3:11058963:G:T	TGG-T	0.00246987	CDS	ENST00000646702.1	3	401	66	c.66G	c.66G>T	22	2	GTG	V	GTT	V	p.V22	p.V22V	V22V	Synonymous	N-terminus	N-terminus	.	.	.	.	.	.	.	.	.	.	.	.	.	.	.	.	.	.	.	.	.	.	.
chr3	11017278	G	A	chr3:11017278:G:A	chr3:11058964:G:A	GGC-A	0.00950528	CDS	ENST00000646702.1	3	402	67	c.67G	c.67G>A	23	0	GCC	A	ACC	T	p.A23	p.A23T	A23T	Missense	N-terminus	N-terminus	0.574	0.061	T	0.6	0.079	T	0	0.029	B	0	0.014	B	0.139	0.184	N	1	0.81	D	0.205	0.094	N	-0.76	0.734
chr3	11017278	G	C	chr3:11017278:G:C	chr3:11058964:G:C	GGC-C	0.00254472	CDS	ENST00000646702.1	3	402	67	c.67G	c.67G>C	23	0	GCC	A	CCC	P	p.A23	p.A23P	A23P	Missense	N-terminus	N-terminus	0.327	0.133	T	0.281	0.216	T	0	0.029	B	0	0.014	B	0.139	0.184	N	1	0.81	D	0.55	0.145	N	-0.83	0.742
chr3	11017278	G	T	chr3:11017278:G:T	chr3:11058964:G:T	GGC-T	0.00464037	CDS	ENST00000646702.1	3	402	67	c.67G	c.67G>T	23	0	GCC	A	TCC	S	p.A23	p.A23S	A23S	Missense	N-terminus	N-terminus	0.811	0.03	T	0.779	0.043	T	0	0.029	B	0.001	0.044	B	0.139	0.184	N	1	0.81	D	0.205	0.094	N	-0.73	0.731
chr3	11017279	C	A	chr3:11017279:C:A	chr3:11058965:C:A	GCC-A	0.0035177	CDS	ENST00000646702.1	3	403	68	c.68C	c.68C>A	23	1	GCC	A	GAC	D	p.A23	p.A23D	A23D	Missense	N-terminus	N-terminus	0.563	0.063	T	0.616	0.075	T	0.006	0.136	B	0.01	0.149	B	0.139	0.184	N	1	0.81	D	0.55	0.145	N	-0.8	0.738
chr3	11017279	C	G	chr3:11017279:C:G	chr3:11058965:C:G	GCC-G	0.00299379	CDS	ENST00000646702.1	3	403	68	c.68C	c.68C>G	23	1	GCC	A	GGC	G	p.A23	p.A23G	A23G	Missense	N-terminus	N-terminus	0.359	0.12	T	0.406	0.147	T	0.006	0.136	B	0.01	0.149	B	0.139	0.184	N	1	0.81	D	0.55	0.145	N	-0.8	0.738
chr3	11017279	C	T	chr3:11017279:C:T	chr3:11058965:C:T	GCC-T	0.007709	CDS	ENST00000646702.1	3	403	68	c.68C	c.68C>T	23	1	GCC	A	GTC	V	p.A23	p.A23V	A23V	Missense	N-terminus	N-terminus	0.452	0.089	T	0.329	0.186	T	0.002	0.099	B	0.003	0.087	B	0.139	0.184	N	1	0.81	D	0.55	0.145	N	-0.77	0.735
chr3	11017280	C	A	chr3:11017280:C:A	chr3:11058966:C:A	CCA-A	0.00194596	CDS	ENST00000646702.1	3	404	69	c.69C	c.69C>A	23	2	GCC	A	GCA	A	p.A23	p.A23A	A23A	Synonymous	N-terminus	N-terminus	.	.	.	.	.	.	.	.	.	.	.	.	.	.	.	.	.	.	.	.	.	.	.
chr3	11017280	C	G	chr3:11017280:C:G	chr3:11058966:C:G	CCA-G	0.00336801	CDS	ENST00000646702.1	3	404	69	c.69C	c.69C>G	23	2	GCC	A	GCG	A	p.A23	p.A23A	A23A	Synonymous	N-terminus	N-terminus	.	.	.	.	.	.	.	.	.	.	.	.	.	.	.	.	.	.	.	.	.	.	.
chr3	11017280	C	T	chr3:11017280:C:T	chr3:11058966:C:T	CCA-T	0.00763416	CDS	ENST00000646702.1	3	404	69	c.69C	c.69C>T	23	2	GCC	A	GCT	A	p.A23	p.A23A	A23A	Synonymous	N-terminus	N-terminus	.	.	.	.	.	.	.	.	.	.	.	.	.	.	.	.	.	.	.	.	.	.	.
chr3	11017281	A	C	chr3:11017281:A:C	chr3:11058967:A:C	CAA-C	0.00202081	CDS	ENST00000646702.1	3	405	70	c.70A	c.70A>C	24	0	AAT	N	CAT	H	p.N24	p.N24H	N24H	Missense	N-terminus	N-terminus	0.045	0.408	D	0.056	0.466	T	0.938	0.525	P	0.548	0.491	P	0.064	0.22	N	0.974	0.81	D	0.975	0.245	L	-0.79	0.737
chr3	11017281	A	G	chr3:11017281:A:G	chr3:11058967:A:G	CAA-G	0.00389192	CDS	ENST00000646702.1	3	405	70	c.70A	c.70A>G	24	0	AAT	N	GAT	D	p.N24	p.N24D	N24D	Missense	N-terminus	N-terminus	0.352	0.122	T	0.355	0.172	T	0.518	0.375	P	0.079	0.287	B	0.064	0.22	N	0.946	0.81	D	0.975	0.245	L	-0.71	0.729
chr3	11017281	A	T	chr3:11017281:A:T	chr3:11058967:A:T	CAA-T	0.000299379	CDS	ENST00000646702.1	3	405	70	c.70A	c.70A>T	24	0	AAT	N	TAT	Y	p.N24	p.N24Y	N24Y	Missense	N-terminus	N-terminus	0.01	0.565	D	0.012	0.639	D	0.979	0.59	D	0.642	0.522	P	0.064	0.22	N	0.993	0.81	D	0.975	0.245	L	-0.8	0.738
chr3	11017282	A	C	chr3:11017282:A:C	chr3:11058968:A:C	AAT-C	0.000523913	CDS	ENST00000646702.1	3	406	71	c.71A	c.71A>C	24	1	AAT	N	ACT	T	p.N24	p.N24T	N24T	Missense	N-terminus	N-terminus	0.184	0.216	T	0.305	0.2	T	0.682	0.415	P	0.156	0.345	B	0.064	0.22	N	0.911	0.81	D	0.975	0.245	L	-0.73	0.731
chr3	11017282	A	G	chr3:11017282:A:G	chr3:11058968:A:G	AAT-G	0.0118255	CDS	ENST00000646702.1	3	406	71	c.71A	c.71A>G	24	1	AAT	N	AGT	S	p.N24	p.N24S	N24S	Missense	N-terminus	N-terminus	0.48	0.082	T	0.332	0.184	T	0.682	0.415	P	0.079	0.287	B	0.064	0.22	N	0.757	0.81	D	0.975	0.245	L	-0.69	0.727
chr3	11017282	A	T	chr3:11017282:A:T	chr3:11058968:A:T	AAT-T	0.00149689	CDS	ENST00000646702.1	3	406	71	c.71A	c.71A>T	24	1	AAT	N	ATT	I	p.N24	p.N24I	N24I	Missense	N-terminus	N-terminus	0.048	0.401	D	0.055	0.469	T	0.938	0.525	P	0.548	0.491	P	0.064	0.22	N	0.965	0.81	D	0.975	0.245	L	-0.78	0.736
chr3	11017283	T	A	chr3:11017283:T:A	chr3:11058969:T:A	ATG-A	0.00179627	CDS	ENST00000646702.1	3	407	72	c.72T	c.72T>A	24	2	AAT	N	AAA	K	p.N24	p.N24K	N24K	Missense	N-terminus	N-terminus	0.298	0.146	T	0.342	0.179	T	0.007	0.142	B	0.004	0.101	B	0.064	0.22	N	0.814	0.81	D	0.975	0.245	L	-0.7	0.728
chr3	11017283	T	C	chr3:11017283:T:C	chr3:11058969:T:C	ATG-C	0.0114512	CDS	ENST00000646702.1	3	407	72	c.72T	c.72T>C	24	2	AAT	N	AAC	N	p.N24	p.N24N	N24N	Synonymous	N-terminus	N-terminus	.	.	.	.	.	.	.	.	.	.	.	.	.	.	.	.	.	.	.	.	.	.	.
chr3	11017283	T	G	chr3:11017283:T:G	chr3:11058969:T:G	ATG-G	0.00164658	CDS	ENST00000646702.1	3	407	72	c.72T	c.72T>G	24	2	AAT	N	AAG	K	p.N24	p.N24K	N24K	Missense	N-terminus	N-terminus	0.298	0.146	T	0.342	0.179	T	0.007	0.142	B	0.004	0.101	B	0.064	0.22	N	0.808	0.81	D	0.975	0.245	L	-0.7	0.728
chr3	11017284	G	A	chr3:11017284:G:A	chr3:11058970:G:A	TGA-A	0.00658633	CDS	ENST00000646702.1	3	408	73	c.73G	c.73G>A	25	0	GAC	D	AAC	N	p.D25	p.D25N	D25N	Missense	N-terminus	N-terminus	0.316	0.137	T	0.309	0.198	T	0.006	0.136	B	0.004	0.101	B	0.003	0.354	N	1	0.81	D	0.975	0.245	L	-0.74	0.732
chr3	11017284	G	C	chr3:11017284:G:C	chr3:11058970:G:C	TGA-C	0.00239503	CDS	ENST00000646702.1	3	408	73	c.73G	c.73G>C	25	0	GAC	D	CAC	H	p.D25	p.D25H	D25H	Missense	N-terminus	N-terminus	0.068	0.357	T	0.038	0.514	D	0.93	0.518	P	0.635	0.519	P	0.003	0.354	N	1	0.81	D	0.975	0.245	L	-0.79	0.737
chr3	11017284	G	T	chr3:11017284:G:T	chr3:11058970:G:T	TGA-T	0.00172143	CDS	ENST00000646702.1	3	408	73	c.73G	c.73G>T	25	0	GAC	D	TAC	Y	p.D25	p.D25Y	D25Y	Missense	N-terminus	N-terminus	0.022	0.486	D	0.012	0.639	D	0.976	0.583	D	0.564	0.497	P	0.003	0.354	N	1	0.81	D	0.975	0.245	L	-0.8	0.738
chr3	11017285	A	C	chr3:11017285:A:C	chr3:11058971:A:C	GAC-C	0.00104783	CDS	ENST00000646702.1	3	409	74	c.74A	c.74A>C	25	1	GAC	D	GCC	A	p.D25	p.D25A	D25A	Missense	N-terminus	N-terminus	0.443	0.092	T	0.269	0.224	T	0.651	0.407	P	0.122	0.324	B	0.003	0.354	N	1	0.81	D	0.975	0.245	L	-0.7	0.728
chr3	11017285	A	G	chr3:11017285:A:G	chr3:11058971:A:G	GAC-G	0.00299379	CDS	ENST00000646702.1	3	409	74	c.74A	c.74A>G	25	1	GAC	D	GGC	G	p.D25	p.D25G	D25G	Missense	N-terminus	N-terminus	0.43	0.095	T	0.298	0.205	T	0.651	0.407	P	0.122	0.324	B	0.003	0.354	N	1	0.81	D	0.975	0.245	L	-0.77	0.735
chr3	11017285	A	T	chr3:11017285:A:T	chr3:11058971:A:T	GAC-T	0.0013472	CDS	ENST00000646702.1	3	409	74	c.74A	c.74A>T	25	1	GAC	D	GTC	V	p.D25	p.D25V	D25V	Missense	N-terminus	N-terminus	0.159	0.238	T	0.089	0.404	T	0.483	0.368	P	0.163	0.349	B	0.003	0.354	N	1	0.81	D	0.975	0.245	L	-0.76	0.734
chr3	11017286	C	A	chr3:11017286:C:A	chr3:11058972:C:A	ACA-A	0.00306863	CDS	ENST00000646702.1	3	410	75	c.75C	c.75C>A	25	2	GAC	D	GAA	E	p.D25	p.D25E	D25E	Missense	N-terminus	N-terminus	0.686	0.044	T	0.532	0.1	T	0.651	0.407	P	0.115	0.318	B	0.003	0.354	N	1	0.81	D	0.975	0.245	L	-0.68	0.726
chr3	11017286	C	G	chr3:11017286:C:G	chr3:11058972:C:G	ACA-G	0.00209565	CDS	ENST00000646702.1	3	410	75	c.75C	c.75C>G	25	2	GAC	D	GAG	E	p.D25	p.D25E	D25E	Missense	N-terminus	N-terminus	0.686	0.044	T	0.532	0.1	T	0.651	0.407	P	0.115	0.318	B	0.003	0.354	N	1	0.81	D	0.975	0.245	L	-0.68	0.726
chr3	11017286	C	T	chr3:11017286:C:T	chr3:11058972:C:T	ACA-T	0.00935559	CDS	ENST00000646702.1	3	410	75	c.75C	c.75C>T	25	2	GAC	D	GAT	D	p.D25	p.D25D	D25D	Synonymous	N-terminus	N-terminus	.	.	.	.	.	.	.	.	.	.	.	.	.	.	.	.	.	.	.	.	.	.	.
chr3	11017287	A	C	chr3:11017287:A:C	chr3:11058973:A:C	CAA-C	0.00202081	CDS	ENST00000646702.1	3	411	76	c.76A	c.76A>C	26	0	AAG	K	CAG	Q	p.K26	p.K26Q	K26Q	Missense	N-terminus	N-terminus	0.385	0.11	T	0.478	0.12	T	0.335	0.333	B	0.08	0.289	B	0.003	0.358	N	1	0.81	D	0.975	0.245	L	-0.77	0.735
chr3	11017287	A	G	chr3:11017287:A:G	chr3:11058973:A:G	CAA-G	0.00389192	CDS	ENST00000646702.1	3	411	76	c.76A	c.76A>G	26	0	AAG	K	GAG	E	p.K26	p.K26E	K26E	Missense	N-terminus	N-terminus	0.76	0.035	T	1	0.012	T	0.003	0.112	B	0.002	0.069	B	0.003	0.358	N	1	0.81	D	0.975	0.245	L	-0.72	0.73
chr3	11017287	A	T	chr3:11017287:A:T	chr3:11058973:A:T	CAA-T	0.000299379	CDS	ENST00000646702.1	3	411	76	c.76A	c.76A>T	26	0	AAG	K	TAG	X	p.K26	p.K26X	K26X	PTV	N-terminus	N-terminus	.	.	.	.	.	.	.	.	.	.	.	.	0.003	0.358	N	1	0.81	A	.	.	.	.	.
chr3	11017288	A	C	chr3:11017288:A:C	chr3:11058974:A:C	AAG-C	0.00187112	CDS	ENST00000646702.1	3	412	77	c.77A	c.77A>C	26	1	AAG	K	ACG	T	p.K26	p.K26T	K26T	Missense	N-terminus	N-terminus	0.426	0.097	T	0.406	0.147	T	0.501	0.372	P	0.081	0.29	B	0.003	0.358	N	1	0.81	D	0.975	0.245	L	-0.75	0.733
chr3	11017288	A	G	chr3:11017288:A:G	chr3:11058974:A:G	AAG-G	0.00523913	CDS	ENST00000646702.1	3	412	77	c.77A	c.77A>G	26	1	AAG	K	AGG	R	p.K26	p.K26R	K26R	Missense	N-terminus	N-terminus	0.355	0.121	T	0.356	0.172	T	0.501	0.372	P	0.081	0.29	B	0.003	0.358	N	1	0.81	D	0.975	0.245	L	-0.77	0.735
chr3	11017288	A	T	chr3:11017288:A:T	chr3:11058974:A:T	AAG-T	0.000898136	CDS	ENST00000646702.1	3	412	77	c.77A	c.77A>T	26	1	AAG	K	ATG	M	p.K26	p.K26M	K26M	Missense	N-terminus	N-terminus	0.068	0.357	T	0.136	0.34	T	0.083	0.247	B	0.014	0.169	B	0.003	0.358	N	1	0.81	D	0.975	0.245	L	-0.84	0.743
chr3	11017289	G	A	chr3:11017289:G:A	chr3:11058975:G:A	AGC-A	0.00913105	CDS	ENST00000646702.1	3	413	78	c.78G	c.78G>A	26	2	AAG	K	AAA	K	p.K26	p.K26K	K26K	Synonymous	N-terminus	N-terminus	.	.	.	.	.	.	.	.	.	.	.	.	.	.	.	.	.	.	.	.	.	.	.
chr3	11017289	G	C	chr3:11017289:G:C	chr3:11058975:G:C	AGC-C	0.00344286	CDS	ENST00000646702.1	3	413	78	c.78G	c.78G>C	26	2	AAG	K	AAC	N	p.K26	p.K26N	K26N	Missense	N-terminus	N-terminus	0.326	0.133	T	0.374	0.163	T	0.335	0.333	B	0.058	0.265	B	0.003	0.358	N	1	0.81	D	0.975	0.245	L	-0.78	0.736
chr3	11017289	G	T	chr3:11017289:G:T	chr3:11058975:G:T	AGC-T	0.00179627	CDS	ENST00000646702.1	3	413	78	c.78G	c.78G>T	26	2	AAG	K	AAT	N	p.K26	p.K26N	K26N	Missense	N-terminus	N-terminus	0.326	0.133	T	0.374	0.163	T	0.335	0.333	B	0.058	0.265	B	0.003	0.358	N	1	0.81	D	0.975	0.245	L	-0.78	0.736
chr3	11017290	C	A	chr3:11017290:C:A	chr3:11058976:C:A	GCC-A	0.0035177	CDS	ENST00000646702.1	3	414	79	c.79C	c.79C>A	27	0	CCC	P	ACC	T	p.P27	p.P27T	P27T	Missense	N-terminus	N-terminus	0.218	0.191	T	0.304	0.201	T	0.966	0.562	D	0.462	0.465	P	0.023	0.264	N	1	0.81	D	0.975	0.245	L	-0.67	0.725
chr3	11017290	C	G	chr3:11017290:C:G	chr3:11058976:C:G	GCC-G	0.00299379	CDS	ENST00000646702.1	3	414	79	c.79C	c.79C>G	27	0	CCC	P	GCC	A	p.P27	p.P27A	P27A	Missense	N-terminus	N-terminus	0.176	0.223	T	0.28	0.217	T	0.799	0.449	P	0.112	0.316	B	0.023	0.264	N	1	0.81	D	0.975	0.245	L	-0.64	0.721
chr3	11017290	C	T	chr3:11017290:C:T	chr3:11058976:C:T	GCC-T	0.007709	CDS	ENST00000646702.1	3	414	79	c.79C	c.79C>T	27	0	CCC	P	TCC	S	p.P27	p.P27S	P27S	Missense	N-terminus	N-terminus	0.176	0.223	T	0.306	0.2	T	0.799	0.449	P	0.343	0.425	B	0.023	0.264	N	1	0.81	D	0.975	0.245	L	-0.64	0.721
chr3	11017291	C	A	chr3:11017291:C:A	chr3:11058977:C:A	CCC-A	0.0028441	CDS	ENST00000646702.1	3	415	80	c.80C	c.80C>A	27	1	CCC	P	CAC	H	p.P27	p.P27H	P27H	Missense	N-terminus	N-terminus	0.067	0.359	T	0.109	0.374	T	0.062	0.233	B	0.023	0.2	B	0.023	0.264	N	1	0.81	D	0.975	0.245	L	-0.72	0.73
chr3	11017291	C	G	chr3:11017291:C:G	chr3:11058977:C:G	CCC-G	0.00456553	CDS	ENST00000646702.1	3	415	80	c.80C	c.80C>G	27	1	CCC	P	CGC	R	p.P27	p.P27R	P27R	Missense	N-terminus	N-terminus	0.104	0.3	T	0.154	0.32	T	0.933	0.521	P	0.486	0.472	P	0.023	0.264	N	1	0.81	D	0.975	0.245	L	-0.67	0.725
chr3	11017291	C	T	chr3:11017291:C:T	chr3:11058977:C:T	CCC-T	0.00980466	CDS	ENST00000646702.1	3	415	80	c.80C	c.80C>T	27	1	CCC	P	CTC	L	p.P27	p.P27L	P27L	Missense	N-terminus	N-terminus	0.09	0.32	T	0.139	0.337	T	0.012	0.163	B	0.009	0.143	B	0.023	0.264	N	1	0.81	D	0.975	0.245	L	-0.69	0.727
chr3	11017292	C	A	chr3:11017292:C:A	chr3:11058978:C:A	CCA-A	0.00194596	CDS	ENST00000646702.1	3	416	81	c.81C	c.81C>A	27	2	CCC	P	CCA	P	p.P27	p.P27P	P27P	Synonymous	N-terminus	N-terminus	.	.	.	.	.	.	.	.	.	.	.	.	.	.	.	.	.	.	.	.	.	.	.
chr3	11017292	C	G	chr3:11017292:C:G	chr3:11058978:C:G	CCA-G	0.00336801	CDS	ENST00000646702.1	3	416	81	c.81C	c.81C>G	27	2	CCC	P	CCG	P	p.P27	p.P27P	P27P	Synonymous	N-terminus	N-terminus	.	.	.	.	.	.	.	.	.	.	.	.	.	.	.	.	.	.	.	.	.	.	.
chr3	11017292	C	T	chr3:11017292:C:T	chr3:11058978:C:T	CCA-T	0.00763416	CDS	ENST00000646702.1	3	416	81	c.81C	c.81C>T	27	2	CCC	P	CCT	P	p.P27	p.P27P	P27P	Synonymous	N-terminus	N-terminus	.	.	.	.	.	.	.	.	.	.	.	.	.	.	.	.	.	.	.	.	.	.	.
chr3	11017293	A	C	chr3:11017293:A:C	chr3:11058979:A:C	CAA-C	0.00202081	CDS	ENST00000646702.1	3	417	82	c.82A	c.82A>C	28	0	AAA	K	CAA	Q	p.K28	p.K28Q	K28Q	Missense	N-terminus	N-terminus	0.387	0.109	T	0.209	0.268	T	0.877	0.482	P	0.276	0.401	B	0.002	0.367	N	1	0.81	D	0.975	0.245	L	-0.78	0.736
chr3	11017293	A	G	chr3:11017293:A:G	chr3:11058979:A:G	CAA-G	0.00389192	CDS	ENST00000646702.1	3	417	82	c.82A	c.82A>G	28	0	AAA	K	GAA	E	p.K28	p.K28E	K28E	Missense	N-terminus	N-terminus	0.851	0.027	T	0.47	0.122	T	0.501	0.372	P	0.107	0.312	B	0.002	0.367	N	1	0.81	D	0.975	0.245	L	-0.73	0.731
chr3	11017293	A	T	chr3:11017293:A:T	chr3:11058979:A:T	CAA-T	0.000299379	CDS	ENST00000646702.1	3	417	82	c.82A	c.82A>T	28	0	AAA	K	TAA	X	p.K28	p.K28X	K28X	PTV	N-terminus	N-terminus	.	.	.	.	.	.	.	.	.	.	.	.	0.002	0.367	N	1	0.81	A	.	.	.	.	.
chr3	11017294	A	C	chr3:11017294:A:C	chr3:11058980:A:C	AAA-C	0.00119751	CDS	ENST00000646702.1	3	418	83	c.83A	c.83A>C	28	1	AAA	K	ACA	T	p.K28	p.K28T	K28T	Missense	N-terminus	N-terminus	0.389	0.109	T	0.25	0.237	T	0.013	0.166	B	0.003	0.087	B	0.002	0.367	N	1	0.81	D	0.975	0.245	L	-0.79	0.737
chr3	11017294	A	G	chr3:11017294:A:G	chr3:11058980:A:G	AAA-G	0.00426615	CDS	ENST00000646702.1	3	418	83	c.83A	c.83A>G	28	1	AAA	K	AGA	R	p.K28	p.K28R	K28R	Missense	N-terminus	N-terminus	0.383	0.111	T	0.187	0.288	T	0.671	0.412	P	0.143	0.338	B	0.002	0.367	N	1	0.81	D	0.975	0.245	L	-0.75	0.733
chr3	11017294	A	T	chr3:11017294:A:T	chr3:11058980:A:T	AAA-T	0.000673602	CDS	ENST00000646702.1	3	418	83	c.83A	c.83A>T	28	1	AAA	K	ATA	I	p.K28	p.K28I	K28I	Missense	N-terminus	N-terminus	0.118	0.281	T	0.067	0.443	T	0.007	0.142	B	0.003	0.087	B	0.002	0.367	N	1	0.81	D	0.975	0.245	L	-0.84	0.743
chr3	11017295	A	C	chr3:11017295:A:C	chr3:11058981:A:C	AAA-C	0.00119751	CDS	ENST00000646702.1	3	419	84	c.84A	c.84A>C	28	2	AAA	K	AAC	N	p.K28	p.K28N	K28N	Missense	N-terminus	N-terminus	0.338	0.128	T	0.183	0.292	T	0.779	0.442	P	0.216	0.376	B	0.002	0.367	N	0.999	0.81	D	0.975	0.245	L	-0.8	0.738
chr3	11017295	A	G	chr3:11017295:A:G	chr3:11058981:A:G	AAA-G	0.00426615	CDS	ENST00000646702.1	3	419	84	c.84A	c.84A>G	28	2	AAA	K	AAG	K	p.K28	p.K28K	K28K	Synonymous	N-terminus	N-terminus	.	.	.	.	.	.	.	.	.	.	.	.	.	.	.	.	.	.	.	.	.	.	.
chr3	11017295	A	T	chr3:11017295:A:T	chr3:11058981:A:T	AAA-T	0.000673602	CDS	ENST00000646702.1	3	419	84	c.84A	c.84A>T	28	2	AAA	K	AAT	N	p.K28	p.K28N	K28N	Missense	N-terminus	N-terminus	0.338	0.128	T	0.183	0.292	T	0.779	0.442	P	0.216	0.376	B	0.002	0.367	N	0.999	0.81	D	0.975	0.245	L	-0.8	0.738
chr3	11017296	A	C	chr3:11017296:A:C	chr3:11058982:A:C	AAC-C	0.00142205	CDS	ENST00000646702.1	3	420	85	c.85A	c.85A>C	29	0	ACC	T	CCC	P	p.T29	p.T29P	T29P	Missense	N-terminus	N-terminus	0.294	0.148	T	0.309	0.198	T	0.003	0.112	B	0.005	0.112	B	0.024	0.264	N	1	0.81	D	0.895	0.224	L	-0.78	0.736
chr3	11017296	A	G	chr3:11017296:A:G	chr3:11058982:A:G	AAC-G	0.00598758	CDS	ENST00000646702.1	3	420	85	c.85A	c.85A>G	29	0	ACC	T	GCC	A	p.T29	p.T29A	T29A	Missense	N-terminus	N-terminus	0.748	0.036	T	0.775	0.044	T	0.001	0.075	B	0.003	0.087	B	0.024	0.264	N	1	0.81	D	0.895	0.224	L	-0.68	0.726
chr3	11017296	A	T	chr3:11017296:A:T	chr3:11058982:A:T	AAC-T	0.000898136	CDS	ENST00000646702.1	3	420	85	c.85A	c.85A>T	29	0	ACC	T	TCC	S	p.T29	p.T29S	T29S	Missense	N-terminus	N-terminus	0.767	0.034	T	0.852	0.035	T	0.013	0.166	B	0.005	0.112	B	0.024	0.264	N	1	0.81	D	0.55	0.145	N	-0.66	0.723
chr3	11017297	C	A	chr3:11017297:C:A	chr3:11058983:C:A	ACC-A	0.00583789	CDS	ENST00000646702.1	3	421	86	c.86C	c.86C>A	29	1	ACC	T	AAC	N	p.T29	p.T29N	T29N	Missense	N-terminus	N-terminus	0.479	0.083	T	0.46	0.126	T	0.779	0.442	P	0.178	0.357	B	0.024	0.264	N	1	0.81	D	0.895	0.224	L	-0.74	0.732
chr3	11017297	C	G	chr3:11017297:C:G	chr3:11058983:C:G	ACC-G	0.0028441	CDS	ENST00000646702.1	3	421	86	c.86C	c.86C>G	29	1	ACC	T	AGC	S	p.T29	p.T29S	T29S	Missense	N-terminus	N-terminus	0.767	0.034	T	0.852	0.035	T	0.013	0.166	B	0.005	0.112	B	0.024	0.264	N	1	0.81	D	0.55	0.145	N	-0.66	0.723
chr3	11017297	C	T	chr3:11017297:C:T	chr3:11058983:C:T	ACC-T	0.0113015	CDS	ENST00000646702.1	3	421	86	c.86C	c.86C>T	29	1	ACC	T	ATC	I	p.T29	p.T29I	T29I	Missense	N-terminus	N-terminus	0.195	0.208	T	0.24	0.244	T	0.779	0.442	P	0.296	0.409	B	0.024	0.264	N	1	0.81	D	0.895	0.224	L	-0.75	0.733
chr3	11017298	C	A	chr3:11017298:C:A	chr3:11058984:C:A	CCT-A	0.00209565	CDS	ENST00000646702.1	3	422	87	c.87C	c.87C>A	29	2	ACC	T	ACA	T	p.T29	p.T29T	T29T	Synonymous	N-terminus	N-terminus	.	.	.	.	.	.	.	.	.	.	.	.	.	.	.	.	.	.	.	.	.	.	.
chr3	11017298	C	G	chr3:11017298:C:G	chr3:11058984:C:G	CCT-G	0.00471522	CDS	ENST00000646702.1	3	422	87	c.87C	c.87C>G	29	2	ACC	T	ACG	T	p.T29	p.T29T	T29T	Synonymous	N-terminus	N-terminus	.	.	.	.	.	.	.	.	.	.	.	.	.	.	.	.	.	.	.	.	.	.	.
chr3	11017298	C	T	chr3:11017298:C:T	chr3:11058984:C:T	CCT-T	0.0114512	CDS	ENST00000646702.1	3	422	87	c.87C	c.87C>T	29	2	ACC	T	ACT	T	p.T29	p.T29T	T29T	Synonymous	N-terminus	N-terminus	.	.	.	.	.	.	.	.	.	.	.	.	.	.	.	.	.	.	.	.	.	.	.
chr3	11017299	T	A	chr3:11017299:T:A	chr3:11058985:T:A	CTT-A	0.00119751	CDS	ENST00000646702.1	3	423	88	c.88T	c.88T>A	30	0	TTG	L	ATG	M	p.L30	p.L30M	L30M	Missense	N-terminus	N-terminus	0.132	0.265	T	0.239	0.245	T	0.956	0.547	P	0.459	0.464	P	0.016	0.281	N	0.594	0.81	D	0.975	0.245	L	-0.78	0.736
chr3	11017299	T	C	chr3:11017299:T:C	chr3:11058985:T:C	CTT-C	0.00516428	CDS	ENST00000646702.1	3	423	88	c.88T	c.88T>C	30	0	TTG	L	CTG	L	p.L30	p.L30L	L30L	Synonymous	N-terminus	N-terminus	.	.	.	.	.	.	.	.	.	.	.	.	.	.	.	.	.	.	.	.	.	.	.
chr3	11017299	T	G	chr3:11017299:T:G	chr3:11058985:T:G	CTT-G	0.00261956	CDS	ENST00000646702.1	3	423	88	c.88T	c.88T>G	30	0	TTG	L	GTG	V	p.L30	p.L30V	L30V	Missense	N-terminus	N-terminus	0.389	0.109	T	0.597	0.08	T	0.671	0.412	P	0.107	0.312	B	0.016	0.281	N	0.639	0.81	D	0.975	0.245	L	-0.7	0.728
chr3	11017300	T	A	chr3:11017300:T:A	chr3:11058986:T:A	TTG-A	0.000523913	CDS	ENST00000646702.1	3	424	89	c.89T	c.89T>A	30	1	TTG	L	TAG	X	p.L30	p.L30X	L30X	PTV	N-terminus	N-terminus	.	.	.	.	.	.	.	.	.	.	.	.	0.016	0.281	N	1	0.81	A	.	.	.	.	.
chr3	11017300	T	C	chr3:11017300:T:C	chr3:11058986:T:C	TTG-C	0.00359254	CDS	ENST00000646702.1	3	424	89	c.89T	c.89T>C	30	1	TTG	L	TCG	S	p.L30	p.L30S	L30S	Missense	N-terminus	N-terminus	0.772	0.034	T	0.527	0.102	T	0.335	0.333	B	0.058	0.265	B	0.016	0.281	N	0.993	0.81	D	0.975	0.245	L	-0.74	0.732
chr3	11017300	T	G	chr3:11017300:T:G	chr3:11058986:T:G	TTG-G	0.00209565	CDS	ENST00000646702.1	3	424	89	c.89T	c.89T>G	30	1	TTG	L	TGG	W	p.L30	p.L30W	L30W	Missense	N-terminus	N-terminus	0.041	0.419	D	0.183	0.292	T	0.988	0.623	D	0.533	0.486	P	0.016	0.281	N	0.996	0.81	D	0.975	0.245	L	-0.83	0.742
chr3	11017301	G	A	chr3:11017301:G:A	chr3:11058987:G:A	TGG-A	0.00808323	CDS	ENST00000646702.1	3	425	90	c.90G	c.90G>A	30	2	TTG	L	TTA	L	p.L30	p.L30L	L30L	Synonymous	N-terminus	N-terminus	.	.	.	.	.	.	.	.	.	.	.	.	.	.	.	.	.	.	.	.	.	.	.
chr3	11017301	G	C	chr3:11017301:G:C	chr3:11058987:G:C	TGG-C	0.00232019	CDS	ENST00000646702.1	3	425	90	c.90G	c.90G>C	30	2	TTG	L	TTC	F	p.L30	p.L30F	L30F	Missense	N-terminus	N-terminus	0.161	0.236	T	0.696	0.058	T	0.956	0.547	P	0.459	0.464	P	0.016	0.281	N	0.994	0.81	D	0.975	0.245	L	-0.79	0.737
chr3	11017301	G	T	chr3:11017301:G:T	chr3:11058987:G:T	TGG-T	0.00246987	CDS	ENST00000646702.1	3	425	90	c.90G	c.90G>T	30	2	TTG	L	TTT	F	p.L30	p.L30F	L30F	Missense	N-terminus	N-terminus	0.161	0.236	T	0.696	0.058	T	0.956	0.547	P	0.459	0.464	P	0.016	0.281	N	0.995	0.81	D	0.975	0.245	L	-0.79	0.737
chr3	11017302	G	A	chr3:11017302:G:A	chr3:11058988:G:A	GGT-A	0.0113764	CDS	ENST00000646702.1	3	426	91	c.91G	c.91G>A	31	0	GTG	V	ATG	M	p.V31	p.V31M	V31M	Missense	N-terminus	N-terminus	0.116	0.284	T	0.151	0.324	T	0.039	0.211	B	0.01	0.149	B	0.003	0.358	N	0.996	0.81	D	0.46	0.13	N	-0.77	0.735
chr3	11017302	G	C	chr3:11017302:G:C	chr3:11058988:G:C	GGT-C	0.00299379	CDS	ENST00000646702.1	3	426	91	c.91G	c.91G>C	31	0	GTG	V	CTG	L	p.V31	p.V31L	V31L	Missense	N-terminus	N-terminus	0.354	0.121	T	0.475	0.121	T	0.001	0.075	B	0.001	0.044	B	0.003	0.358	N	0.995	0.81	D	0.805	0.202	L	-0.69	0.727
chr3	11017302	G	T	chr3:11017302:G:T	chr3:11058988:G:T	GGT-T	0.00381708	CDS	ENST00000646702.1	3	426	91	c.91G	c.91G>T	31	0	GTG	V	TTG	L	p.V31	p.V31L	V31L	Missense	N-terminus	N-terminus	0.354	0.121	T	0.475	0.121	T	0.001	0.075	B	0.001	0.044	B	0.003	0.358	N	0.996	0.81	D	0.805	0.202	L	-0.69	0.727
chr3	11017303	T	A	chr3:11017303:T:A	chr3:11058989:T:A	GTG-A	0.00179627	CDS	ENST00000646702.1	3	427	92	c.92T	c.92T>A	31	1	GTG	V	GAG	E	p.V31	p.V31E	V31E	Missense	N-terminus	N-terminus	1	0.01	T	1	0.012	T	0.001	0.075	B	0.001	0.044	B	0.003	0.358	N	1	0.81	D	0.805	0.202	L	-0.72	0.73
chr3	11017303	T	C	chr3:11017303:T:C	chr3:11058989:T:C	GTG-C	0.00538882	CDS	ENST00000646702.1	3	427	92	c.92T	c.92T>C	31	1	GTG	V	GCG	A	p.V31	p.V31A	V31A	Missense	N-terminus	N-terminus	0.769	0.034	T	0.822	0.038	T	0.156	0.282	B	0.026	0.208	B	0.003	0.358	N	0.994	0.81	D	0.805	0.202	L	-0.7	0.728
chr3	11017303	T	G	chr3:11017303:T:G	chr3:11058989:T:G	GTG-G	0.00194596	CDS	ENST00000646702.1	3	427	92	c.92T	c.92T>G	31	1	GTG	V	GGG	G	p.V31	p.V31G	V31G	Missense	N-terminus	N-terminus	0.407	0.102	T	0.429	0.138	T	0.309	0.328	B	0.039	0.236	B	0.003	0.358	N	1	0.81	D	0.805	0.202	L	-0.77	0.735
chr3	11017304	G	A	chr3:11017304:G:A	chr3:11058990:G:A	TGG-A	0.00808323	CDS	ENST00000646702.1	3	428	93	c.93G	c.93G>A	31	2	GTG	V	GTA	V	p.V31	p.V31V	V31V	Synonymous	N-terminus	N-terminus	.	.	.	.	.	.	.	.	.	.	.	.	.	.	.	.	.	.	.	.	.	.	.
chr3	11017304	G	C	chr3:11017304:G:C	chr3:11058990:G:C	TGG-C	0.00232019	CDS	ENST00000646702.1	3	428	93	c.93G	c.93G>C	31	2	GTG	V	GTC	V	p.V31	p.V31V	V31V	Synonymous	N-terminus	N-terminus	.	.	.	.	.	.	.	.	.	.	.	.	.	.	.	.	.	.	.	.	.	.	.
chr3	11017304	G	T	chr3:11017304:G:T	chr3:11058990:G:T	TGG-T	0.00246987	CDS	ENST00000646702.1	3	428	93	c.93G	c.93G>T	31	2	GTG	V	GTT	V	p.V31	p.V31V	V31V	Synonymous	N-terminus	N-terminus	.	.	.	.	.	.	.	.	.	.	.	.	.	.	.	.	.	.	.	.	.	.	.
chr3	11017305	G	A	chr3:11017305:G:A	chr3:11058991:G:A	GGT-A	0.0113764	CDS	ENST00000646702.1	3	429	94	c.94G	c.94G>A	32	0	GTC	V	ATC	I	p.V32	p.V32I	V32I	Missense	N-terminus	N-terminus	0.229	0.184	T	0.206	0.271	T	0.013	0.166	B	0.008	0.137	B	0.029	0.255	N	1	0.81	D	0.975	0.245	L	-0.74	0.732
chr3	11017305	G	C	chr3:11017305:G:C	chr3:11058991:G:C	GGT-C	0.00299379	CDS	ENST00000646702.1	3	429	94	c.94G	c.94G>C	32	0	GTC	V	CTC	L	p.V32	p.V32L	V32L	Missense	N-terminus	N-terminus	0.332	0.13	T	0.298	0.205	T	0.003	0.112	B	0.003	0.087	B	0.029	0.255	N	1	0.81	D	0.975	0.245	L	-0.73	0.731
chr3	11017305	G	T	chr3:11017305:G:T	chr3:11058991:G:T	GGT-T	0.00381708	CDS	ENST00000646702.1	3	429	94	c.94G	c.94G>T	32	0	GTC	V	TTC	F	p.V32	p.V32F	V32F	Missense	N-terminus	N-terminus	0.054	0.386	T	0.05	0.481	T	0.779	0.442	P	0.246	0.389	B	0.029	0.255	N	1	0.81	D	0.975	0.245	L	-0.82	0.741
chr3	11017306	T	A	chr3:11017306:T:A	chr3:11058992:T:A	GTC-A	0.000673602	CDS	ENST00000646702.1	3	430	95	c.95T	c.95T>A	32	1	GTC	V	GAC	D	p.V32	p.V32D	V32D	Missense	N-terminus	N-terminus	0.621	0.053	T	0.636	0.071	T	0.877	0.482	P	0.296	0.409	B	0.029	0.255	N	1	0.81	D	0.975	0.245	L	-0.82	0.741
chr3	11017306	T	C	chr3:11017306:T:C	chr3:11058992:T:C	GTC-C	0.00254472	CDS	ENST00000646702.1	3	430	95	c.95T	c.95T>C	32	1	GTC	V	GCC	A	p.V32	p.V32A	V32A	Missense	N-terminus	N-terminus	0.786	0.032	T	0.777	0.044	T	0.001	0.075	B	0.003	0.087	B	0.029	0.255	N	1	0.81	D	0.975	0.245	L	-0.72	0.73
chr3	11017306	T	G	chr3:11017306:T:G	chr3:11058992:T:G	GTC-G	0.00112267	CDS	ENST00000646702.1	3	430	95	c.95T	c.95T>G	32	1	GTC	V	GGC	G	p.V32	p.V32G	V32G	Missense	N-terminus	N-terminus	0.431	0.095	T	0.378	0.161	T	0.003	0.112	B	0.003	0.087	B	0.029	0.255	N	1	0.81	D	0.975	0.245	L	-0.82	0.741
chr3	11017307	C	A	chr3:11017307:C:A	chr3:11058993:C:A	TCA-A	0.00157174	CDS	ENST00000646702.1	3	431	96	c.96C	c.96C>A	32	2	GTC	V	GTA	V	p.V32	p.V32V	V32V	Synonymous	N-terminus	N-terminus	.	.	.	.	.	.	.	.	.	.	.	.	.	.	.	.	.	.	.	.	.	.	.
chr3	11017307	C	G	chr3:11017307:C:G	chr3:11058993:C:G	TCA-G	0.00209565	CDS	ENST00000646702.1	3	431	96	c.96C	c.96C>G	32	2	GTC	V	GTG	V	p.V32	p.V32V	V32V	Synonymous	N-terminus	N-terminus	.	.	.	.	.	.	.	.	.	.	.	.	.	.	.	.	.	.	.	.	.	.	.
chr3	11017307	C	T	chr3:11017307:C:T	chr3:11058993:C:T	TCA-T	0.00576304	CDS	ENST00000646702.1	3	431	96	c.96C	c.96C>T	32	2	GTC	V	GTT	V	p.V32	p.V32V	V32V	Synonymous	N-terminus	N-terminus	.	.	.	.	.	.	.	.	.	.	.	.	.	.	.	.	.	.	.	.	.	.	.
chr3	11017308	A	C	chr3:11017308:A:C	chr3:11058994:A:C	CAA-C	0.00202081	CDS	ENST00000646702.1	3	432	97	c.97A	c.97A>C	33	0	AAG	K	CAG	Q	p.K33	p.K33Q	K33Q	Missense	N-terminus	N-terminus	0.52	0.073	T	0.307	0.199	T	0.475	0.366	P	0.1	0.307	B	0.008	0.309	N	1	0.81	D	0.975	0.245	L	-0.76	0.734
chr3	11017308	A	G	chr3:11017308:A:G	chr3:11058994:A:G	CAA-G	0.00389192	CDS	ENST00000646702.1	3	432	97	c.97A	c.97A>G	33	0	AAG	K	GAG	E	p.K33	p.K33E	K33E	Missense	N-terminus	N-terminus	0.922	0.023	T	0.765	0.046	T	0.085	0.249	B	0.026	0.208	B	0.008	0.309	N	1	0.81	D	0.975	0.245	L	-0.72	0.73
chr3	11017308	A	T	chr3:11017308:A:T	chr3:11058994:A:T	CAA-T	0.000299379	CDS	ENST00000646702.1	3	432	97	c.97A	c.97A>T	33	0	AAG	K	TAG	X	p.K33	p.K33X	K33X	PTV	N-terminus	N-terminus	.	.	.	.	.	.	.	.	.	.	.	.	0.008	0.309	N	1	0.81	A	.	.	.	.	.
chr3	11017309	A	C	chr3:11017309:A:C	chr3:11058995:A:C	AAG-C	0.00187112	CDS	ENST00000646702.1	3	433	98	c.98A	c.98A>C	33	1	AAG	K	ACG	T	p.K33	p.K33T	K33T	Missense	N-terminus	N-terminus	0.5	0.077	T	0.347	0.176	T	0.006	0.136	B	0.002	0.069	B	0.008	0.309	N	1	0.81	D	0.975	0.245	L	-0.76	0.734
chr3	11017309	A	G	chr3:11017309:A:G	chr3:11058995:A:G	AAG-G	0.00523913	CDS	ENST00000646702.1	3	433	98	c.98A	c.98A>G	33	1	AAG	K	AGG	R	p.K33	p.K33R	K33R	Missense	N-terminus	N-terminus	0.465	0.086	T	0.341	0.18	T	0.309	0.328	B	0.073	0.281	B	0.008	0.309	N	1	0.81	D	0.975	0.245	L	-0.77	0.735
chr3	11017309	A	T	chr3:11017309:A:T	chr3:11058995:A:T	AAG-T	0.000898136	CDS	ENST00000646702.1	3	433	98	c.98A	c.98A>T	33	1	AAG	K	ATG	M	p.K33	p.K33M	K33M	Missense	N-terminus	N-terminus	0.12	0.279	T	0.064	0.449	T	0.761	0.436	P	0.215	0.375	B	0.008	0.309	N	1	0.81	D	0.975	0.245	L	-0.84	0.743
chr3	11017310	G	A	chr3:11017310:G:A	chr3:11058996:G:A	AGG-A	0.0123494	CDS	ENST00000646702.1	3	434	99	c.99G	c.99G>A	33	2	AAG	K	AAA	K	p.K33	p.K33K	K33K	Synonymous	N-terminus	N-terminus	.	.	.	.	.	.	.	.	.	.	.	.	.	.	.	.	.	.	.	.	.	.	.
chr3	11017310	G	C	chr3:11017310:G:C	chr3:11058996:G:C	AGG-C	0.00456553	CDS	ENST00000646702.1	3	434	99	c.99G	c.99G>C	33	2	AAG	K	AAC	N	p.K33	p.K33N	K33N	Missense	N-terminus	N-terminus	0.417	0.099	T	0.233	0.249	T	0.001	0.075	B	0.001	0.044	B	0.008	0.309	N	0.999	0.81	D	0.975	0.245	L	-0.78	0.736
chr3	11017310	G	T	chr3:11017310:G:T	chr3:11058996:G:T	AGG-T	0.00254472	CDS	ENST00000646702.1	3	434	99	c.99G	c.99G>T	33	2	AAG	K	AAT	N	p.K33	p.K33N	K33N	Missense	N-terminus	N-terminus	0.417	0.099	T	0.233	0.249	T	0.001	0.075	B	0.001	0.044	B	0.008	0.309	N	0.999	0.81	D	0.975	0.245	L	-0.78	0.736
chr3	11017311	G	A	chr3:11017311:G:A	chr3:11058997:G:A	GGT-A	0.0113764	CDS	ENST00000646702.1	3	435	100	c.100G	c.100G>A	34	0	GTG	V	ATG	M	p.V34	p.V34M	V34M	Missense	N-terminus	N-terminus	0.123	0.275	T	0.117	0.364	T	0.906	0.5	P	0.36	0.432	B	0.095	0.202	N	0.926	0.81	D	0.895	0.224	L	-0.77	0.735
chr3	11017311	G	C	chr3:11017311:G:C	chr3:11058997:G:C	GGT-C	0.00299379	CDS	ENST00000646702.1	3	435	100	c.100G	c.100G>C	34	0	GTG	V	CTG	L	p.V34	p.V34L	V34L	Missense	N-terminus	N-terminus	0.308	0.141	T	0.321	0.191	T	0.085	0.249	B	0.026	0.208	B	0.095	0.202	N	0.92	0.81	D	0.895	0.224	L	-0.67	0.725
chr3	11017311	G	T	chr3:11017311:G:T	chr3:11058997:G:T	GGT-T	0.00381708	CDS	ENST00000646702.1	3	435	100	c.100G	c.100G>T	34	0	GTG	V	TTG	L	p.V34	p.V34L	V34L	Missense	N-terminus	N-terminus	0.308	0.141	T	0.321	0.191	T	0.085	0.249	B	0.026	0.208	B	0.095	0.202	N	0.915	0.81	D	0.895	0.224	L	-0.67	0.725
chr3	11017312	T	A	chr3:11017312:T:A	chr3:11058998:T:A	GTG-A	0.00179627	CDS	ENST00000646702.1	3	436	101	c.101T	c.101T>A	34	1	GTG	V	GAG	E	p.V34	p.V34E	V34E	Missense	N-terminus	N-terminus	1	0.01	T	1	0.012	T	0.001	0.075	B	0.001	0.044	B	0.095	0.202	N	0.996	0.81	D	0.895	0.224	L	-0.73	0.731
chr3	11017312	T	C	chr3:11017312:T:C	chr3:11058998:T:C	GTG-C	0.00538882	CDS	ENST00000646702.1	3	436	101	c.101T	c.101T>C	34	1	GTG	V	GCG	A	p.V34	p.V34A	V34A	Missense	N-terminus	N-terminus	0.79	0.032	T	0.751	0.048	T	0.001	0.075	B	0.001	0.044	B	0.095	0.202	N	0.926	0.81	D	0.895	0.224	L	-0.7	0.728
chr3	11017312	T	G	chr3:11017312:T:G	chr3:11058998:T:G	GTG-G	0.00194596	CDS	ENST00000646702.1	3	436	101	c.101T	c.101T>G	34	1	GTG	V	GGG	G	p.V34	p.V34G	V34G	Missense	N-terminus	N-terminus	0.404	0.103	T	0.386	0.157	T	0.001	0.075	B	0.001	0.044	B	0.095	0.202	N	1	0.81	D	0.895	0.224	L	-0.78	0.736
chr3	11017313	G	A	chr3:11017313:G:A	chr3:11058999:G:A	TGC-A	0.00755931	CDS	ENST00000646702.1	3	437	102	c.102G	c.102G>A	34	2	GTG	V	GTA	V	p.V34	p.V34V	V34V	Synonymous	N-terminus	N-terminus	.	.	.	.	.	.	.	.	.	.	.	.	.	.	.	.	.	.	.	.	.	.	.
chr3	11017313	G	C	chr3:11017313:G:C	chr3:11058999:G:C	TGC-C	0.00269441	CDS	ENST00000646702.1	3	437	102	c.102G	c.102G>C	34	2	GTG	V	GTC	V	p.V34	p.V34V	V34V	Synonymous	N-terminus	N-terminus	.	.	.	.	.	.	.	.	.	.	.	.	.	.	.	.	.	.	.	.	.	.	.
chr3	11017313	G	T	chr3:11017313:G:T	chr3:11058999:G:T	TGC-T	0.00291894	CDS	ENST00000646702.1	3	437	102	c.102G	c.102G>T	34	2	GTG	V	GTT	V	p.V34	p.V34V	V34V	Synonymous	N-terminus	N-terminus	.	.	.	.	.	.	.	.	.	.	.	.	.	.	.	.	.	.	.	.	.	.	.
chr3	11017314	C	A	chr3:11017314:C:A	chr3:11059000:C:A	GCA-A	0.0028441	CDS	ENST00000646702.1	3	438	103	c.103C	c.103C>A	35	0	CAG	Q	AAG	K	p.Q35	p.Q35K	Q35K	Missense	N-terminus	N-terminus	0.504	0.076	T	0.392	0.154	T	0.001	0.075	B	0.001	0.044	B	0.008	0.308	N	0.986	0.81	D	0.895	0.224	L	-0.65	0.722
chr3	11017314	C	G	chr3:11017314:C:G	chr3:11059000:C:G	GCA-G	0.00254472	CDS	ENST00000646702.1	3	438	103	c.103C	c.103C>G	35	0	CAG	Q	GAG	E	p.Q35	p.Q35E	Q35E	Missense	N-terminus	N-terminus	1	0.01	T	1	0.012	T	0.001	0.075	B	0.001	0.044	B	0.008	0.308	N	0.972	0.81	D	0.55	0.145	N	-0.64	0.721
chr3	11017314	C	T	chr3:11017314:C:T	chr3:11059000:C:T	GCA-T	0.00681087	CDS	ENST00000646702.1	3	438	103	c.103C	c.103C>T	35	0	CAG	Q	TAG	X	p.Q35	p.Q35X	Q35X	PTV	N-terminus	N-terminus	.	.	.	.	.	.	.	.	.	.	.	.	0.008	0.308	N	1	0.81	A	.	.	.	.	.
chr3	11017315	A	C	chr3:11017315:A:C	chr3:11059001:A:C	CAG-C	0.00299379	CDS	ENST00000646702.1	3	439	104	c.104A	c.104A>C	35	1	CAG	Q	CCG	P	p.Q35	p.Q35P	Q35P	Missense	N-terminus	N-terminus	0.195	0.208	T	0.107	0.377	T	0.475	0.366	P	0.133	0.331	B	0.008	0.308	N	0.999	0.81	D	0.895	0.224	L	-0.77	0.735
chr3	11017315	A	G	chr3:11017315:A:G	chr3:11059001:A:G	CAG-G	0.0107028	CDS	ENST00000646702.1	3	439	104	c.104A	c.104A>G	35	1	CAG	Q	CGG	R	p.Q35	p.Q35R	Q35R	Missense	N-terminus	N-terminus	0.333	0.13	T	0.235	0.248	T	0.183	0.292	B	0.039	0.236	B	0.008	0.308	N	0.983	0.81	D	0.895	0.224	L	-0.72	0.73
chr3	11017315	A	T	chr3:11017315:A:T	chr3:11059001:A:T	CAG-T	0.00157174	CDS	ENST00000646702.1	3	439	104	c.104A	c.104A>T	35	1	CAG	Q	CTG	L	p.Q35	p.Q35L	Q35L	Missense	N-terminus	N-terminus	0.116	0.284	T	0.086	0.409	T	0.183	0.292	B	0.039	0.236	B	0.008	0.308	N	0.999	0.81	D	0.895	0.224	L	-0.74	0.732
chr3	11017316	G	A	chr3:11017316:G:A	chr3:11059002:G:A	AGA-A	0.00763416	CDS	ENST00000646702.1	3	440	105	c.105G	c.105G>A	35	2	CAG	Q	CAA	Q	p.Q35	p.Q35Q	Q35Q	Synonymous	N-terminus	N-terminus	.	.	.	.	.	.	.	.	.	.	.	.	.	.	.	.	.	.	.	.	.	.	.
chr3	11017316	G	C	chr3:11017316:G:C	chr3:11059002:G:C	AGA-C	0.00493975	CDS	ENST00000646702.1	3	440	105	c.105G	c.105G>C	35	2	CAG	Q	CAC	H	p.Q35	p.Q35H	Q35H	Missense	N-terminus	N-terminus	0.063	0.367	T	0.034	0.527	D	0.761	0.436	P	0.275	0.401	B	0.008	0.308	N	1	0.81	D	0.895	0.224	L	-0.77	0.735
chr3	11017316	G	T	chr3:11017316:G:T	chr3:11059002:G:T	AGA-T	0.00202081	CDS	ENST00000646702.1	3	440	105	c.105G	c.105G>T	35	2	CAG	Q	CAT	H	p.Q35	p.Q35H	Q35H	Missense	N-terminus	N-terminus	0.063	0.367	T	0.034	0.527	D	0.761	0.436	P	0.275	0.401	B	0.008	0.308	N	1	0.81	D	0.895	0.224	L	-0.77	0.735
chr3	11017317	A	C	chr3:11017317:A:C	chr3:11059003:A:C	GAA-C	0.00187112	CDS	ENST00000646702.1	3	441	106	c.106A	c.106A>C	36	0	AAG	K	CAG	Q	p.K36	p.K36Q	K36Q	Missense	N-terminus	N-terminus	0.205	0.2	T	0.302	0.202	T	0.055	0.227	B	0.008	0.137	B	0	0.486	D	1	0.81	D	0.975	0.245	L	-0.77	0.735
chr3	11017317	A	G	chr3:11017317:A:G	chr3:11059003:A:G	GAA-G	0.0021705	CDS	ENST00000646702.1	3	441	106	c.106A	c.106A>G	36	0	AAG	K	GAG	E	p.K36	p.K36E	K36E	Missense	N-terminus	N-terminus	0.439	0.093	T	0.574	0.087	T	0.006	0.136	B	0.003	0.087	B	0	0.486	D	1	0.81	D	0.975	0.245	L	-0.73	0.731
chr3	11017317	A	T	chr3:11017317:A:T	chr3:11059003:A:T	GAA-T	0.000374223	CDS	ENST00000646702.1	3	441	106	c.106A	c.106A>T	36	0	AAG	K	TAG	X	p.K36	p.K36X	K36X	PTV	N-terminus	N-terminus	.	.	.	.	.	.	.	.	.	.	.	.	0	0.486	D	1	0.81	A	.	.	.	.	.
chr3	11017318	A	C	chr3:11017318:A:C	chr3:11059004:A:C	AAG-C	0.00187112	CDS	ENST00000646702.1	3	442	107	c.107A	c.107A>C	36	1	AAG	K	ACG	T	p.K36	p.K36T	K36T	Missense	N-terminus	N-terminus	0.147	0.25	T	0.217	0.261	T	0.024	0.191	B	0.008	0.137	B	0	0.486	D	1	0.81	D	0.975	0.245	L	-0.79	0.737
chr3	11017318	A	G	chr3:11017318:A:G	chr3:11059004:A:G	AAG-G	0.00523913	CDS	ENST00000646702.1	3	442	107	c.107A	c.107A>G	36	1	AAG	K	AGG	R	p.K36	p.K36R	K36R	Missense	N-terminus	N-terminus	0.22	0.19	T	0.29	0.21	T	0.483	0.368	P	0.084	0.293	B	0	0.486	D	1	0.81	D	0.975	0.245	L	-0.79	0.737
chr3	11017318	A	T	chr3:11017318:A:T	chr3:11059004:A:T	AAG-T	0.000898136	CDS	ENST00000646702.1	3	442	107	c.107A	c.107A>T	36	1	AAG	K	ATG	M	p.K36	p.K36M	K36M	Missense	N-terminus	N-terminus	0.014	0.532	D	0.019	0.592	D	0.993	0.656	D	0.628	0.517	P	0	0.486	D	1	0.81	D	0.975	0.245	L	-0.86	0.745
chr3	11017319	G	A	chr3:11017319:G:A	chr3:11059005:G:A	AGA-A	0.00763416	CDS	ENST00000646702.1	3	443	108	c.108G	c.108G>A	36	2	AAG	K	AAA	K	p.K36	p.K36K	K36K	Synonymous	N-terminus	N-terminus	.	.	.	.	.	.	.	.	.	.	.	.	.	.	.	.	.	.	.	.	.	.	.
chr3	11017319	G	C	chr3:11017319:G:C	chr3:11059005:G:C	AGA-C	0.00493975	CDS	ENST00000646702.1	3	443	108	c.108G	c.108G>C	36	2	AAG	K	AAC	N	p.K36	p.K36N	K36N	Missense	N-terminus	N-terminus	0.21	0.196	T	0.211	0.266	T	0.651	0.407	P	0.153	0.343	B	0	0.486	D	1	0.81	D	0.975	0.245	L	-0.8	0.738
chr3	11017319	G	T	chr3:11017319:G:T	chr3:11059005:G:T	AGA-T	0.00202081	CDS	ENST00000646702.1	3	443	108	c.108G	c.108G>T	36	2	AAG	K	AAT	N	p.K36	p.K36N	K36N	Missense	N-terminus	N-terminus	0.21	0.196	T	0.211	0.266	T	0.651	0.407	P	0.153	0.343	B	0	0.486	D	1	0.81	D	0.975	0.245	L	-0.8	0.738
chr3	11017320	A	C	chr3:11017320:A:C	chr3:11059006:A:C	GAA-C	0.00187112	CDS	ENST00000646702.1	3	444	109	c.109A	c.109A>C	37	0	AAG	K	CAG	Q	p.K37	p.K37Q	K37Q	Missense	N-terminus	N-terminus	0.255	0.168	T	0.226	0.254	T	0.009	0.151	B	0.006	0.121	B	0	0.486	D	0.783	0.81	D	0.345	0.112	N	-0.76	0.734
chr3	11017320	A	G	chr3:11017320:A:G	chr3:11059006:A:G	GAA-G	0.0021705	CDS	ENST00000646702.1	3	444	109	c.109A	c.109A>G	37	0	AAG	K	GAG	E	p.K37	p.K37E	K37E	Missense	N-terminus	N-terminus	0.599	0.057	T	0.521	0.104	T	0.055	0.227	B	0.03	0.217	B	0	0.486	D	0.858	0.81	D	0.695	0.18	N	-0.71	0.729
chr3	11017320	A	T	chr3:11017320:A:T	chr3:11059006:A:T	GAA-T	0.000374223	CDS	ENST00000646702.1	3	444	109	c.109A	c.109A>T	37	0	AAG	K	TAG	X	p.K37	p.K37X	K37X	PTV	N-terminus	N-terminus	.	.	.	.	.	.	.	.	.	.	.	.	0	0.486	D	1	0.81	A	.	.	.	.	.
chr3	11017321	A	C	chr3:11017321:A:C	chr3:11059007:A:C	AAG-C	0.00187112	CDS	ENST00000646702.1	3	445	110	c.110A	c.110A>C	37	1	AAG	K	ACG	T	p.K37	p.K37T	K37T	Missense	N-terminus	N-terminus	0.363	0.118	T	0.165	0.309	T	0.001	0.075	B	0.002	0.069	B	0	0.486	D	0.655	0.81	D	0.695	0.18	N	-0.78	0.736
chr3	11017321	A	G	chr3:11017321:A:G	chr3:11059007:A:G	AAG-G	0.00523913	CDS	ENST00000646702.1	3	445	110	c.110A	c.110A>G	37	1	AAG	K	AGG	R	p.K37	p.K37R	K37R	Missense	N-terminus	N-terminus	0.395	0.107	T	0.202	0.274	T	0.124	0.268	B	0.045	0.245	B	0	0.486	D	1	0.81	D	0.695	0.18	N	-0.77	0.735
chr3	11017321	A	T	chr3:11017321:A:T	chr3:11059007:A:T	AAG-T	0.000898136	CDS	ENST00000646702.1	3	445	110	c.110A	c.110A>T	37	1	AAG	K	ATG	M	p.K37	p.K37M	K37M	Missense	N-terminus	N-terminus	0.036	0.434	D	0.024	0.566	D	0.883	0.485	P	0.372	0.436	B	0	0.486	D	0.81	0.81	D	0.695	0.18	N	-0.85	0.744
chr3	11017322	G	A	chr3:11017322:G:A	chr3:11059008:G:A	AGG-A	0.0123494	CDS	ENST00000646702.1	3	446	111	c.111G	c.111G>A	37	2	AAG	K	AAA	K	p.K37	p.K37K	K37K	Synonymous	N-terminus	N-terminus	.	.	.	.	.	.	.	.	.	.	.	.	.	.	.	.	.	.	.	.	.	.	.
chr3	11017322	G	C	chr3:11017322:G:C	chr3:11059008:G:C	AGG-C	0.00456553	CDS	ENST00000646702.1	3	446	111	c.111G	c.111G>C	37	2	AAG	K	AAC	N	p.K37	p.K37N	K37N	Missense	N-terminus	N-terminus	0.208	0.198	T	0.194	0.281	T	0.001	0.075	B	0.001	0.044	B	0	0.486	D	0.922	0.81	D	0.695	0.18	N	-0.78	0.736
chr3	11017322	G	T	chr3:11017322:G:T	chr3:11059008:G:T	AGG-T	0.00254472	CDS	ENST00000646702.1	3	446	111	c.111G	c.111G>T	37	2	AAG	K	AAT	N	p.K37	p.K37N	K37N	Missense	N-terminus	N-terminus	0.208	0.198	T	0.194	0.281	T	0.001	0.075	B	0.001	0.044	B	0	0.486	D	0.925	0.81	D	0.695	0.18	N	-0.78	0.736
chr3	11017323	G	A	chr3:11017323:G:A	chr3:11059009:G:A	GGC-A	0.00950528	CDS	ENST00000646702.1	3	447	112	c.112G	c.112G>A	38	0	GCG	A	ACG	T	p.A38	p.A38T	A38T	Missense	N-terminus	N-terminus	0.526	0.071	T	0.541	0.097	T	0	0.029	B	0	0.014	B	0.253	0.155	N	1	0.81	D	0	0.065	N	-0.75	0.733
chr3	11017323	G	C	chr3:11017323:G:C	chr3:11059009:G:C	GGC-C	0.00254472	CDS	ENST00000646702.1	3	447	112	c.112G	c.112G>C	38	0	GCG	A	CCG	P	p.A38	p.A38P	A38P	Missense	N-terminus	N-terminus	0.252	0.17	T	0.266	0.226	T	0.04	0.212	B	0.016	0.177	B	0.253	0.155	N	0.565	0.81	D	0	0.065	N	-0.81	0.739
chr3	11017323	G	T	chr3:11017323:G:T	chr3:11059009:G:T	GGC-T	0.00464037	CDS	ENST00000646702.1	3	447	112	c.112G	c.112G>T	38	0	GCG	A	TCG	S	p.A38	p.A38S	A38S	Missense	N-terminus	N-terminus	0.683	0.044	T	0.73	0.052	T	0	0.029	B	0	0.014	B	0.253	0.155	N	1	0.81	D	0	0.065	N	-0.72	0.73
chr3	11017324	C	A	chr3:11017324:C:A	chr3:11059010:C:A	GCG-A	0.00366739	CDS	ENST00000646702.1	3	448	113	c.113C	c.113C>A	38	1	GCG	A	GAG	E	p.A38	p.A38E	A38E	Missense	N-terminus	N-terminus	1	0.01	T	1	0.012	T	0	0.029	B	0.001	0.044	B	0.253	0.155	N	0.998	0.44	D	0	0.065	N	-0.71	0.729
chr3	11017324	C	G	chr3:11017324:C:G	chr3:11059010:C:G	GCG-G	0.00269441	CDS	ENST00000646702.1	3	448	113	c.113C	c.113C>G	38	1	GCG	A	GGG	G	p.A38	p.A38G	A38G	Missense	N-terminus	N-terminus	0.376	0.113	T	0.384	0.158	T	0	0.029	B	0	0.014	B	0.253	0.155	N	0.998	0.441	D	-0.345	0.033	N	-0.79	0.737
chr3	11017324	C	T	chr3:11017324:C:T	chr3:11059010:C:T	GCG-T	0.0425118	CDS	ENST00000646702.1	3	448	113	c.113C	c.113C>T	38	1	GCG	A	GTG	V	p.A38	p.A38V	A38V	Missense	N-terminus	N-terminus	0.262	0.165	T	0.274	0.221	T	0.001	0.075	B	0.001	0.044	B	0.253	0.155	N	0.997	0.438	D	0	0.065	N	-0.75	0.733
chr3	11017325	G	A	chr3:11017325:G:A	chr3:11059011:G:A	CGG-A	0.0598758	CDS	ENST00000646702.1	3	449	114	c.114G	c.114G>A	38	2	GCG	A	GCA	A	p.A38	p.A38A	A38A	Synonymous	N-terminus	N-terminus	.	.	.	.	.	.	.	.	.	.	.	.	.	.	.	.	.	.	.	.	.	.	.
chr3	11017325	G	C	chr3:11017325:G:C	chr3:11059011:G:C	CGG-C	0.00396677	CDS	ENST00000646702.1	3	449	114	c.114G	c.114G>C	38	2	GCG	A	GCC	A	p.A38	p.A38A	A38A	Synonymous	N-terminus	N-terminus	.	.	.	.	.	.	.	.	.	.	.	.	.	.	.	.	.	.	.	.	.	.	.
chr3	11017325	G	T	chr3:11017325:G:T	chr3:11059011:G:T	CGG-T	0.00276925	CDS	ENST00000646702.1	3	449	114	c.114G	c.114G>T	38	2	GCG	A	GCT	A	p.A38	p.A38A	A38A	Synonymous	N-terminus	N-terminus	.	.	.	.	.	.	.	.	.	.	.	.	.	.	.	.	.	.	.	.	.	.	.
chr3	11017326	G	A	chr3:11017326:G:A	chr3:11059012:G:A	GGC-A	0.00950528	CDS	ENST00000646702.1	3	450	115	c.115G	c.115G>A	39	0	GCA	A	ACA	T	p.A39	p.A39T	A39T	Missense	N-terminus	N-terminus	0.54	0.068	T	0.532	0.1	T	0	0.029	B	0	0.014	B	0.273	0.151	N	1	0.09	N	0	0.065	N	-0.74	0.732
chr3	11017326	G	C	chr3:11017326:G:C	chr3:11059012:G:C	GGC-C	0.00254472	CDS	ENST00000646702.1	3	450	115	c.115G	c.115G>C	39	0	GCA	A	CCA	P	p.A39	p.A39P	A39P	Missense	N-terminus	N-terminus	0.307	0.142	T	0.266	0.226	T	0.066	0.236	B	0.024	0.203	B	0.273	0.151	N	1	0.09	N	0.345	0.112	N	-0.81	0.739
chr3	11017326	G	T	chr3:11017326:G:T	chr3:11059012:G:T	GGC-T	0.00464037	CDS	ENST00000646702.1	3	450	115	c.115G	c.115G>T	39	0	GCA	A	TCA	S	p.A39	p.A39S	A39S	Missense	N-terminus	N-terminus	0.687	0.043	T	0.715	0.054	T	0.003	0.112	B	0.005	0.112	B	0.273	0.151	N	1	0.09	N	0	0.065	N	-0.7	0.728
chr3	11017327	C	A	chr3:11017327:C:A	chr3:11059013:C:A	GCA-A	0.0028441	CDS	ENST00000646702.1	3	451	116	c.116C	c.116C>A	39	1	GCA	A	GAA	E	p.A39	p.A39E	A39E	Missense	N-terminus	N-terminus	1	0.01	T	1	0.012	T	0	0.029	B	0	0.014	B	0.273	0.151	N	1	0.09	N	0.345	0.112	N	-0.69	0.727
chr3	11017327	C	G	chr3:11017327:C:G	chr3:11059013:C:G	GCA-G	0.00254472	CDS	ENST00000646702.1	3	451	116	c.116C	c.116C>G	39	1	GCA	A	GGA	G	p.A39	p.A39G	A39G	Missense	N-terminus	N-terminus	0.438	0.093	T	0.374	0.163	T	0	0.029	B	0	0.014	B	0.273	0.151	N	1	0.09	N	0.345	0.112	N	-0.78	0.736
chr3	11017327	C	T	chr3:11017327:C:T	chr3:11059013:C:T	GCA-T	0.00681087	CDS	ENST00000646702.1	3	451	116	c.116C	c.116C>T	39	1	GCA	A	GTA	V	p.A39	p.A39V	A39V	Missense	N-terminus	N-terminus	0.271	0.16	T	0.267	0.226	T	0.007	0.142	B	0.008	0.137	B	0.273	0.151	N	1	0.09	N	0.345	0.112	N	-0.78	0.736
chr3	11017328	A	C	chr3:11017328:A:C	chr3:11059014:A:C	CAG-C	0.00299379	CDS	ENST00000646702.1	3	452	117	c.117A	c.117A>C	39	2	GCA	A	GCC	A	p.A39	p.A39A	A39A	Synonymous	N-terminus	N-terminus	.	.	.	.	.	.	.	.	.	.	.	.	.	.	.	.	.	.	.	.	.	.	.
chr3	11017328	A	G	chr3:11017328:A:G	chr3:11059014:A:G	CAG-G	0.0107028	CDS	ENST00000646702.1	3	452	117	c.117A	c.117A>G	39	2	GCA	A	GCG	A	p.A39	p.A39A	A39A	Synonymous	N-terminus	N-terminus	.	.	.	.	.	.	.	.	.	.	.	.	.	.	.	.	.	.	.	.	.	.	.
chr3	11017328	A	T	chr3:11017328:A:T	chr3:11059014:A:T	CAG-T	0.00157174	CDS	ENST00000646702.1	3	452	117	c.117A	c.117A>T	39	2	GCA	A	GCT	A	p.A39	p.A39A	A39A	Synonymous	N-terminus	N-terminus	.	.	.	.	.	.	.	.	.	.	.	.	.	.	.	.	.	.	.	.	.	.	.
chr3	11017329	G	A	chr3:11017329:G:A	chr3:11059015:G:A	AGA-A	0.00763416	CDS	ENST00000646702.1	3	453	118	c.118G	c.118G>A	40	0	GAC	D	AAC	N	p.D40	p.D40N	D40N	Missense	N-terminus	N-terminus	0.257	0.167	T	0.279	0.217	T	0.112	0.263	B	0.031	0.219	B	0.001	0.438	D	1	0.81	D	0.345	0.112	N	-0.74	0.732
chr3	11017329	G	C	chr3:11017329:G:C	chr3:11059015:G:C	AGA-C	0.00493975	CDS	ENST00000646702.1	3	453	118	c.118G	c.118G>C	40	0	GAC	D	CAC	H	p.D40	p.D40H	D40H	Missense	N-terminus	N-terminus	0.048	0.401	D	0.058	0.462	T	0.472	0.366	P	0.243	0.388	B	0.001	0.438	D	1	0.81	D	0.345	0.112	N	-0.8	0.738
chr3	11017329	G	T	chr3:11017329:G:T	chr3:11059015:G:T	AGA-T	0.00202081	CDS	ENST00000646702.1	3	453	118	c.118G	c.118G>T	40	0	GAC	D	TAC	Y	p.D40	p.D40Y	D40Y	Missense	N-terminus	N-terminus	0.011	0.555	D	0.012	0.639	D	0.731	0.427	P	0.322	0.418	B	0.001	0.438	D	1	0.81	D	0.345	0.112	N	-0.82	0.741
chr3	11017330	A	C	chr3:11017330:A:C	chr3:11059016:A:C	GAC-C	0.00104783	CDS	ENST00000646702.1	3	454	119	c.119A	c.119A>C	40	1	GAC	D	GCC	A	p.D40	p.D40A	D40A	Missense	N-terminus	N-terminus	0.521	0.072	T	0.288	0.211	T	0	0.029	B	0.001	0.044	B	0.001	0.438	D	1	0.81	D	0.345	0.112	N	-0.73	0.731
chr3	11017330	A	G	chr3:11017330:A:G	chr3:11059016:A:G	GAC-G	0.00299379	CDS	ENST00000646702.1	3	454	119	c.119A	c.119A>G	40	1	GAC	D	GGC	G	p.D40	p.D40G	D40G	Missense	N-terminus	N-terminus	0.272	0.159	T	0.297	0.206	T	0.025	0.192	B	0.022	0.197	B	0.001	0.438	D	1	0.81	D	0.345	0.112	N	-0.77	0.735
chr3	11017330	A	T	chr3:11017330:A:T	chr3:11059016:A:T	GAC-T	0.0013472	CDS	ENST00000646702.1	3	454	119	c.119A	c.119A>T	40	1	GAC	D	GTC	V	p.D40	p.D40V	D40V	Missense	N-terminus	N-terminus	0.079	0.338	T	0.146	0.329	T	0.059	0.231	B	0.022	0.197	B	0.001	0.438	D	1	0.81	D	0.345	0.112	N	-0.8	0.738
chr3	11017331	C	A	chr3:11017331:C:A	chr3:11059017:C:A	ACC-A	0.00583789	CDS	ENST00000646702.1	3	455	120	c.120C	c.120C>A	40	2	GAC	D	GAA	E	p.D40	p.D40E	D40E	Missense	N-terminus	N-terminus	1	0.01	T	1	0.012	T	0	0.029	B	0	0.014	B	0.001	0.438	D	0.966	0.81	D	-0.46	0.028	N	-0.63	0.72
chr3	11017331	C	G	chr3:11017331:C:G	chr3:11059017:C:G	ACC-G	0.0028441	CDS	ENST00000646702.1	3	455	120	c.120C	c.120C>G	40	2	GAC	D	GAG	E	p.D40	p.D40E	D40E	Missense	N-terminus	N-terminus	1	0.01	T	1	0.012	T	0	0.029	B	0	0.014	B	0.001	0.438	D	0.964	0.81	D	-0.46	0.028	N	-0.63	0.72
chr3	11017331	C	T	chr3:11017331:C:T	chr3:11059017:C:T	ACC-T	0.0113015	CDS	ENST00000646702.1	3	455	120	c.120C	c.120C>T	40	2	GAC	D	GAT	D	p.D40	p.D40D	D40D	Synonymous	N-terminus	N-terminus	.	.	.	.	.	.	.	.	.	.	.	.	.	.	.	.	.	.	.	.	.	.	.
chr3	11017332	C	A	chr3:11017332:C:A	chr3:11059018:C:A	CCT-A	0.00209565	CDS	ENST00000646702.1	3	456	121	c.121C	c.121C>A	41	0	CTC	L	ATC	I	p.L41	p.L41I	L41I	Missense	N-terminus	N-terminus	0.495	0.079	T	0.859	0.034	T	0	0.029	B	0	0.014	B	0.006	0.325	N	0.974	0.81	D	0.345	0.112	N	-0.75	0.733
chr3	11017332	C	G	chr3:11017332:C:G	chr3:11059018:C:G	CCT-G	0.00471522	CDS	ENST00000646702.1	3	456	121	c.121C	c.121C>G	41	0	CTC	L	GTC	V	p.L41	p.L41V	L41V	Missense	N-terminus	N-terminus	0.887	0.025	T	0.802	0.04	T	0	0.029	B	0.001	0.044	B	0.006	0.325	N	0.986	0.81	D	0.345	0.112	N	-0.71	0.729
chr3	11017332	C	T	chr3:11017332:C:T	chr3:11059018:C:T	CCT-T	0.0114512	CDS	ENST00000646702.1	3	456	121	c.121C	c.121C>T	41	0	CTC	L	TTC	F	p.L41	p.L41F	L41F	Missense	N-terminus	N-terminus	0.068	0.357	T	0.348	0.176	T	0.306	0.327	B	0.067	0.275	B	0.006	0.325	N	0.997	0.81	D	0.695	0.18	N	-0.81	0.739
chr3	11017333	T	A	chr3:11017333:T:A	chr3:11059019:T:A	CTC-A	0.00157174	CDS	ENST00000646702.1	3	457	122	c.122T	c.122T>A	41	1	CTC	L	CAC	H	p.L41	p.L41H	L41H	Missense	N-terminus	N-terminus	0.046	0.406	D	0.254	0.234	T	0.771	0.439	P	0.28	0.403	B	0.006	0.325	N	1	0.81	D	0.695	0.18	N	-0.81	0.739
chr3	11017333	T	C	chr3:11017333:T:C	chr3:11059019:T:C	CTC-C	0.00396677	CDS	ENST00000646702.1	3	457	122	c.122T	c.122T>C	41	1	CTC	L	CCC	P	p.L41	p.L41P	L41P	Missense	N-terminus	N-terminus	0.069	0.355	T	0.204	0.272	T	0	0.029	B	0.002	0.069	B	0.006	0.325	N	1	0.81	D	0.695	0.18	N	-0.79	0.737
chr3	11017333	T	G	chr3:11017333:T:G	chr3:11059019:T:G	CTC-G	0.00104783	CDS	ENST00000646702.1	3	457	122	c.122T	c.122T>G	41	1	CTC	L	CGC	R	p.L41	p.L41R	L41R	Missense	N-terminus	N-terminus	0.025	0.473	D	0.173	0.301	T	0.306	0.327	B	0.067	0.275	B	0.006	0.325	N	1	0.81	D	0.695	0.18	N	-0.77	0.735
chr3	11017334	C	A	chr3:11017334:C:A	chr3:11059020:C:A	TCC-A	0.00254472	CDS	ENST00000646702.1	3	458	123	c.123C	c.123C>A	41	2	CTC	L	CTA	L	p.L41	p.L41L	L41L	Synonymous	N-terminus	N-terminus	.	.	.	.	.	.	.	.	.	.	.	.	.	.	.	.	.	.	.	.	.	.	.
chr3	11017334	C	G	chr3:11017334:C:G	chr3:11059020:C:G	TCC-G	0.00359254	CDS	ENST00000646702.1	3	458	123	c.123C	c.123C>G	41	2	CTC	L	CTG	L	p.L41	p.L41L	L41L	Synonymous	N-terminus	N-terminus	.	.	.	.	.	.	.	.	.	.	.	.	.	.	.	.	.	.	.	.	.	.	.
chr3	11017334	C	T	chr3:11017334:C:T	chr3:11059020:C:T	TCC-T	0.00913105	CDS	ENST00000646702.1	3	458	123	c.123C	c.123C>T	41	2	CTC	L	CTT	L	p.L41	p.L41L	L41L	Synonymous	N-terminus	N-terminus	.	.	.	.	.	.	.	.	.	.	.	.	.	.	.	.	.	.	.	.	.	.	.
chr3	11017335	C	A	chr3:11017335:C:A	chr3:11059021:C:A	CCC-A	0.0028441	CDS	ENST00000646702.1	3	459	124	c.124C	c.124C>A	42	0	CCC	P	ACC	T	p.P42	p.P42T	P42T	Missense	N-terminus	N-terminus	0.054	0.386	T	0.156	0.318	T	0.376	0.342	B	0.144	0.338	B	0.001	0.401	N	1	0.81	D	0.895	0.224	L	-0.75	0.733
chr3	11017335	C	G	chr3:11017335:C:G	chr3:11059021:C:G	CCC-G	0.00456553	CDS	ENST00000646702.1	3	459	124	c.124C	c.124C>G	42	0	CCC	P	GCC	A	p.P42	p.P42A	P42A	Missense	N-terminus	N-terminus	0.115	0.285	T	0.151	0.324	T	0.232	0.307	B	0.108	0.313	B	0.001	0.401	N	1	0.81	D	0.895	0.224	L	-0.72	0.73
chr3	11017335	C	T	chr3:11017335:C:T	chr3:11059021:C:T	CCC-T	0.00980466	CDS	ENST00000646702.1	3	459	124	c.124C	c.124C>T	42	0	CCC	P	TCC	S	p.P42	p.P42S	P42S	Missense	N-terminus	N-terminus	0.084	0.329	T	0.187	0.288	T	0.376	0.342	B	0.193	0.365	B	0.001	0.401	N	1	0.81	D	0.895	0.224	L	-0.73	0.731
chr3	11017336	C	A	chr3:11017336:C:A	chr3:11059022:C:A	CCC-A	0.0028441	CDS	ENST00000646702.1	3	460	125	c.125C	c.125C>A	42	1	CCC	P	CAC	H	p.P42	p.P42H	P42H	Missense	N-terminus	N-terminus	0.135	0.262	T	0.063	0.451	T	0.98	0.594	D	0.691	0.538	P	0.001	0.401	N	1	0.81	D	0.895	0.224	L	-0.77	0.735
chr3	11017336	C	G	chr3:11017336:C:G	chr3:11059022:C:G	CCC-G	0.00456553	CDS	ENST00000646702.1	3	460	125	c.125C	c.125C>G	42	1	CCC	P	CGC	R	p.P42	p.P42R	P42R	Missense	N-terminus	N-terminus	0.092	0.317	T	0.157	0.317	T	0.679	0.414	P	0.448	0.46	P	0.001	0.401	N	1	0.81	D	0.895	0.224	L	-0.73	0.731
chr3	11017336	C	T	chr3:11017336:C:T	chr3:11059022:C:T	CCC-T	0.00980466	CDS	ENST00000646702.1	3	460	125	c.125C	c.125C>T	42	1	CCC	P	CTC	L	p.P42	p.P42L	P42L	Missense	N-terminus	N-terminus	0.08	0.336	T	0.147	0.328	T	0.094	0.254	B	0.037	0.231	B	0.001	0.401	N	1	0.81	D	0.895	0.224	L	-0.78	0.736
chr3	11017337	C	A	chr3:11017337:C:A	chr3:11059023:C:A	CCG-A	0.0035177	CDS	ENST00000646702.1	3	461	126	c.126C	c.126C>A	42	2	CCC	P	CCA	P	p.P42	p.P42P	P42P	Synonymous	N-terminus	N-terminus	.	.	.	.	.	.	.	.	.	.	.	.	.	.	.	.	.	.	.	.	.	.	.
chr3	11017337	C	G	chr3:11017337:C:G	chr3:11059023:C:G	CCG-G	0.00434099	CDS	ENST00000646702.1	3	461	126	c.126C	c.126C>G	42	2	CCC	P	CCG	P	p.P42	p.P42P	P42P	Synonymous	N-terminus	N-terminus	.	.	.	.	.	.	.	.	.	.	.	.	.	.	.	.	.	.	.	.	.	.	.
chr3	11017337	C	T	chr3:11017337:C:T	chr3:11059023:C:T	CCG-T	0.0586782	CDS	ENST00000646702.1	3	461	126	c.126C	c.126C>T	42	2	CCC	P	CCT	P	p.P42	p.P42P	P42P	Synonymous	N-terminus	N-terminus	.	.	.	.	.	.	.	.	.	.	.	.	.	.	.	.	.	.	.	.	.	.	.
chr3	11017338	G	A	chr3:11017338:G:A	chr3:11059024:G:A	CGA-A	0.032782	CDS	ENST00000646702.1	3	462	127	c.127G	c.127G>A	43	0	GAC	D	AAC	N	p.D43	p.D43N	D43N	Missense	N-terminus	N-terminus	0.011	0.555	D	0.041	0.505	D	0.955	0.545	P	0.441	0.457	B	0	0.629	D	1	0.81	D	0.805	0.202	L	-0.74	0.732
chr3	11017338	G	C	chr3:11017338:G:C	chr3:11059024:G:C	CGA-C	0.00202081	CDS	ENST00000646702.1	3	462	127	c.127G	c.127G>C	43	0	GAC	D	CAC	H	p.D43	p.D43H	D43H	Missense	N-terminus	N-terminus	0.003	0.682	D	0.004	0.742	D	0.987	0.619	D	0.84	0.602	P	0	0.629	D	1	0.81	D	0.805	0.202	L	-0.8	0.738
chr3	11017338	G	T	chr3:11017338:G:T	chr3:11059024:G:T	CGA-T	0.00112267	CDS	ENST00000646702.1	3	462	127	c.127G	c.127G>T	43	0	GAC	D	TAC	Y	p.D43	p.D43Y	D43Y	Missense	N-terminus	N-terminus	0.001	0.785	D	0.001	0.834	D	0.996	0.688	D	0.886	0.629	P	0	0.629	D	1	0.81	D	0.805	0.202	L	-0.81	0.739
chr3	11017339	A	C	chr3:11017339:A:C	chr3:11059025:A:C	GAC-C	0.00104783	CDS	ENST00000646702.1	3	463	128	c.128A	c.128A>C	43	1	GAC	D	GCC	A	p.D43	p.D43A	D43A	Missense	N-terminus	N-terminus	0.064	0.365	T	0.058	0.462	T	0.003	0.112	B	0.011	0.155	B	0	0.629	D	1	0.81	D	0.805	0.202	L	-0.72	0.73
chr3	11017339	A	G	chr3:11017339:A:G	chr3:11059025:A:G	GAC-G	0.00299379	CDS	ENST00000646702.1	3	463	128	c.128A	c.128A>G	43	1	GAC	D	GGC	G	p.D43	p.D43G	D43G	Missense	N-terminus	N-terminus	0.03	0.454	D	0.011	0.648	D	0.349	0.336	B	0.185	0.36	B	0	0.629	D	1	0.81	D	0.805	0.202	L	-0.77	0.735
chr3	11017339	A	T	chr3:11017339:A:T	chr3:11059025:A:T	GAC-T	0.0013472	CDS	ENST00000646702.1	3	463	128	c.128A	c.128A>T	43	1	GAC	D	GTC	V	p.D43	p.D43V	D43V	Missense	N-terminus	N-terminus	0.006	0.614	D	0.009	0.668	D	0.653	0.408	P	0.343	0.425	B	0	0.629	D	1	0.81	D	0.805	0.202	L	-0.79	0.737
chr3	11017340	C	A	chr3:11017340:C:A	chr3:11059026:C:A	ACC-A	0.00583789	CDS	ENST00000646702.1	3	464	129	c.129C	c.129C>A	43	2	GAC	D	GAA	E	p.D43	p.D43E	D43E	Missense	N-terminus	N-terminus	1	0.01	T	1	0.012	T	0.003	0.112	B	0.007	0.13	B	0	0.629	D	0.961	0.81	D	0.255	0.098	N	-0.53	0.708
chr3	11017340	C	G	chr3:11017340:C:G	chr3:11059026:C:G	ACC-G	0.0028441	CDS	ENST00000646702.1	3	464	129	c.129C	c.129C>G	43	2	GAC	D	GAG	E	p.D43	p.D43E	D43E	Missense	N-terminus	N-terminus	1	0.01	T	1	0.012	T	0.003	0.112	B	0.007	0.13	B	0	0.629	D	0.961	0.81	D	0.255	0.098	N	-0.53	0.708
chr3	11017340	C	T	chr3:11017340:C:T	chr3:11059026:C:T	ACC-T	0.0113015	CDS	ENST00000646702.1	3	464	129	c.129C	c.129C>T	43	2	GAC	D	GAT	D	p.D43	p.D43D	D43D	Synonymous	N-terminus	N-terminus	.	.	.	.	.	.	.	.	.	.	.	.	.	.	.	.	.	.	.	.	.	.	.
chr3	11017341	C	A	chr3:11017341:C:A	chr3:11059027:C:A	CCG-A	0.0035177	CDS	ENST00000646702.1	3	465	130	c.130C	c.130C>A	44	0	CGG	R	AGG	R	p.R44	p.R44R	R44R	Synonymous	N-terminus	N-terminus	.	.	.	.	.	.	.	.	.	.	.	.	.	.	.	.	.	.	.	.	.	.	.
chr3	11017341	C	G	chr3:11017341:C:G	chr3:11059027:C:G	CCG-G	0.00434099	CDS	ENST00000646702.1	3	465	130	c.130C	c.130C>G	44	0	CGG	R	GGG	G	p.R44	p.R44G	R44G	Missense	N-terminus	N-terminus	0	0.913	D	0.002	0.794	D	1	0.906	D	0.999	0.924	D	0	0.629	D	1	0.81	D	4.03	0.969	H	-2.51	0.893
chr3	11017341	C	T	chr3:11017341:C:T	chr3:11059027:C:T	CCG-T	0.0586782	CDS	ENST00000646702.1	3	465	130	c.130C	c.130C>T	44	0	CGG	R	TGG	W	p.R44	p.R44W	R44W	Missense	N-terminus	N-terminus	0	0.913	D	0	0.928	D	1	0.906	D	1	0.974	D	0	0.629	D	1	0.81	D	4.375	0.986	H	-2.52	0.894
chr3	11017342	G	A	chr3:11017342:G:A	chr3:11059028:G:A	CGG-A	0.0598758	CDS	ENST00000646702.1	3	466	131	c.131G	c.131G>A	44	1	CGG	R	CAG	Q	p.R44	p.R44Q	R44Q	Missense	N-terminus	N-terminus	0	0.913	D	0.001	0.834	D	1	0.906	D	0.999	0.924	D	0	0.629	D	1	0.81	D	3.57	0.935	H	-2.48	0.891
chr3	11017342	G	C	chr3:11017342:G:C	chr3:11059028:G:C	CGG-C	0.00396677	CDS	ENST00000646702.1	3	466	131	c.131G	c.131G>C	44	1	CGG	R	CCG	P	p.R44	p.R44P	R44P	Missense	N-terminus	N-terminus	0	0.913	D	0.001	0.834	D	1	0.906	D	1	0.974	D	0	0.629	D	1	0.81	D	3.825	0.956	H	-2.51	0.893
chr3	11017342	G	T	chr3:11017342:G:T	chr3:11059028:G:T	CGG-T	0.00276925	CDS	ENST00000646702.1	3	466	131	c.131G	c.131G>T	44	1	CGG	R	CTG	L	p.R44	p.R44L	R44L	Missense	N-terminus	N-terminus	0	0.913	D	0.001	0.834	D	1	0.906	D	0.999	0.924	D	0	0.629	D	1	0.81	D	4.375	0.986	H	-2.5	0.892
chr3	11017343	G	A	chr3:11017343:G:A	chr3:11059029:G:A	GGG-A	0.0100292	CDS	ENST00000646702.1	3	467	132	c.132G	c.132G>A	44	2	CGG	R	CGA	R	p.R44	p.R44R	R44R	Synonymous	N-terminus	N-terminus	.	.	.	.	.	.	.	.	.	.	.	.	.	.	.	.	.	.	.	.	.	.	.
chr3	11017343	G	C	chr3:11017343:G:C	chr3:11059029:G:C	GGG-C	0.00254472	CDS	ENST00000646702.1	3	467	132	c.132G	c.132G>C	44	2	CGG	R	CGC	R	p.R44	p.R44R	R44R	Synonymous	N-terminus	N-terminus	.	.	.	.	.	.	.	.	.	.	.	.	.	.	.	.	.	.	.	.	.	.	.
chr3	11017343	G	T	chr3:11017343:G:T	chr3:11059029:G:T	GGG-T	0.00299379	CDS	ENST00000646702.1	3	467	132	c.132G	c.132G>T	44	2	CGG	R	CGT	R	p.R44	p.R44R	R44R	Synonymous	N-terminus	N-terminus	.	.	.	.	.	.	.	.	.	.	.	.	.	.	.	.	.	.	.	.	.	.	.
chr3	11017344	G	A	chr3:11017344:G:A	chr3:11059030:G:A	GGA-A	0.00725994	CDS	ENST00000646702.1	3	468	133	c.133G	c.133G>A	45	0	GAC	D	AAC	N	p.D45	p.D45N	D45N	Missense	N-terminus	N-terminus	0.039	0.425	D	0.045	0.494	D	0.608	0.395	P	0.346	0.426	B	0	0.559	D	1	0.81	D	1.82	0.478	L	-0.9	0.749
chr3	11017344	G	C	chr3:11017344:G:C	chr3:11059030:G:C	GGA-C	0.00426615	CDS	ENST00000646702.1	3	468	133	c.133G	c.133G>C	45	0	GAC	D	CAC	H	p.D45	p.D45H	D45H	Missense	N-terminus	N-terminus	0.018	0.507	D	0.025	0.562	D	0.917	0.507	P	0.776	0.571	P	0	0.559	D	1	0.81	D	1.82	0.478	L	-0.97	0.757
chr3	11017344	G	T	chr3:11017344:G:T	chr3:11059030:G:T	GGA-T	0.00239503	CDS	ENST00000646702.1	3	468	133	c.133G	c.133G>T	45	0	GAC	D	TAC	Y	p.D45	p.D45Y	D45Y	Missense	N-terminus	N-terminus	0.009	0.575	D	0.012	0.639	D	0.971	0.572	D	0.837	0.6	P	0	0.559	D	1	0.81	D	2.37	0.683	M	-0.98	0.758
chr3	11017345	A	C	chr3:11017345:A:C	chr3:11059031:A:C	GAC-C	0.00104783	CDS	ENST00000646702.1	3	469	134	c.134A	c.134A>C	45	1	GAC	D	GCC	A	p.D45	p.D45A	D45A	Missense	N-terminus	N-terminus	0.076	0.343	T	0.102	0.385	T	0.243	0.31	B	0.197	0.367	B	0	0.559	D	0.999	0.81	D	0.895	0.224	L	-0.92	0.751
chr3	11017345	A	G	chr3:11017345:A:G	chr3:11059031:A:G	GAC-G	0.00299379	CDS	ENST00000646702.1	3	469	134	c.134A	c.134A>G	45	1	GAC	D	GGC	G	p.D45	p.D45G	D45G	Missense	N-terminus	N-terminus	0.793	0.032	T	0.591	0.082	T	0.001	0.075	B	0.005	0.112	B	0	0.559	D	0.999	0.81	D	-1.045	0.011	N	-0.72	0.73
chr3	11017345	A	T	chr3:11017345:A:T	chr3:11059031:A:T	GAC-T	0.0013472	CDS	ENST00000646702.1	3	469	134	c.134A	c.134A>T	45	1	GAC	D	GTC	V	p.D45	p.D45V	D45V	Missense	N-terminus	N-terminus	0.035	0.437	D	0.042	0.502	D	0.608	0.395	P	0.502	0.477	P	0	0.559	D	1	0.81	D	1.27	0.321	L	-0.98	0.758
chr3	11017346	C	A	chr3:11017346:C:A	chr3:11059032:C:A	ACA-A	0.00306863	CDS	ENST00000646702.1	3	470	135	c.135C	c.135C>A	45	2	GAC	D	GAA	E	p.D45	p.D45E	D45E	Missense	N-terminus	N-terminus	1	0.01	T	1	0.012	T	0.002	0.099	B	0.005	0.112	B	0	0.559	D	0.857	0.81	D	-0.99	0.012	N	-0.7	0.728
chr3	11017346	C	G	chr3:11017346:C:G	chr3:11059032:C:G	ACA-G	0.00209565	CDS	ENST00000646702.1	3	470	135	c.135C	c.135C>G	45	2	GAC	D	GAG	E	p.D45	p.D45E	D45E	Missense	N-terminus	N-terminus	1	0.01	T	1	0.012	T	0.002	0.099	B	0.005	0.112	B	0	0.559	D	0.843	0.81	D	-0.99	0.012	N	-0.7	0.728
chr3	11017346	C	T	chr3:11017346:C:T	chr3:11059032:C:T	ACA-T	0.00935559	CDS	ENST00000646702.1	3	470	135	c.135C	c.135C>T	45	2	GAC	D	GAT	D	p.D45	p.D45D	D45D	Synonymous	N-terminus	N-terminus	.	.	.	.	.	.	.	.	.	.	.	.	.	.	.	.	.	.	.	.	.	.	.
chr3	11017347	A	C	chr3:11017347:A:C	chr3:11059033:A:C	CAC-C	0.0021705	CDS	ENST00000646702.1	3	471	136	c.136A	c.136A>C	46	0	ACG	T	CCG	P	p.T46	p.T46P	T46P	Missense	N-terminus	N-terminus	0.157	0.24	T	0.207	0.27	T	0.917	0.507	P	0.697	0.541	P	0	0.843	D	1	0.81	D	3.205	0.892	M	-0.95	0.754
chr3	11017347	A	G	chr3:11017347:A:G	chr3:11059033:A:G	CAC-G	0.00516428	CDS	ENST00000646702.1	3	471	136	c.136A	c.136A>G	46	0	ACG	T	GCG	A	p.T46	p.T46A	T46A	Missense	N-terminus	N-terminus	0.393	0.107	T	0.523	0.104	T	0.243	0.31	B	0.197	0.367	B	0	0.843	D	1	0.81	D	1.49	0.373	L	-0.82	0.741
chr3	11017347	A	T	chr3:11017347:A:T	chr3:11059033:A:T	CAC-T	0.00127236	CDS	ENST00000646702.1	3	471	136	c.136A	c.136A>T	46	0	ACG	T	TCG	S	p.T46	p.T46S	T46S	Missense	N-terminus	N-terminus	0.504	0.076	T	0.671	0.063	T	0.009	0.151	B	0.019	0.188	B	0	0.843	D	1	0.81	D	0.64	0.16	N	-0.87	0.746
chr3	11017348	C	A	chr3:11017348:C:A	chr3:11059034:C:A	ACG-A	0.00187112	CDS	ENST00000646702.1	3	472	137	c.137C	c.137C>A	46	1	ACG	T	AAG	K	p.T46	p.T46K	T46K	Missense	N-terminus	N-terminus	0.582	0.06	T	0.827	0.037	T	0.005	0.13	B	0.02	0.19	B	0	0.843	D	1	0.81	D	0.375	0.121	N	-0.83	0.742
chr3	11017348	C	G	chr3:11017348:C:G	chr3:11059034:C:G	ACG-G	0.00157174	CDS	ENST00000646702.1	3	472	137	c.137C	c.137C>G	46	1	ACG	T	AGG	R	p.T46	p.T46R	T46R	Missense	N-terminus	N-terminus	0.27	0.16	T	0.395	0.153	T	0.664	0.41	P	0.41	0.448	B	0	0.843	D	1	0.81	D	1.445	0.364	L	-0.89	0.748
chr3	11017348	C	T	chr3:11017348:C:T	chr3:11059034:C:T	ACG-T	0.0412394	CDS	ENST00000646702.1	3	472	137	c.137C	c.137C>T	46	1	ACG	T	ATG	M	p.T46	p.T46M	T46M	Missense	N-terminus	N-terminus	0.188	0.213	T	0.213	0.265	T	0.44	0.359	B	0.086	0.295	B	0	0.843	D	1	0.81	D	1.965	0.532	M	-0.95	0.754
chr3	11017349	G	A	chr3:11017349:G:A	chr3:11059035:G:A	CGT-A	0.0416137	CDS	ENST00000646702.1	3	473	138	c.138G	c.138G>A	46	2	ACG	T	ACA	T	p.T46	p.T46T	T46T	Synonymous	N-terminus	N-terminus	.	.	.	.	.	.	.	.	.	.	.	.	.	.	.	.	.	.	.	.	.	.	.
chr3	11017349	G	C	chr3:11017349:G:C	chr3:11059035:G:C	CGT-C	0.00194596	CDS	ENST00000646702.1	3	473	138	c.138G	c.138G>C	46	2	ACG	T	ACC	T	p.T46	p.T46T	T46T	Synonymous	N-terminus	N-terminus	.	.	.	.	.	.	.	.	.	.	.	.	.	.	.	.	.	.	.	.	.	.	.
chr3	11017349	G	T	chr3:11017349:G:T	chr3:11059035:G:T	CGT-T	0.00209565	CDS	ENST00000646702.1	3	473	138	c.138G	c.138G>T	46	2	ACG	T	ACT	T	p.T46	p.T46T	T46T	Synonymous	N-terminus	N-terminus	.	.	.	.	.	.	.	.	.	.	.	.	.	.	.	.	.	.	.	.	.	.	.
chr3	11017350	T	A	chr3:11017350:T:A	chr3:11059036:T:A	GTG-A	0.00179627	CDS	ENST00000646702.1	3	474	139	c.139T	c.139T>A	47	0	TGG	W	AGG	R	p.W47	p.W47R	W47R	Missense	N-terminus	TM1a	0.017	0.512	D	0.001	0.834	D	1	0.906	D	1	0.974	D	0	0.629	D	1	0.81	D	4.04	0.97	H	-2.3	0.877
chr3	11017350	T	C	chr3:11017350:T:C	chr3:11059036:T:C	GTG-C	0.00538882	CDS	ENST00000646702.1	3	474	139	c.139T	c.139T>C	47	0	TGG	W	CGG	R	p.W47	p.W47R	W47R	Missense	N-terminus	TM1a	0.017	0.512	D	0.001	0.834	D	1	0.906	D	1	0.974	D	0	0.629	D	1	0.81	D	4.04	0.97	H	-2.3	0.877
chr3	11017350	T	G	chr3:11017350:T:G	chr3:11059036:T:G	GTG-G	0.00194596	CDS	ENST00000646702.1	3	474	139	c.139T	c.139T>G	47	0	TGG	W	GGG	G	p.W47	p.W47G	W47G	Missense	N-terminus	TM1a	0.002	0.722	D	0.013	0.631	D	1	0.906	D	0.999	0.924	D	0	0.629	D	1	0.81	D	3.84	0.957	H	-2.3	0.877
chr3	11017351	G	A	chr3:11017351:G:A	chr3:11059037:G:A	TGG-A	0.00808323	CDS	ENST00000646702.1	3	475	140	c.140G	c.140G>A	47	1	TGG	W	TAG	X	p.W47	p.W47X	W47X	PTV	N-terminus	TM1a	.	.	.	.	.	.	.	.	.	.	.	.	0	0.629	D	1	0.81	A	.	.	.	.	.
chr3	11017351	G	C	chr3:11017351:G:C	chr3:11059037:G:C	TGG-C	0.00232019	CDS	ENST00000646702.1	3	475	140	c.140G	c.140G>C	47	1	TGG	W	TCG	S	p.W47	p.W47S	W47S	Missense	N-terminus	TM1a	0	0.913	D	0.001	0.834	D	1	0.906	D	1	0.974	D	0	0.629	D	1	0.81	D	4.39	0.986	H	-2.3	0.877
chr3	11017351	G	T	chr3:11017351:G:T	chr3:11059037:G:T	TGG-T	0.00246987	CDS	ENST00000646702.1	3	475	140	c.140G	c.140G>T	47	1	TGG	W	TTG	L	p.W47	p.W47L	W47L	Missense	N-terminus	TM1a	0.001	0.785	D	0.001	0.834	D	1	0.906	D	0.999	0.924	D	0	0.629	D	1	0.81	D	3.84	0.957	H	-2.27	0.874
chr3	11017352	G	A	chr3:11017352:G:A	chr3:11059038:G:A	GGA-A	0.00725994	CDS	ENST00000646702.1	3	476	141	c.141G	c.141G>A	47	2	TGG	W	TGA	X	p.W47	p.W47X	W47X	PTV	N-terminus	TM1a	.	.	.	.	.	.	.	.	.	.	.	.	0	0.629	D	1	0.81	A	.	.	.	.	.
chr3	11017352	G	C	chr3:11017352:G:C	chr3:11059038:G:C	GGA-C	0.00426615	CDS	ENST00000646702.1	3	476	141	c.141G	c.141G>C	47	2	TGG	W	TGC	C	p.W47	p.W47C	W47C	Missense	N-terminus	TM1a	0	0.913	D	0.001	0.834	D	1	0.906	D	1	0.974	D	0	0.629	D	1	0.81	D	4.39	0.986	H	-2.3	0.877
chr3	11017352	G	T	chr3:11017352:G:T	chr3:11059038:G:T	GGA-T	0.00239503	CDS	ENST00000646702.1	3	476	141	c.141G	c.141G>T	47	2	TGG	W	TGT	C	p.W47	p.W47C	W47C	Missense	N-terminus	TM1a	0	0.913	D	0.001	0.834	D	1	0.906	D	1	0.974	D	0	0.629	D	1	0.81	D	4.39	0.986	H	-2.3	0.877
chr3	11017353	A	C	chr3:11017353:A:C	chr3:11059039:A:C	GAA-C	0.00187112	CDS	ENST00000646702.1	3	477	142	c.142A	c.142A>C	48	0	AAG	K	CAG	Q	p.K48	p.K48Q	K48Q	Missense	N-terminus	TM1a	0.123	0.275	T	0.119	0.361	T	0.046	0.219	B	0.068	0.277	B	0	0.481	D	0.951	0.81	D	1.995	0.541	M	-0.85	0.744
chr3	11017353	A	G	chr3:11017353:A:G	chr3:11059039:A:G	GAA-G	0.0021705	CDS	ENST00000646702.1	3	477	142	c.142A	c.142A>G	48	0	AAG	K	GAG	E	p.K48	p.K48E	K48E	Missense	N-terminus	TM1a	0.191	0.211	T	0.209	0.268	T	0.437	0.358	B	0.272	0.4	B	0	0.481	D	0.97	0.81	D	1.645	0.42	L	-0.82	0.741
chr3	11017353	A	T	chr3:11017353:A:T	chr3:11059039:A:T	GAA-T	0.000374223	CDS	ENST00000646702.1	3	477	142	c.142A	c.142A>T	48	0	AAG	K	TAG	X	p.K48	p.K48X	K48X	PTV	N-terminus	TM1a	.	.	.	.	.	.	.	.	.	.	.	.	0	0.481	D	1	0.81	A	.	.	.	.	.
chr3	11017354	A	C	chr3:11017354:A:C	chr3:11059040:A:C	AAG-C	0.00187112	CDS	ENST00000646702.1	3	478	143	c.143A	c.143A>C	48	1	AAG	K	ACG	T	p.K48	p.K48T	K48T	Missense	N-terminus	TM1a	0.638	0.05	T	0.453	0.128	T	0.608	0.395	P	0.443	0.458	B	0	0.481	D	0.702	0.81	D	0.75	0.19	N	-0.8	0.738
chr3	11017354	A	G	chr3:11017354:A:G	chr3:11059040:A:G	AAG-G	0.00523913	CDS	ENST00000646702.1	3	478	143	c.143A	c.143A>G	48	1	AAG	K	AGG	R	p.K48	p.K48R	K48R	Missense	N-terminus	TM1a	0.177	0.222	T	0.104	0.382	T	0.005	0.13	B	0.027	0.211	B	0	0.481	D	1	0.81	D	1.5	0.378	L	-0.84	0.743
chr3	11017354	A	T	chr3:11017354:A:T	chr3:11059040:A:T	AAG-T	0.000898136	CDS	ENST00000646702.1	3	478	143	c.143A	c.143A>T	48	1	AAG	K	ATG	M	p.K48	p.K48M	K48M	Missense	N-terminus	TM1a	0.02	0.496	D	0.019	0.592	D	0.977	0.585	D	0.877	0.622	P	0	0.481	D	0.841	0.81	D	2.545	0.743	M	-0.9	0.749
chr3	11017355	G	A	chr3:11017355:G:A	chr3:11059041:G:A	AGG-A	0.0123494	CDS	ENST00000646702.1	3	479	144	c.144G	c.144G>A	48	2	AAG	K	AAA	K	p.K48	p.K48K	K48K	Synonymous	N-terminus	TM1a	.	.	.	.	.	.	.	.	.	.	.	.	.	.	.	.	.	.	.	.	.	.	.
chr3	11017355	G	C	chr3:11017355:G:C	chr3:11059041:G:C	AGG-C	0.00456553	CDS	ENST00000646702.1	3	479	144	c.144G	c.144G>C	48	2	AAG	K	AAC	N	p.K48	p.K48N	K48N	Missense	N-terminus	TM1a	0.505	0.076	T	0.339	0.181	T	0.608	0.395	P	0.53	0.485	P	0	0.481	D	0.959	0.81	D	0.75	0.19	N	-0.78	0.736
chr3	11017355	G	T	chr3:11017355:G:T	chr3:11059041:G:T	AGG-T	0.00254472	CDS	ENST00000646702.1	3	479	144	c.144G	c.144G>T	48	2	AAG	K	AAT	N	p.K48	p.K48N	K48N	Missense	N-terminus	TM1a	0.505	0.076	T	0.339	0.181	T	0.608	0.395	P	0.53	0.485	P	0	0.481	D	0.96	0.81	D	0.75	0.19	N	-0.78	0.736
chr3	11017356	G	A	chr3:11017356:G:A	chr3:11059042:G:A	GGG-A	0.0100292	CDS	ENST00000646702.1	3	480	145	c.145G	c.145G>A	49	0	GGC	G	AGC	S	p.G49	p.G49S	G49S	Missense	N-terminus	TM1a	1	0.01	T	0.998	0.023	T	1	0.906	D	1	0.974	D	0	0.457	D	1	0.81	D	0.395	0.122	N	-0.42	0.695
chr3	11017356	G	C	chr3:11017356:G:C	chr3:11059042:G:C	GGG-C	0.00254472	CDS	ENST00000646702.1	3	480	145	c.145G	c.145G>C	49	0	GGC	G	CGC	R	p.G49	p.G49R	G49R	Missense	N-terminus	TM1a	0.667	0.046	T	0.502	0.111	T	1	0.906	D	1	0.974	D	0	0.457	D	1	0.81	D	1.555	0.394	L	-0.87	0.746
chr3	11017356	G	T	chr3:11017356:G:T	chr3:11059042:G:T	GGG-T	0.00299379	CDS	ENST00000646702.1	3	480	145	c.145G	c.145G>T	49	0	GGC	G	TGC	C	p.G49	p.G49C	G49C	Missense	N-terminus	TM1a	0.01	0.565	D	0.016	0.61	D	1	0.906	D	1	0.974	D	0	0.457	D	1	0.81	D	3.305	0.905	M	-0.93	0.752
chr3	11017357	G	A	chr3:11017357:G:A	chr3:11059043:G:A	GGC-A	0.00950528	CDS	ENST00000646702.1	3	481	146	c.146G	c.146G>A	49	1	GGC	G	GAC	D	p.G49	p.G49D	G49D	Missense	N-terminus	TM1a	0.139	0.258	T	0.187	0.288	T	1	0.906	D	1	0.974	D	0	0.457	D	1	0.81	D	3.305	0.905	M	-0.86	0.745
chr3	11017357	G	C	chr3:11017357:G:C	chr3:11059043:G:C	GGC-C	0.00254472	CDS	ENST00000646702.1	3	481	146	c.146G	c.146G>C	49	1	GGC	G	GCC	A	p.G49	p.G49A	G49A	Missense	N-terminus	TM1a	0.069	0.355	T	0.286	0.213	T	1	0.906	D	1	0.974	D	0	0.457	D	1	0.81	D	2.5	0.728	M	-0.88	0.747
chr3	11017357	G	T	chr3:11017357:G:T	chr3:11059043:G:T	GGC-T	0.00464037	CDS	ENST00000646702.1	3	481	146	c.146G	c.146G>T	49	1	GGC	G	GTC	V	p.G49	p.G49V	G49V	Missense	N-terminus	TM1a	0.028	0.461	D	0.073	0.432	T	1	0.906	D	1	0.974	D	0	0.457	D	1	0.81	D	3.305	0.905	M	-0.93	0.752
chr3	11017358	C	A	chr3:11017358:C:A	chr3:11059044:C:A	GCC-A	0.0035177	CDS	ENST00000646702.1	3	482	147	c.147C	c.147C>A	49	2	GGC	G	GGA	G	p.G49	p.G49G	G49G	Synonymous	N-terminus	TM1a	.	.	.	.	.	.	.	.	.	.	.	.	.	.	.	.	.	.	.	.	.	.	.
chr3	11017358	C	G	chr3:11017358:C:G	chr3:11059044:C:G	GCC-G	0.00299379	CDS	ENST00000646702.1	3	482	147	c.147C	c.147C>G	49	2	GGC	G	GGG	G	p.G49	p.G49G	G49G	Synonymous	N-terminus	TM1a	.	.	.	.	.	.	.	.	.	.	.	.	.	.	.	.	.	.	.	.	.	.	.
chr3	11017358	C	T	chr3:11017358:C:T	chr3:11059044:C:T	GCC-T	0.007709	CDS	ENST00000646702.1	3	482	147	c.147C	c.147C>T	49	2	GGC	G	GGT	G	p.G49	p.G49G	G49G	Synonymous	N-terminus	TM1a	.	.	.	.	.	.	.	.	.	.	.	.	.	.	.	.	.	.	.	.	.	.	.
chr3	11017359	C	A	chr3:11017359:C:A	chr3:11059045:C:A	CCG-A	0.0035177	CDS	ENST00000646702.1	3	483	148	c.148C	c.148C>A	50	0	CGC	R	AGC	S	p.R50	p.R50S	R50S	Missense	N-terminus	TM1a	0.021	0.491	D	0.002	0.794	D	0.176	0.289	B	0.142	0.337	B	0.001	0.406	N	0.862	0.81	D	0.77	0.194	N	-0.98	0.758
chr3	11017359	C	G	chr3:11017359:C:G	chr3:11059045:C:G	CCG-G	0.00434099	CDS	ENST00000646702.1	3	483	148	c.148C	c.148C>G	50	0	CGC	R	GGC	G	p.R50	p.R50G	R50G	Missense	N-terminus	TM1a	0.013	0.539	D	0.012	0.639	D	0.299	0.325	B	0.201	0.369	B	0.001	0.406	N	0.858	0.81	D	0.28	0.1	N	-1.02	0.763
chr3	11017359	C	T	chr3:11017359:C:T	chr3:11059045:C:T	CCG-T	0.0586782	CDS	ENST00000646702.1	3	483	148	c.148C	c.148C>T	50	0	CGC	R	TGC	C	p.R50	p.R50C	R50C	Missense	N-terminus	TM1a	0	0.913	D	0	0.928	D	0.987	0.619	D	0.727	0.552	P	0.001	0.406	N	0.999	0.81	D	2.01	0.547	M	-1.05	0.767
chr3	11017360	G	A	chr3:11017360:G:A	chr3:11059046:G:A	CGC-A	0.0387696	CDS	ENST00000646702.1	3	484	149	c.149G	c.149G>A	50	1	CGC	R	CAC	H	p.R50	p.R50H	R50H	Missense	N-terminus	TM1a	0.006	0.614	D	0.001	0.834	D	0.007	0.142	B	0.007	0.13	B	0.001	0.406	N	0.645	0.81	D	0.695	0.18	N	-1.01	0.762
chr3	11017360	G	C	chr3:11017360:G:C	chr3:11059046:G:C	CGC-C	0.00269441	CDS	ENST00000646702.1	3	484	149	c.149G	c.149G>C	50	1	CGC	R	CCC	P	p.R50	p.R50P	R50P	Missense	N-terminus	TM1a	0.001	0.785	D	0.001	0.834	D	0.752	0.433	P	0.529	0.485	P	0.001	0.406	N	0.834	0.81	D	0	0.065	N	-1.03	0.764
chr3	11017360	G	T	chr3:11017360:G:T	chr3:11059046:G:T	CGC-T	0.00336801	CDS	ENST00000646702.1	3	484	149	c.149G	c.149G>T	50	1	CGC	R	CTC	L	p.R50	p.R50L	R50L	Missense	N-terminus	TM1a	0.001	0.785	D	0.001	0.834	D	0.299	0.325	B	0.201	0.369	B	0.001	0.406	N	0.826	0.81	D	2.01	0.547	M	-1.01	0.762
chr3	11017361	C	A	chr3:11017361:C:A	chr3:11059047:C:A	GCT-A	0.0021705	CDS	ENST00000646702.1	3	485	150	c.150C	c.150C>A	50	2	CGC	R	CGA	R	p.R50	p.R50R	R50R	Synonymous	N-terminus	TM1a	.	.	.	.	.	.	.	.	.	.	.	.	.	.	.	.	.	.	.	.	.	.	.
chr3	11017361	C	G	chr3:11017361:C:G	chr3:11059047:C:G	GCT-G	0.00314348	CDS	ENST00000646702.1	3	485	150	c.150C	c.150C>G	50	2	CGC	R	CGG	R	p.R50	p.R50R	R50R	Synonymous	N-terminus	TM1a	.	.	.	.	.	.	.	.	.	.	.	.	.	.	.	.	.	.	.	.	.	.	.
chr3	11017361	C	T	chr3:11017361:C:T	chr3:11059047:C:T	GCT-T	0.00958012	CDS	ENST00000646702.1	3	485	150	c.150C	c.150C>T	50	2	CGC	R	CGT	R	p.R50	p.R50R	R50R	Synonymous	N-terminus	TM1a	.	.	.	.	.	.	.	.	.	.	.	.	.	.	.	.	.	.	.	.	.	.	.
chr3	11017362	T	A	chr3:11017362:T:A	chr3:11059048:T:A	CTT-A	0.00119751	CDS	ENST00000646702.1	3	486	151	c.151T	c.151T>A	51	0	TTC	F	ATC	I	p.F51	p.F51I	F51I	Missense	N-terminus	TM1a	0.645	0.049	T	0.971	0.025	T	0.954	0.544	P	0.828	0.595	P	0	0.537	D	1	0.81	D	0.67	0.163	N	-0.71	0.729
chr3	11017362	T	C	chr3:11017362:T:C	chr3:11059048:T:C	CTT-C	0.00516428	CDS	ENST00000646702.1	3	486	151	c.151T	c.151T>C	51	0	TTC	F	CTC	L	p.F51	p.F51L	F51L	Missense	N-terminus	TM1a	0.755	0.035	T	1	0.012	T	0.747	0.432	P	0.492	0.474	P	0	0.537	D	1	0.81	D	0.275	0.1	N	-0.59	0.715
chr3	11017362	T	G	chr3:11017362:T:G	chr3:11059048:T:G	CTT-G	0.00261956	CDS	ENST00000646702.1	3	486	151	c.151T	c.151T>G	51	0	TTC	F	GTC	V	p.F51	p.F51V	F51V	Missense	N-terminus	TM1a	0.584	0.059	T	0.625	0.073	T	0.855	0.471	P	0.674	0.532	P	0	0.537	D	1	0.81	D	0.89	0.216	L	-0.79	0.737
chr3	11017363	T	A	chr3:11017363:T:A	chr3:11059049:T:A	TTC-A	0.000823292	CDS	ENST00000646702.1	3	487	152	c.152T	c.152T>A	51	1	TTC	F	TAC	Y	p.F51	p.F51Y	F51Y	Missense	N-terminus	TM1a	0.039	0.425	D	0.125	0.353	T	0.018	0.178	B	0.042	0.241	B	0	0.537	D	1	0.81	D	1.55	0.393	L	-0.84	0.743
chr3	11017363	T	C	chr3:11017363:T:C	chr3:11059049:T:C	TTC-C	0.00344286	CDS	ENST00000646702.1	3	487	152	c.152T	c.152T>C	51	1	TTC	F	TCC	S	p.F51	p.F51S	F51S	Missense	N-terminus	TM1a	0.006	0.614	D	0.04	0.508	D	0.954	0.544	P	0.868	0.617	P	0	0.537	D	1	0.81	D	1.71	0.443	L	-0.84	0.743
chr3	11017363	T	G	chr3:11017363:T:G	chr3:11059049:T:G	TTC-G	0.00202081	CDS	ENST00000646702.1	3	487	152	c.152T	c.152T>G	51	1	TTC	F	TGC	C	p.F51	p.F51C	F51C	Missense	N-terminus	TM1a	0.005	0.632	D	0.02	0.586	D	0.998	0.732	D	0.965	0.712	D	0	0.537	D	1	0.81	D	2.1	0.584	M	-0.89	0.748
chr3	11017364	C	A	chr3:11017364:C:A	chr3:11059050:C:A	TCG-A	0.00127236	CDS	ENST00000646702.1	3	488	153	c.153C	c.153C>A	51	2	TTC	F	TTA	L	p.F51	p.F51L	F51L	Missense	N-terminus	TM1a	0.755	0.035	T	1	0.012	T	0.882	0.485	P	0.643	0.522	P	0	0.537	D	1	0.81	D	0.275	0.1	N	-0.59	0.715
chr3	11017364	C	G	chr3:11017364:C:G	chr3:11059050:C:G	TCG-G	0.0021705	CDS	ENST00000646702.1	3	488	153	c.153C	c.153C>G	51	2	TTC	F	TTG	L	p.F51	p.F51L	F51L	Missense	N-terminus	TM1a	0.755	0.035	T	1	0.012	T	0.882	0.485	P	0.643	0.522	P	0	0.537	D	1	0.81	D	0.275	0.1	N	-0.59	0.715
chr3	11017364	C	T	chr3:11017364:C:T	chr3:11059050:C:T	TCG-T	0.0334556	CDS	ENST00000646702.1	3	488	153	c.153C	c.153C>T	51	2	TTC	F	TTT	F	p.F51	p.F51F	F51F	Synonymous	N-terminus	TM1a	.	.	.	.	.	.	.	.	.	.	.	.	.	.	.	.	.	.	.	.	.	.	.
chr3	11017365	G	A	chr3:11017365:G:A	chr3:11059051:G:A	CGA-A	0.032782	CDS	ENST00000646702.1	3	489	154	c.154G	c.154G>A	52	0	GAC	D	AAC	N	p.D52	p.D52N	D52N	Missense	N-terminus	TM1a	0.029	0.458	D	0.002	0.794	D	0.998	0.732	D	0.951	0.689	D	0	0.843	D	1	0.81	D	3.465	0.924	M	-0.92	0.751
chr3	11017365	G	C	chr3:11017365:G:C	chr3:11059051:G:C	CGA-C	0.00202081	CDS	ENST00000646702.1	3	489	154	c.154G	c.154G>C	52	0	GAC	D	CAC	H	p.D52	p.D52H	D52H	Missense	N-terminus	TM1a	0.001	0.785	D	0.001	0.834	D	0.999	0.779	D	0.992	0.804	D	0	0.843	D	1	0.81	D	3.465	0.924	M	-0.96	0.756
chr3	11017365	G	T	chr3:11017365:G:T	chr3:11059051:G:T	CGA-T	0.00112267	CDS	ENST00000646702.1	3	489	154	c.154G	c.154G>T	52	0	GAC	D	TAC	Y	p.D52	p.D52Y	D52Y	Missense	N-terminus	TM1a	0	0.913	D	0	0.928	D	1	0.906	D	0.995	0.832	D	0	0.843	D	1	0.81	D	3.81	0.955	H	-0.97	0.757
chr3	11017366	A	C	chr3:11017366:A:C	chr3:11059052:A:C	GAC-C	0.00104783	CDS	ENST00000646702.1	3	490	155	c.155A	c.155A>C	52	1	GAC	D	GCC	A	p.D52	p.D52A	D52A	Missense	N-terminus	TM1a	0.001	0.785	D	0.003	0.765	D	0.981	0.597	D	0.928	0.663	D	0	0.843	D	1	0.81	D	3.81	0.955	H	-0.88	0.747
chr3	11017366	A	G	chr3:11017366:A:G	chr3:11059052:A:G	GAC-G	0.00299379	CDS	ENST00000646702.1	3	490	155	c.155A	c.155A>G	52	1	GAC	D	GGC	G	p.D52	p.D52G	D52G	Missense	N-terminus	TM1a	0.001	0.785	D	0.019	0.592	D	0.99	0.634	D	0.961	0.705	D	0	0.843	D	1	0.81	D	3.81	0.955	H	-0.58	0.714
chr3	11017366	A	T	chr3:11017366:A:T	chr3:11059052:A:T	GAC-T	0.0013472	CDS	ENST00000646702.1	3	490	155	c.155A	c.155A>T	52	1	GAC	D	GTC	V	p.D52	p.D52V	D52V	Missense	N-terminus	TM1a	0	0.913	D	0.001	0.834	D	0.995	0.675	D	0.974	0.732	D	0	0.843	D	1	0.81	D	3.81	0.955	H	-0.96	0.756
chr3	11017367	C	A	chr3:11017367:C:A	chr3:11059053:C:A	ACT-A	0.00164658	CDS	ENST00000646702.1	3	491	156	c.156C	c.156C>A	52	2	GAC	D	GAA	E	p.D52	p.D52E	D52E	Missense	N-terminus	TM1a	0.734	0.038	T	0.663	0.064	T	0.174	0.288	B	0.217	0.376	B	0	0.843	D	1	0.81	D	0.515	0.135	N	-0.77	0.735
chr3	11017367	C	G	chr3:11017367:C:G	chr3:11059053:C:G	ACT-G	0.00261956	CDS	ENST00000646702.1	3	491	156	c.156C	c.156C>G	52	2	GAC	D	GAG	E	p.D52	p.D52E	D52E	Missense	N-terminus	TM1a	0.734	0.038	T	0.663	0.064	T	0.174	0.288	B	0.217	0.376	B	0	0.843	D	1	0.81	D	0.515	0.135	N	-0.77	0.735
chr3	11017367	C	T	chr3:11017367:C:T	chr3:11059053:C:T	ACT-T	0.00725994	CDS	ENST00000646702.1	3	491	156	c.156C	c.156C>T	52	2	GAC	D	GAT	D	p.D52	p.D52D	D52D	Synonymous	N-terminus	TM1a	.	.	.	.	.	.	.	.	.	.	.	.	.	.	.	.	.	.	.	.	.	.	.
chr3	11017368	T	A	chr3:11017368:T:A	chr3:11059054:T:A	CTT-A	0.00119751	CDS	ENST00000646702.1	3	492	157	c.157T	c.157T>A	53	0	TTC	F	ATC	I	p.F53	p.F53I	F53I	Missense	TM1	TM1a	0.016	0.519	D	0.001	0.834	D	1	0.906	D	0.999	0.924	D	0	0.843	D	1	0.81	D	4.285	0.982	H	-1.5	0.813
chr3	11017368	T	C	chr3:11017368:T:C	chr3:11059054:T:C	CTT-C	0.00516428	CDS	ENST00000646702.1	3	492	157	c.157T	c.157T>C	53	0	TTC	F	CTC	L	p.F53	p.F53L	F53L	Missense	TM1	TM1a	0.001	0.785	D	0.002	0.794	D	0.999	0.779	D	0.998	0.886	D	0	0.843	D	1	0.81	D	3.94	0.964	H	-1.45	0.809
chr3	11017368	T	G	chr3:11017368:T:G	chr3:11059054:T:G	CTT-G	0.00261956	CDS	ENST00000646702.1	3	492	157	c.157T	c.157T>G	53	0	TTC	F	GTC	V	p.F53	p.F53V	F53V	Missense	TM1	TM1a	0	0.913	D	0.001	0.834	D	1	0.906	D	0.999	0.924	D	0	0.843	D	1	0.81	D	4.285	0.982	H	-1.49	0.812
chr3	11017369	T	A	chr3:11017369:T:A	chr3:11059055:T:A	TTC-A	0.000823292	CDS	ENST00000646702.1	3	493	158	c.158T	c.158T>A	53	1	TTC	F	TAC	Y	p.F53	p.F53Y	F53Y	Missense	TM1	TM1a	0.019	0.501	D	0.044	0.497	D	0.999	0.779	D	0.998	0.886	D	0	0.843	D	1	0.81	D	1.57	0.396	L	-1.19	0.784
chr3	11017369	T	C	chr3:11017369:T:C	chr3:11059055:T:C	TTC-C	0.00344286	CDS	ENST00000646702.1	3	493	158	c.158T	c.158T>C	53	1	TTC	F	TCC	S	p.F53	p.F53S	F53S	Missense	TM1	TM1a	0	0.913	D	0.008	0.679	D	1	0.906	D	0.999	0.924	D	0	0.843	D	1	0.81	D	3.39	0.916	M	-1.52	0.815
chr3	11017369	T	G	chr3:11017369:T:G	chr3:11059055:T:G	TTC-G	0.00202081	CDS	ENST00000646702.1	3	493	158	c.158T	c.158T>G	53	1	TTC	F	TGC	C	p.F53	p.F53C	F53C	Missense	TM1	TM1a	0	0.913	D	0	0.928	D	1	0.906	D	0.999	0.924	D	0	0.843	D	1	0.81	D	4.285	0.982	H	-1.54	0.816
chr3	11017370	C	A	chr3:11017370:C:A	chr3:11059056:C:A	TCC-A	0.00254472	CDS	ENST00000646702.1	3	494	159	c.159C	c.159C>A	53	2	TTC	F	TTA	L	p.F53	p.F53L	F53L	Missense	TM1	TM1a	0.001	0.785	D	0.002	0.794	D	0.999	0.779	D	0.998	0.886	D	0	0.843	D	1	0.81	D	3.94	0.964	H	-1.45	0.809
chr3	11017370	C	G	chr3:11017370:C:G	chr3:11059056:C:G	TCC-G	0.00359254	CDS	ENST00000646702.1	3	494	159	c.159C	c.159C>G	53	2	TTC	F	TTG	L	p.F53	p.F53L	F53L	Missense	TM1	TM1a	0.001	0.785	D	0.002	0.794	D	0.999	0.779	D	0.998	0.886	D	0	0.843	D	1	0.81	D	3.94	0.964	H	-1.45	0.809
chr3	11017370	C	T	chr3:11017370:C:T	chr3:11059056:C:T	TCC-T	0.00913105	CDS	ENST00000646702.1	3	494	159	c.159C	c.159C>T	53	2	TTC	F	TTT	F	p.F53	p.F53F	F53F	Synonymous	TM1	TM1a	.	.	.	.	.	.	.	.	.	.	.	.	.	.	.	.	.	.	.	.	.	.	.
chr3	11017371	C	A	chr3:11017371:C:A	chr3:11059057:C:A	CCT-A	0.00209565	CDS	ENST00000646702.1	3	495	160	c.160C	c.160C>A	54	0	CTC	L	ATC	I	p.L54	p.L54I	L54I	Missense	TM1	TM1a	1	0.01	T	0.965	0.025	T	1	0.906	D	0.999	0.924	D	0	0.629	D	1	0.81	D	1.09	0.273	L	-0.6	0.717
chr3	11017371	C	G	chr3:11017371:C:G	chr3:11059057:C:G	CCT-G	0.00471522	CDS	ENST00000646702.1	3	495	160	c.160C	c.160C>G	54	0	CTC	L	GTC	V	p.L54	p.L54V	L54V	Missense	TM1	TM1a	0.712	0.04	T	0.546	0.096	T	1	0.906	D	0.999	0.924	D	0	0.629	D	1	0.81	D	1.99	0.539	M	-0.92	0.751
chr3	11017371	C	T	chr3:11017371:C:T	chr3:11059057:C:T	CCT-T	0.0114512	CDS	ENST00000646702.1	3	495	160	c.160C	c.160C>T	54	0	CTC	L	TTC	F	p.L54	p.L54F	L54F	Missense	TM1	TM1a	0.048	0.401	D	0.073	0.432	T	1	0.906	D	1	0.974	D	0	0.629	D	1	0.81	D	2.51	0.731	M	-1.06	0.768
chr3	11017372	T	A	chr3:11017372:T:A	chr3:11059058:T:A	CTC-A	0.00157174	CDS	ENST00000646702.1	3	496	161	c.161T	c.161T>A	54	1	CTC	L	CAC	H	p.L54	p.L54H	L54H	Missense	TM1	TM1a	0	0.913	D	0	0.928	D	1	0.906	D	1	0.974	D	0	0.629	D	1	0.81	D	4.055	0.971	H	-1.14	0.778
chr3	11017372	T	C	chr3:11017372:T:C	chr3:11059058:T:C	CTC-C	0.00396677	CDS	ENST00000646702.1	3	496	161	c.161T	c.161T>C	54	1	CTC	L	CCC	P	p.L54	p.L54P	L54P	Missense	TM1	TM1a	0	0.913	D	0.001	0.834	D	1	0.906	D	1	0.974	D	0	0.629	D	1	0.81	D	3.705	0.947	H	-1.14	0.778
chr3	11017372	T	G	chr3:11017372:T:G	chr3:11059058:T:G	CTC-G	0.00104783	CDS	ENST00000646702.1	3	496	161	c.161T	c.161T>G	54	1	CTC	L	CGC	R	p.L54	p.L54R	L54R	Missense	TM1	TM1a	0	0.913	D	0.001	0.834	D	1	0.906	D	1	0.974	D	0	0.629	D	1	0.81	D	4.055	0.971	H	-1.13	0.777
chr3	11017373	C	A	chr3:11017373:C:A	chr3:11059059:C:A	TCA-A	0.00157174	CDS	ENST00000646702.1	3	497	162	c.162C	c.162C>A	54	2	CTC	L	CTA	L	p.L54	p.L54L	L54L	Synonymous	TM1	TM1a	.	.	.	.	.	.	.	.	.	.	.	.	.	.	.	.	.	.	.	.	.	.	.
chr3	11017373	C	G	chr3:11017373:C:G	chr3:11059059:C:G	TCA-G	0.00209565	CDS	ENST00000646702.1	3	497	162	c.162C	c.162C>G	54	2	CTC	L	CTG	L	p.L54	p.L54L	L54L	Synonymous	TM1	TM1a	.	.	.	.	.	.	.	.	.	.	.	.	.	.	.	.	.	.	.	.	.	.	.
chr3	11017373	C	T	chr3:11017373:C:T	chr3:11059059:C:T	TCA-T	0.00576304	CDS	ENST00000646702.1	3	497	162	c.162C	c.162C>T	54	2	CTC	L	CTT	L	p.L54	p.L54L	L54L	Synonymous	TM1	TM1a	.	.	.	.	.	.	.	.	.	.	.	.	.	.	.	.	.	.	.	.	.	.	.
chr3	11017374	A	C	chr3:11017374:A:C	chr3:11059060:A:C	CAT-C	0.00164658	CDS	ENST00000646702.1	3	498	163	c.163A	c.163A>C	55	0	ATG	M	CTG	L	p.M55	p.M55L	M55L	Missense	TM1	TM1a	1	0.01	T	1	0.012	T	0	0.029	B	0.001	0.044	B	0	0.629	D	0.998	0.81	D	-1.99	0.002	N	0.17	0.605
chr3	11017374	A	G	chr3:11017374:A:G	chr3:11059060:A:G	CAT-G	0.0124991	CDS	ENST00000646702.1	3	498	163	c.163A	c.163A>G	55	0	ATG	M	GTG	V	p.M55	p.M55V	M55V	Missense	TM1	TM1a	0.002	0.722	D	0.003	0.765	D	0.026	0.194	B	0.038	0.234	B	0	0.629	D	0.998	0.81	D	1.975	0.535	M	-0.86	0.745
chr3	11017374	A	T	chr3:11017374:A:T	chr3:11059060:A:T	CAT-T	0.00149689	CDS	ENST00000646702.1	3	498	163	c.163A	c.163A>T	55	0	ATG	M	TTG	L	p.M55	p.M55L	M55L	Missense	TM1	TM1a	1	0.01	T	1	0.012	T	0	0.029	B	0.001	0.044	B	0	0.629	D	0.998	0.81	D	-1.99	0.002	N	0.17	0.605
chr3	11017375	T	A	chr3:11017375:T:A	chr3:11059061:T:A	ATG-A	0.00179627	CDS	ENST00000646702.1	3	499	164	c.164T	c.164T>A	55	1	ATG	M	AAG	K	p.M55	p.M55K	M55K	Missense	TM1	TM1a	0	0.913	D	0	0.928	D	0.366	0.34	B	0.303	0.411	B	0	0.629	D	1	0.81	D	2.32	0.664	M	-0.93	0.752
chr3	11017375	T	C	chr3:11017375:T:C	chr3:11059061:T:C	ATG-C	0.0114512	CDS	ENST00000646702.1	3	499	164	c.164T	c.164T>C	55	1	ATG	M	ACG	T	p.M55	p.M55T	M55T	Missense	TM1	TM1a	0	0.913	D	0.001	0.834	D	0.222	0.304	B	0.239	0.386	B	0	0.629	D	1	0.81	D	2.32	0.664	M	-0.92	0.751
chr3	11017375	T	G	chr3:11017375:T:G	chr3:11059061:T:G	ATG-G	0.00164658	CDS	ENST00000646702.1	3	499	164	c.164T	c.164T>G	55	1	ATG	M	AGG	R	p.M55	p.M55R	M55R	Missense	TM1	TM1a	0	0.913	D	0.013	0.631	D	0.583	0.389	P	0.398	0.444	B	0	0.629	D	1	0.81	D	2.32	0.664	M	-0.93	0.752
chr3	11017376	G	A	chr3:11017376:G:A	chr3:11059062:G:A	TGT-A	0.00860714	CDS	ENST00000646702.1	3	500	165	c.165G	c.165G>A	55	2	ATG	M	ATA	I	p.M55	p.M55I	M55I	Missense	TM1	TM1a	0.003	0.682	D	0.006	0.706	D	0.026	0.194	B	0.038	0.234	B	0	0.629	D	1	0.81	D	1.625	0.416	L	-0.83	0.742
chr3	11017376	G	C	chr3:11017376:G:C	chr3:11059062:G:C	TGT-C	0.00291894	CDS	ENST00000646702.1	3	500	165	c.165G	c.165G>C	55	2	ATG	M	ATC	I	p.M55	p.M55I	M55I	Missense	TM1	TM1a	0.003	0.682	D	0.006	0.706	D	0.026	0.194	B	0.038	0.234	B	0	0.629	D	1	0.81	D	1.625	0.416	L	-0.83	0.742
chr3	11017376	G	T	chr3:11017376:G:T	chr3:11059062:G:T	TGT-T	0.00261956	CDS	ENST00000646702.1	3	500	165	c.165G	c.165G>T	55	2	ATG	M	ATT	I	p.M55	p.M55I	M55I	Missense	TM1	TM1a	0.003	0.682	D	0.006	0.706	D	0.026	0.194	B	0.038	0.234	B	0	0.629	D	1	0.81	D	1.625	0.416	L	-0.83	0.742
chr3	11017377	T	A	chr3:11017377:T:A	chr3:11059063:T:A	GTC-A	0.000673602	CDS	ENST00000646702.1	3	501	166	c.166T	c.166T>A	56	0	TCC	S	ACC	T	p.S56	p.S56T	S56T	Missense	TM1	TM1a	0.043	0.414	D	0.061	0.455	T	0.999	0.779	D	0.998	0.886	D	0	0.629	D	1	0.81	D	2.08	0.574	M	-0.97	0.757
chr3	11017377	T	C	chr3:11017377:T:C	chr3:11059063:T:C	GTC-C	0.00254472	CDS	ENST00000646702.1	3	501	166	c.166T	c.166T>C	56	0	TCC	S	CCC	P	p.S56	p.S56P	S56P	Missense	TM1	TM1a	0.001	0.785	D	0.003	0.765	D	1	0.906	D	0.999	0.924	D	0	0.629	D	1	0.81	D	4.125	0.974	H	-1.06	0.768
chr3	11017377	T	G	chr3:11017377:T:G	chr3:11059063:T:G	GTC-G	0.00112267	CDS	ENST00000646702.1	3	501	166	c.166T	c.166T>G	56	0	TCC	S	GCC	A	p.S56	p.S56A	S56A	Missense	TM1	TM1a	0.262	0.165	T	0.269	0.224	T	0.998	0.732	D	0.996	0.845	D	0	0.629	D	1	0.81	D	1.135	0.29	L	-0.23	0.667
chr3	11017378	C	A	chr3:11017378:C:A	chr3:11059064:C:A	TCC-A	0.00254472	CDS	ENST00000646702.1	3	502	167	c.167C	c.167C>A	56	1	TCC	S	TAC	Y	p.S56	p.S56Y	S56Y	Missense	TM1	TM1a	0	0.913	D	0	0.928	D	1	0.906	D	0.999	0.924	D	0	0.629	D	1	0.81	D	4.125	0.974	H	-1.06	0.768
chr3	11017378	C	G	chr3:11017378:C:G	chr3:11059064:C:G	TCC-G	0.00359254	CDS	ENST00000646702.1	3	502	167	c.167C	c.167C>G	56	1	TCC	S	TGC	C	p.S56	p.S56C	S56C	Missense	TM1	TM1a	0	0.913	D	0.001	0.834	D	1	0.906	D	0.999	0.924	D	0	0.629	D	1	0.81	D	3.78	0.953	H	-1.05	0.767
chr3	11017378	C	T	chr3:11017378:C:T	chr3:11059064:C:T	TCC-T	0.00913105	CDS	ENST00000646702.1	3	502	167	c.167C	c.167C>T	56	1	TCC	S	TTC	F	p.S56	p.S56F	S56F	Missense	TM1	TM1a	0	0.913	D	0	0.928	D	1	0.906	D	0.999	0.924	D	0	0.629	D	1	0.81	D	4.125	0.974	H	-1.06	0.768
chr3	11017379	C	A	chr3:11017379:C:A	chr3:11059065:C:A	CCT-A	0.00209565	CDS	ENST00000646702.1	3	503	168	c.168C	c.168C>A	56	2	TCC	S	TCA	S	p.S56	p.S56S	S56S	Synonymous	TM1	TM1a	.	.	.	.	.	.	.	.	.	.	.	.	.	.	.	.	.	.	.	.	.	.	.
chr3	11017379	C	G	chr3:11017379:C:G	chr3:11059065:C:G	CCT-G	0.00471522	CDS	ENST00000646702.1	3	503	168	c.168C	c.168C>G	56	2	TCC	S	TCG	S	p.S56	p.S56S	S56S	Synonymous	TM1	TM1a	.	.	.	.	.	.	.	.	.	.	.	.	.	.	.	.	.	.	.	.	.	.	.
chr3	11017379	C	T	chr3:11017379:C:T	chr3:11059065:C:T	CCT-T	0.0114512	CDS	ENST00000646702.1	3	503	168	c.168C	c.168C>T	56	2	TCC	S	TCT	S	p.S56	p.S56S	S56S	Synonymous	TM1	TM1a	.	.	.	.	.	.	.	.	.	.	.	.	.	.	.	.	.	.	.	.	.	.	.
chr3	11017380	T	A	chr3:11017380:T:A	chr3:11059066:T:A	CTG-A	0.00209565	CDS	ENST00000646702.1	3	504	169	c.169T	c.169T>A	57	0	TGT	C	AGT	S	p.C57	p.C57S	C57S	Missense	TM1	TM1a	0.035	0.437	D	0.057	0.464	T	1	0.906	D	0.999	0.924	D	0	0.452	D	1	0.81	D	2.47	0.717	M	-0.86	0.745
chr3	11017380	T	C	chr3:11017380:T:C	chr3:11059066:T:C	CTG-C	0.0117506	CDS	ENST00000646702.1	3	504	169	c.169T	c.169T>C	57	0	TGT	C	CGT	R	p.C57	p.C57R	C57R	Missense	TM1	TM1a	0.003	0.682	D	0.015	0.616	D	1	0.906	D	0.999	0.924	D	0	0.452	D	1	0.81	D	3.965	0.965	H	-0.95	0.754
chr3	11017380	T	G	chr3:11017380:T:G	chr3:11059066:T:G	CTG-G	0.00359254	CDS	ENST00000646702.1	3	504	169	c.169T	c.169T>G	57	0	TGT	C	GGT	G	p.C57	p.C57G	C57G	Missense	TM1	TM1a	0.001	0.785	D	0.034	0.527	D	1	0.906	D	0.999	0.924	D	0	0.452	D	1	0.81	D	2.995	0.858	M	-0.95	0.754
chr3	11017381	G	A	chr3:11017381:G:A	chr3:11059067:G:A	TGT-A	0.00860714	CDS	ENST00000646702.1	3	505	170	c.170G	c.170G>A	57	1	TGT	C	TAT	Y	p.C57	p.C57Y	C57Y	Missense	TM1	TM1a	0.001	0.785	D	0.035	0.524	D	1	0.906	D	0.999	0.924	D	0	0.452	D	1	0.81	D	3.965	0.965	H	-0.95	0.754
chr3	11017381	G	C	chr3:11017381:G:C	chr3:11059067:G:C	TGT-C	0.00291894	CDS	ENST00000646702.1	3	505	170	c.170G	c.170G>C	57	1	TGT	C	TCT	S	p.C57	p.C57S	C57S	Missense	TM1	TM1a	0.035	0.437	D	0.057	0.464	T	1	0.906	D	0.999	0.924	D	0	0.452	D	1	0.81	D	2.47	0.717	M	-0.86	0.745
chr3	11017381	G	T	chr3:11017381:G:T	chr3:11059067:G:T	TGT-T	0.00261956	CDS	ENST00000646702.1	3	505	170	c.170G	c.170G>T	57	1	TGT	C	TTT	F	p.C57	p.C57F	C57F	Missense	TM1	TM1a	0.003	0.682	D	0.035	0.524	D	1	0.906	D	0.999	0.924	D	0	0.452	D	1	0.81	D	3.965	0.965	H	-0.94	0.753
chr3	11017382	T	A	chr3:11017382:T:A	chr3:11059068:T:A	GTG-A	0.00179627	CDS	ENST00000646702.1	3	506	171	c.171T	c.171T>A	57	2	TGT	C	TGA	X	p.C57	p.C57X	C57X	PTV	TM1	TM1a	.	.	.	.	.	.	.	.	.	.	.	.	0	0.452	D	1	0.81	A	.	.	.	.	.
chr3	11017382	T	C	chr3:11017382:T:C	chr3:11059068:T:C	GTG-C	0.00538882	CDS	ENST00000646702.1	3	506	171	c.171T	c.171T>C	57	2	TGT	C	TGC	C	p.C57	p.C57C	C57C	Synonymous	TM1	TM1a	.	.	.	.	.	.	.	.	.	.	.	.	.	.	.	.	.	.	.	.	.	.	.
chr3	11017382	T	G	chr3:11017382:T:G	chr3:11059068:T:G	GTG-G	0.00194596	CDS	ENST00000646702.1	3	506	171	c.171T	c.171T>G	57	2	TGT	C	TGG	W	p.C57	p.C57W	C57W	Missense	TM1	TM1a	0.001	0.785	D	0.007	0.692	D	1	0.906	D	0.999	0.924	D	0	0.452	D	1	0.81	D	3.965	0.965	H	-0.98	0.758
chr3	11017383	G	A	chr3:11017383:G:A	chr3:11059069:G:A	TGT-A	0.00860714	CDS	ENST00000646702.1	3	507	172	c.172G	c.172G>A	58	0	GTG	V	ATG	M	p.V58	p.V58M	V58M	Missense	TM1	TM1a	0.033	0.444	D	0.073	0.432	T	1	0.906	D	1	0.974	D	0	0.466	D	1	0.81	D	2.41	0.696	M	-1.24	0.79
chr3	11017383	G	C	chr3:11017383:G:C	chr3:11059069:G:C	TGT-C	0.00291894	CDS	ENST00000646702.1	3	507	172	c.172G	c.172G>C	58	0	GTG	V	CTG	L	p.V58	p.V58L	V58L	Missense	TM1	TM1a	0.019	0.501	D	0.278	0.218	T	1	0.906	D	0.998	0.886	D	0	0.466	D	1	0.81	D	1.705	0.443	L	-1.13	0.777
chr3	11017383	G	T	chr3:11017383:G:T	chr3:11059069:G:T	TGT-T	0.00261956	CDS	ENST00000646702.1	3	507	172	c.172G	c.172G>T	58	0	GTG	V	TTG	L	p.V58	p.V58L	V58L	Missense	TM1	TM1a	0.019	0.501	D	0.278	0.218	T	1	0.906	D	0.998	0.886	D	0	0.466	D	1	0.81	D	1.705	0.443	L	-1.13	0.777
chr3	11017384	T	A	chr3:11017384:T:A	chr3:11059070:T:A	GTG-A	0.00179627	CDS	ENST00000646702.1	3	508	173	c.173T	c.173T>A	58	1	GTG	V	GAG	E	p.V58	p.V58E	V58E	Missense	TM1	TM1a	0.004	0.654	D	0.032	0.534	D	1	0.906	D	1	0.974	D	0	0.466	D	1	0.81	D	3.73	0.949	H	-1.26	0.792
chr3	11017384	T	C	chr3:11017384:T:C	chr3:11059070:T:C	GTG-C	0.00538882	CDS	ENST00000646702.1	3	508	173	c.173T	c.173T>C	58	1	GTG	V	GCG	A	p.V58	p.V58A	V58A	Missense	TM1	TM1a	0.847	0.028	T	0.563	0.09	T	1	0.906	D	0.999	0.924	D	0	0.466	D	1	0.81	D	1.55	0.393	L	-1.15	0.78
chr3	11017384	T	G	chr3:11017384:T:G	chr3:11059070:T:G	GTG-G	0.00194596	CDS	ENST00000646702.1	3	508	173	c.173T	c.173T>G	58	1	GTG	V	GGG	G	p.V58	p.V58G	V58G	Missense	TM1	TM1a	0	0.913	D	0.006	0.706	D	1	0.906	D	1	0.974	D	0	0.466	D	1	0.81	D	3.38	0.914	M	-1.26	0.792
chr3	11017385	G	A	chr3:11017385:G:A	chr3:11059071:G:A	TGG-A	0.00808323	CDS	ENST00000646702.1	3	509	174	c.174G	c.174G>A	58	2	GTG	V	GTA	V	p.V58	p.V58V	V58V	Synonymous	TM1	TM1a	.	.	.	.	.	.	.	.	.	.	.	.	.	.	.	.	.	.	.	.	.	.	.
chr3	11017385	G	C	chr3:11017385:G:C	chr3:11059071:G:C	TGG-C	0.00232019	CDS	ENST00000646702.1	3	509	174	c.174G	c.174G>C	58	2	GTG	V	GTC	V	p.V58	p.V58V	V58V	Synonymous	TM1	TM1a	.	.	.	.	.	.	.	.	.	.	.	.	.	.	.	.	.	.	.	.	.	.	.
chr3	11017385	G	T	chr3:11017385:G:T	chr3:11059071:G:T	TGG-T	0.00246987	CDS	ENST00000646702.1	3	509	174	c.174G	c.174G>T	58	2	GTG	V	GTT	V	p.V58	p.V58V	V58V	Synonymous	TM1	TM1a	.	.	.	.	.	.	.	.	.	.	.	.	.	.	.	.	.	.	.	.	.	.	.
chr3	11017386	G	A	chr3:11017386:G:A	chr3:11059072:G:A	GGG-A	0.0100292	CDS	ENST00000646702.1	3	510	175	c.175G	c.175G>A	59	0	GGC	G	AGC	S	p.G59	p.G59S	G59S	Missense	TM1	TM1_binding-pocket	0.017	0.512	D	0.041	0.505	D	1	0.906	D	1	0.974	D	0	0.843	D	1	0.81	D	2.545	0.743	M	-2.04	0.857
chr3	11017386	G	C	chr3:11017386:G:C	chr3:11059072:G:C	GGG-C	0.00254472	CDS	ENST00000646702.1	3	510	175	c.175G	c.175G>C	59	0	GGC	G	CGC	R	p.G59	p.G59R	G59R	Missense	TM1	TM1_binding-pocket	0	0.913	D	0	0.928	D	1	0.906	D	1	0.974	D	0	0.843	D	1	0.81	D	4.375	0.986	H	-2.14	0.864
chr3	11017386	G	T	chr3:11017386:G:T	chr3:11059072:G:T	GGG-T	0.00299379	CDS	ENST00000646702.1	3	510	175	c.175G	c.175G>T	59	0	GGC	G	TGC	C	p.G59	p.G59C	G59C	Missense	TM1	TM1_binding-pocket	0	0.913	D	0.001	0.834	D	1	0.906	D	1	0.974	D	0	0.843	D	1	0.81	D	4.375	0.986	H	-2.12	0.863
chr3	11017387	G	A	chr3:11017387:G:A	chr3:11059073:G:A	GGC-A	0.00950528	CDS	ENST00000646702.1	3	511	176	c.176G	c.176G>A	59	1	GGC	G	GAC	D	p.G59	p.G59D	G59D	Missense	TM1	TM1_binding-pocket	0	0.913	D	0	0.928	D	1	0.906	D	1	0.974	D	0	0.843	D	1	0.81	D	4.375	0.986	H	-2.14	0.864
chr3	11017387	G	C	chr3:11017387:G:C	chr3:11059073:G:C	GGC-C	0.00254472	CDS	ENST00000646702.1	3	511	176	c.176G	c.176G>C	59	1	GGC	G	GCC	A	p.G59	p.G59A	G59A	Missense	TM1	TM1_binding-pocket	0.002	0.722	D	0.016	0.61	D	1	0.906	D	1	0.974	D	0	0.843	D	1	0.81	D	2.53	0.738	M	-1.96	0.851
chr3	11017387	G	T	chr3:11017387:G:T	chr3:11059073:G:T	GGC-T	0.00464037	CDS	ENST00000646702.1	3	511	176	c.176G	c.176G>T	59	1	GGC	G	GTC	V	p.G59	p.G59V	G59V	Missense	TM1	TM1_binding-pocket	0	0.913	D	0.001	0.834	D	1	0.906	D	1	0.974	D	0	0.843	D	1	0.81	D	4.03	0.969	H	-2.14	0.864
chr3	11017388	C	A	chr3:11017388:C:A	chr3:11059074:C:A	GCT-A	0.0021705	CDS	ENST00000646702.1	3	512	177	c.177C	c.177C>A	59	2	GGC	G	GGA	G	p.G59	p.G59G	G59G	Synonymous	TM1	TM1_binding-pocket	.	.	.	.	.	.	.	.	.	.	.	.	.	.	.	.	.	.	.	.	.	.	.
chr3	11017388	C	G	chr3:11017388:C:G	chr3:11059074:C:G	GCT-G	0.00314348	CDS	ENST00000646702.1	3	512	177	c.177C	c.177C>G	59	2	GGC	G	GGG	G	p.G59	p.G59G	G59G	Synonymous	TM1	TM1_binding-pocket	.	.	.	.	.	.	.	.	.	.	.	.	.	.	.	.	.	.	.	.	.	.	.
chr3	11017388	C	T	chr3:11017388:C:T	chr3:11059074:C:T	GCT-T	0.00958012	CDS	ENST00000646702.1	3	512	177	c.177C	c.177C>T	59	2	GGC	G	GGT	G	p.G59	p.G59G	G59G	Synonymous	TM1	TM1_binding-pocket	.	.	.	.	.	.	.	.	.	.	.	.	.	.	.	.	.	.	.	.	.	.	.
chr3	11017389	T	A	chr3:11017389:T:A	chr3:11059075:T:A	CTA-A	0.000598758	CDS	ENST00000646702.1	3	513	178	c.178T	c.178T>A	60	0	TAT	Y	AAT	N	p.Y60	p.Y60N	Y60N	Missense	TM1	TM1_binding-pocket	0.302	0.144	T	0.245	0.241	T	1	0.906	D	1	0.974	D	0	0.477	D	1	0.81	D	2.455	0.712	M	-0.89	0.748
chr3	11017389	T	C	chr3:11017389:T:C	chr3:11059075:T:C	CTA-C	0.00374224	CDS	ENST00000646702.1	3	513	178	c.178T	c.178T>C	60	0	TAT	Y	CAT	H	p.Y60	p.Y60H	Y60H	Missense	TM1	TM1_binding-pocket	0.486	0.081	T	0.407	0.147	T	1	0.906	D	1	0.974	D	0	0.477	D	1	0.81	D	3.07	0.871	M	-0.91	0.75
chr3	11017389	T	G	chr3:11017389:T:G	chr3:11059075:T:G	CTA-G	0.000523913	CDS	ENST00000646702.1	3	513	178	c.178T	c.178T>G	60	0	TAT	Y	GAT	D	p.Y60	p.Y60D	Y60D	Missense	TM1	TM1_binding-pocket	0.181	0.219	T	0.149	0.326	T	1	0.906	D	1	0.974	D	0	0.477	D	1	0.81	D	3.875	0.959	H	-0.92	0.751
chr3	11017390	A	C	chr3:11017390:A:C	chr3:11059076:A:C	TAT-C	0.000748447	CDS	ENST00000646702.1	3	514	179	c.179A	c.179A>C	60	1	TAT	Y	TCT	S	p.Y60	p.Y60S	Y60S	Missense	TM1	TM1_binding-pocket	0.367	0.117	T	0.296	0.206	T	1	0.906	D	1	0.974	D	0	0.477	D	1	0.81	D	2.43	0.705	M	-0.66	0.723
chr3	11017390	A	G	chr3:11017390:A:G	chr3:11059076:A:G	TAT-G	0.00845745	CDS	ENST00000646702.1	3	514	179	c.179A	c.179A>G	60	1	TAT	Y	TGT	C	p.Y60	p.Y60C	Y60C	Missense	TM1	TM1_binding-pocket	0.156	0.241	T	0.129	0.348	T	1	0.906	D	1	0.974	D	0	0.477	D	1	0.81	D	2.98	0.855	M	-0.87	0.746
chr3	11017390	A	T	chr3:11017390:A:T	chr3:11059076:A:T	TAT-T	0.000972981	CDS	ENST00000646702.1	3	514	179	c.179A	c.179A>T	60	1	TAT	Y	TTT	F	p.Y60	p.Y60F	Y60F	Missense	TM1	TM1_binding-pocket	0.772	0.034	T	0.701	0.057	T	1	0.906	D	0.999	0.924	D	0	0.477	D	1	0.81	D	1.325	0.332	L	-0.82	0.741
chr3	11017391	T	A	chr3:11017391:T:A	chr3:11059077:T:A	ATG-A	0.00179627	CDS	ENST00000646702.1	3	515	180	c.180T	c.180T>A	60	2	TAT	Y	TAA	X	p.Y60	p.Y60X	Y60X	PTV	TM1	TM1_binding-pocket	.	.	.	.	.	.	.	.	.	.	.	.	0	0.477	D	1	0.81	A	.	.	.	.	.
chr3	11017391	T	C	chr3:11017391:T:C	chr3:11059077:T:C	ATG-C	0.0114512	CDS	ENST00000646702.1	3	515	180	c.180T	c.180T>C	60	2	TAT	Y	TAC	Y	p.Y60	p.Y60Y	Y60Y	Synonymous	TM1	TM1_binding-pocket	.	.	.	.	.	.	.	.	.	.	.	.	.	.	.	.	.	.	.	.	.	.	.
chr3	11017391	T	G	chr3:11017391:T:G	chr3:11059077:T:G	ATG-G	0.00164658	CDS	ENST00000646702.1	3	515	180	c.180T	c.180T>G	60	2	TAT	Y	TAG	X	p.Y60	p.Y60X	Y60X	PTV	TM1	TM1_binding-pocket	.	.	.	.	.	.	.	.	.	.	.	.	0	0.477	D	1	0.81	A	.	.	.	.	.
chr3	11017392	G	A	chr3:11017392:G:A	chr3:11059078:G:A	TGC-A	0.00755931	CDS	ENST00000646702.1	3	516	181	c.181G	c.181G>A	61	0	GCC	A	ACC	T	p.A61	p.A61T	A61T	Missense	TM1	TM1_binding-pocket	0.159	0.238	T	0.189	0.286	T	1	0.906	D	0.999	0.924	D	0	0.629	D	1	0.81	D	3.03	0.864	M	-1.45	0.809
chr3	11017392	G	C	chr3:11017392:G:C	chr3:11059078:G:C	TGC-C	0.00269441	CDS	ENST00000646702.1	3	516	181	c.181G	c.181G>C	61	0	GCC	A	CCC	P	p.A61	p.A61P	A61P	Missense	TM1	TM1_binding-pocket	0.058	0.378	T	0.058	0.462	T	1	0.906	D	1	0.974	D	0	0.629	D	1	0.81	D	4.07	0.972	H	-1.52	0.815
chr3	11017392	G	T	chr3:11017392:G:T	chr3:11059078:G:T	TGC-T	0.00291894	CDS	ENST00000646702.1	3	516	181	c.181G	c.181G>T	61	0	GCC	A	TCC	S	p.A61	p.A61S	A61S	Missense	TM1	TM1_binding-pocket	0.183	0.217	T	0.196	0.279	T	1	0.906	D	0.999	0.924	D	0	0.629	D	1	0.81	D	1.335	0.333	L	-1.42	0.806
chr3	11017393	C	A	chr3:11017393:C:A	chr3:11059079:C:A	GCC-A	0.0035177	CDS	ENST00000646702.1	3	517	182	c.182C	c.182C>A	61	1	GCC	A	GAC	D	p.A61	p.A61D	A61D	Missense	TM1	TM1_binding-pocket	0.016	0.519	D	0.014	0.624	D	1	0.906	D	1	0.974	D	0	0.629	D	1	0.81	D	4.07	0.972	H	-1.53	0.816
chr3	11017393	C	G	chr3:11017393:C:G	chr3:11059079:C:G	GCC-G	0.00299379	CDS	ENST00000646702.1	3	517	182	c.182C	c.182C>G	61	1	GCC	A	GGC	G	p.A61	p.A61G	A61G	Missense	TM1	TM1_binding-pocket	0.039	0.425	D	0.008	0.679	D	1	0.906	D	0.999	0.924	D	0	0.629	D	1	0.81	D	4.07	0.972	H	-1.51	0.814
chr3	11017393	C	T	chr3:11017393:C:T	chr3:11059079:C:T	GCC-T	0.007709	CDS	ENST00000646702.1	3	517	182	c.182C	c.182C>T	61	1	GCC	A	GTC	V	p.A61	p.A61V	A61V	Missense	TM1	TM1_binding-pocket	0.673	0.045	T	0.718	0.054	T	1	0.906	D	0.999	0.924	D	0	0.629	D	1	0.81	D	2.525	0.737	M	-1.45	0.809
chr3	11017394	C	A	chr3:11017394:C:A	chr3:11059080:C:A	CCA-A	0.00194596	CDS	ENST00000646702.1	3	518	183	c.183C	c.183C>A	61	2	GCC	A	GCA	A	p.A61	p.A61A	A61A	Synonymous	TM1	TM1_binding-pocket	.	.	.	.	.	.	.	.	.	.	.	.	.	.	.	.	.	.	.	.	.	.	.
chr3	11017394	C	G	chr3:11017394:C:G	chr3:11059080:C:G	CCA-G	0.00336801	CDS	ENST00000646702.1	3	518	183	c.183C	c.183C>G	61	2	GCC	A	GCG	A	p.A61	p.A61A	A61A	Synonymous	TM1	TM1_binding-pocket	.	.	.	.	.	.	.	.	.	.	.	.	.	.	.	.	.	.	.	.	.	.	.
chr3	11017394	C	T	chr3:11017394:C:T	chr3:11059080:C:T	CCA-T	0.00763416	CDS	ENST00000646702.1	3	518	183	c.183C	c.183C>T	61	2	GCC	A	GCT	A	p.A61	p.A61A	A61A	Synonymous	TM1	TM1_binding-pocket	.	.	.	.	.	.	.	.	.	.	.	.	.	.	.	.	.	.	.	.	.	.	.
chr3	11017395	A	C	chr3:11017395:A:C	chr3:11059081:A:C	CAT-C	0.00164658	CDS	ENST00000646702.1	3	519	184	c.184A	c.184A>C	62	0	ATC	I	CTC	L	p.I62	p.I62L	I62L	Missense	TM1	TM1_binding-pocket	0.004	0.654	D	0.008	0.679	D	0.998	0.732	D	0.996	0.845	D	0	0.523	D	1	0.81	D	3.57	0.935	H	-1.03	0.764
chr3	11017395	A	G	chr3:11017395:A:G	chr3:11059081:A:G	CAT-G	0.0124991	CDS	ENST00000646702.1	3	519	184	c.184A	c.184A>G	62	0	ATC	I	GTC	V	p.I62	p.I62V	I62V	Missense	TM1	TM1_binding-pocket	0.709	0.041	T	1	0.012	T	0.998	0.732	D	0.996	0.845	D	0	0.523	D	1	0.81	D	0.015	0.08	N	-0.28	0.675
chr3	11017395	A	T	chr3:11017395:A:T	chr3:11059081:A:T	CAT-T	0.00149689	CDS	ENST00000646702.1	3	519	184	c.184A	c.184A>T	62	0	ATC	I	TTC	F	p.I62	p.I62F	I62F	Missense	TM1	TM1_binding-pocket	0.001	0.785	D	0.001	0.834	D	1	0.906	D	0.999	0.924	D	0	0.523	D	1	0.81	D	3.02	0.862	M	-1.13	0.777
chr3	11017396	T	A	chr3:11017396:T:A	chr3:11059082:T:A	ATC-A	0.00172143	CDS	ENST00000646702.1	3	520	185	c.185T	c.185T>A	62	1	ATC	I	AAC	N	p.I62	p.I62N	I62N	Missense	TM1	TM1_binding-pocket	0	0.913	D	0	0.928	D	1	0.906	D	0.999	0.924	D	0	0.523	D	1	0.81	D	3.57	0.935	H	-1.18	0.783
chr3	11017396	T	C	chr3:11017396:T:C	chr3:11059082:T:C	ATC-C	0.0041913	CDS	ENST00000646702.1	3	520	185	c.185T	c.185T>C	62	1	ATC	I	ACC	T	p.I62	p.I62T	I62T	Missense	TM1	TM1_binding-pocket	0.001	0.785	D	0.003	0.765	D	1	0.906	D	0.999	0.924	D	0	0.523	D	1	0.81	D	3.57	0.935	H	-1.13	0.777
chr3	11017396	T	G	chr3:11017396:T:G	chr3:11059082:T:G	ATC-G	0.00104783	CDS	ENST00000646702.1	3	520	185	c.185T	c.185T>G	62	1	ATC	I	AGC	S	p.I62	p.I62S	I62S	Missense	TM1	TM1_binding-pocket	0	0.913	D	0.001	0.834	D	1	0.906	D	0.999	0.924	D	0	0.523	D	1	0.81	D	3.57	0.935	H	-1.17	0.782
chr3	11017397	C	A	chr3:11017397:C:A	chr3:11059083:C:A	TCG-A	0.00127236	CDS	ENST00000646702.1	3	521	186	c.186C	c.186C>A	62	2	ATC	I	ATA	I	p.I62	p.I62I	I62I	Synonymous	TM1	TM1_binding-pocket	.	.	.	.	.	.	.	.	.	.	.	.	.	.	.	.	.	.	.	.	.	.	.
chr3	11017397	C	G	chr3:11017397:C:G	chr3:11059083:C:G	TCG-G	0.0021705	CDS	ENST00000646702.1	3	521	186	c.186C	c.186C>G	62	2	ATC	I	ATG	M	p.I62	p.I62M	I62M	Missense	TM1	TM1_binding-pocket	0.001	0.785	D	0.002	0.794	D	1	0.906	D	1	0.974	D	0	0.523	D	1	0.81	D	3.02	0.862	M	-1.15	0.78
chr3	11017397	C	T	chr3:11017397:C:T	chr3:11059083:C:T	TCG-T	0.0334556	CDS	ENST00000646702.1	3	521	186	c.186C	c.186C>T	62	2	ATC	I	ATT	I	p.I62	p.I62I	I62I	Synonymous	TM1	TM1_binding-pocket	.	.	.	.	.	.	.	.	.	.	.	.	.	.	.	.	.	.	.	.	.	.	.
chr3	11017398	G	A	chr3:11017398:G:A	chr3:11059084:G:A	CGG-A	0.0598758	CDS	ENST00000646702.1	3	522	187	c.187G	c.187G>A	63	0	GGC	G	AGC	S	p.G63	p.G63S	G63S	Missense	TM1	TM1_binding-pocket	0	0.913	D	0.006	0.706	D	1	0.906	D	1	0.974	D	0	0.559	D	1	0.81	D	4.385	0.986	H	-1.97	0.852
chr3	11017398	G	C	chr3:11017398:G:C	chr3:11059084:G:C	CGG-C	0.00396677	CDS	ENST00000646702.1	3	522	187	c.187G	c.187G>C	63	0	GGC	G	CGC	R	p.G63	p.G63R	G63R	Missense	TM1	TM1_binding-pocket	0	0.913	D	0	0.928	D	1	0.906	D	1	0.974	D	0	0.559	D	1	0.81	D	4.04	0.97	H	-2.03	0.856
chr3	11017398	G	T	chr3:11017398:G:T	chr3:11059084:G:T	CGG-T	0.00276925	CDS	ENST00000646702.1	3	522	187	c.187G	c.187G>T	63	0	GGC	G	TGC	C	p.G63	p.G63C	G63C	Missense	TM1	TM1_binding-pocket	0	0.913	D	0	0.928	D	1	0.906	D	1	0.974	D	0	0.559	D	1	0.81	D	4.385	0.986	H	-2.05	0.858
chr3	11017399	G	A	chr3:11017399:G:A	chr3:11059085:G:A	GGC-A	0.00950528	CDS	ENST00000646702.1	3	523	188	c.188G	c.188G>A	63	1	GGC	G	GAC	D	p.G63	p.G63D	G63D	Missense	TM1	TM1_binding-pocket	0	0.913	D	0.03	0.542	D	1	0.906	D	1	0.974	D	0	0.559	D	1	0.81	D	2.28	0.649	M	-1.99	0.853
chr3	11017399	G	C	chr3:11017399:G:C	chr3:11059085:G:C	GGC-C	0.00254472	CDS	ENST00000646702.1	3	523	188	c.188G	c.188G>C	63	1	GGC	G	GCC	A	p.G63	p.G63A	G63A	Missense	TM1	TM1_binding-pocket	0	0.913	D	0.003	0.765	D	1	0.906	D	1	0.974	D	0	0.559	D	1	0.81	D	4.385	0.986	H	-2.01	0.855
chr3	11017399	G	T	chr3:11017399:G:T	chr3:11059085:G:T	GGC-T	0.00464037	CDS	ENST00000646702.1	3	523	188	c.188G	c.188G>T	63	1	GGC	G	GTC	V	p.G63	p.G63V	G63V	Missense	TM1	TM1_binding-pocket	0	0.913	D	0	0.928	D	1	0.906	D	1	0.974	D	0	0.559	D	1	0.81	D	4.385	0.986	H	-2.05	0.858
chr3	11017400	C	A	chr3:11017400:C:A	chr3:11059086:C:A	GCC-A	0.0035177	CDS	ENST00000646702.1	3	524	189	c.189C	c.189C>A	63	2	GGC	G	GGA	G	p.G63	p.G63G	G63G	Synonymous	TM1	TM1_binding-pocket	.	.	.	.	.	.	.	.	.	.	.	.	.	.	.	.	.	.	.	.	.	.	.
chr3	11017400	C	G	chr3:11017400:C:G	chr3:11059086:C:G	GCC-G	0.00299379	CDS	ENST00000646702.1	3	524	189	c.189C	c.189C>G	63	2	GGC	G	GGG	G	p.G63	p.G63G	G63G	Synonymous	TM1	TM1_binding-pocket	.	.	.	.	.	.	.	.	.	.	.	.	.	.	.	.	.	.	.	.	.	.	.
chr3	11017400	C	T	chr3:11017400:C:T	chr3:11059086:C:T	GCC-T	0.007709	CDS	ENST00000646702.1	3	524	189	c.189C	c.189C>T	63	2	GGC	G	GGT	G	p.G63	p.G63G	G63G	Synonymous	TM1	TM1_binding-pocket	.	.	.	.	.	.	.	.	.	.	.	.	.	.	.	.	.	.	.	.	.	.	.
chr3	11017401	C	A	chr3:11017401:C:A	chr3:11059087:C:A	CCT-A	0.00209565	CDS	ENST00000646702.1	3	525	190	c.190C	c.190C>A	64	0	CTG	L	ATG	M	p.L64	p.L64M	L64M	Missense	TM1	TM1_binding-pocket	0.001	0.785	D	0.002	0.794	D	1	0.906	D	1	0.974	D	0	0.537	D	1	0.81	D	4.4	0.986	H	-1.86	0.843
chr3	11017401	C	G	chr3:11017401:C:G	chr3:11059087:C:G	CCT-G	0.00471522	CDS	ENST00000646702.1	3	525	190	c.190C	c.190C>G	64	0	CTG	L	GTG	V	p.L64	p.L64V	L64V	Missense	TM1	TM1_binding-pocket	0.016	0.519	D	0.002	0.794	D	1	0.906	D	0.999	0.924	D	0	0.537	D	1	0.81	D	3.595	0.937	H	-1.8	0.839
chr3	11017401	C	T	chr3:11017401:C:T	chr3:11059087:C:T	CCT-T	0.0114512	CDS	ENST00000646702.1	3	525	190	c.190C	c.190C>T	64	0	CTG	L	TTG	L	p.L64	p.L64L	L64L	Synonymous	TM1	TM1_binding-pocket	.	.	.	.	.	.	.	.	.	.	.	.	.	.	.	.	.	.	.	.	.	.	.
chr3	11017402	T	A	chr3:11017402:T:A	chr3:11059088:T:A	CTG-A	0.00209565	CDS	ENST00000646702.1	3	526	191	c.191T	c.191T>A	64	1	CTG	L	CAG	Q	p.L64	p.L64Q	L64Q	Missense	TM1	TM1_binding-pocket	0	0.913	D	0	0.928	D	1	0.906	D	1	0.974	D	0	0.537	D	1	0.81	D	4.4	0.986	H	-1.9	0.846
chr3	11017402	T	C	chr3:11017402:T:C	chr3:11059088:T:C	CTG-C	0.0117506	CDS	ENST00000646702.1	3	526	191	c.191T	c.191T>C	64	1	CTG	L	CCG	P	p.L64	p.L64P	L64P	Missense	TM1	TM1_binding-pocket	0.01	0.565	D	0.008	0.679	D	1	0.906	D	1	0.974	D	0	0.537	D	1	0.81	D	3.505	0.928	H	-1.91	0.847
chr3	11017402	T	G	chr3:11017402:T:G	chr3:11059088:T:G	CTG-G	0.00359254	CDS	ENST00000646702.1	3	526	191	c.191T	c.191T>G	64	1	CTG	L	CGG	R	p.L64	p.L64R	L64R	Missense	TM1	TM1_binding-pocket	0	0.913	D	0	0.928	D	1	0.906	D	1	0.974	D	0	0.537	D	1	0.81	D	4.4	0.986	H	-1.9	0.846
chr3	11017403	G	A	chr3:11017403:G:A	chr3:11059089:G:A	TGG-A	0.00808323	CDS	ENST00000646702.1	3	527	192	c.192G	c.192G>A	64	2	CTG	L	CTA	L	p.L64	p.L64L	L64L	Synonymous	TM1	TM1_binding-pocket	.	.	.	.	.	.	.	.	.	.	.	.	.	.	.	.	.	.	.	.	.	.	.
chr3	11017403	G	C	chr3:11017403:G:C	chr3:11059089:G:C	TGG-C	0.00232019	CDS	ENST00000646702.1	3	527	192	c.192G	c.192G>C	64	2	CTG	L	CTC	L	p.L64	p.L64L	L64L	Synonymous	TM1	TM1_binding-pocket	.	.	.	.	.	.	.	.	.	.	.	.	.	.	.	.	.	.	.	.	.	.	.
chr3	11017403	G	T	chr3:11017403:G:T	chr3:11059089:G:T	TGG-T	0.00246987	CDS	ENST00000646702.1	3	527	192	c.192G	c.192G>T	64	2	CTG	L	CTT	L	p.L64	p.L64L	L64L	Synonymous	TM1	TM1_binding-pocket	.	.	.	.	.	.	.	.	.	.	.	.	.	.	.	.	.	.	.	.	.	.	.
chr3	11017404	G	A	chr3:11017404:G:A	chr3:11059090:G:A	GGG-A	0.0100292	CDS	ENST00000646702.1	3	528	193	c.193G	c.193G>A	65	0	GGC	G	AGC	S	p.G65	p.G65S	G65S	Missense	TM1	TM1b	0.005	0.632	D	0.009	0.668	D	1	0.906	D	1	0.974	D	0	0.513	D	1	0.81	D	3.305	0.905	M	-1.57	0.819
chr3	11017404	G	C	chr3:11017404:G:C	chr3:11059090:G:C	GGG-C	0.00254472	CDS	ENST00000646702.1	3	528	193	c.193G	c.193G>C	65	0	GGC	G	CGC	R	p.G65	p.G65R	G65R	Missense	TM1	TM1b	0.003	0.682	D	0	0.928	D	1	0.906	D	1	0.974	D	0	0.513	D	1	0.81	D	4.405	0.987	H	-1.61	0.823
chr3	11017404	G	T	chr3:11017404:G:T	chr3:11059090:G:T	GGG-T	0.00299379	CDS	ENST00000646702.1	3	528	193	c.193G	c.193G>T	65	0	GGC	G	TGC	C	p.G65	p.G65C	G65C	Missense	TM1	TM1b	0	0.913	D	0	0.928	D	1	0.906	D	1	0.974	D	0	0.513	D	1	0.81	D	4.06	0.971	H	-1.65	0.826
chr3	11017405	G	A	chr3:11017405:G:A	chr3:11059091:G:A	GGC-A	0.00950528	CDS	ENST00000646702.1	3	529	194	c.194G	c.194G>A	65	1	GGC	G	GAC	D	p.G65	p.G65D	G65D	Missense	TM1	TM1b	0.001	0.785	D	0	0.928	D	1	0.906	D	1	0.974	D	0	0.513	D	1	0.81	D	4.405	0.987	H	-1.57	0.819
chr3	11017405	G	C	chr3:11017405:G:C	chr3:11059091:G:C	GGC-C	0.00254472	CDS	ENST00000646702.1	3	529	194	c.194G	c.194G>C	65	1	GGC	G	GCC	A	p.G65	p.G65A	G65A	Missense	TM1	TM1b	0.003	0.682	D	0.033	0.531	D	1	0.906	D	1	0.974	D	0	0.513	D	1	0.81	D	2.55	0.744	M	-1.55	0.817
chr3	11017405	G	T	chr3:11017405:G:T	chr3:11059091:G:T	GGC-T	0.00464037	CDS	ENST00000646702.1	3	529	194	c.194G	c.194G>T	65	1	GGC	G	GTC	V	p.G65	p.G65V	G65V	Missense	TM1	TM1b	0	0.913	D	0.001	0.834	D	1	0.906	D	1	0.974	D	0	0.513	D	1	0.81	D	4.06	0.971	H	-1.63	0.824
chr3	11017406	C	A	chr3:11017406:C:A	chr3:11059092:C:A	GCA-A	0.0028441	CDS	ENST00000646702.1	3	530	195	c.195C	c.195C>A	65	2	GGC	G	GGA	G	p.G65	p.G65G	G65G	Synonymous	TM1	TM1b	.	.	.	.	.	.	.	.	.	.	.	.	.	.	.	.	.	.	.	.	.	.	.
chr3	11017406	C	G	chr3:11017406:C:G	chr3:11059092:C:G	GCA-G	0.00254472	CDS	ENST00000646702.1	3	530	195	c.195C	c.195C>G	65	2	GGC	G	GGG	G	p.G65	p.G65G	G65G	Synonymous	TM1	TM1b	.	.	.	.	.	.	.	.	.	.	.	.	.	.	.	.	.	.	.	.	.	.	.
chr3	11017406	C	T	chr3:11017406:C:T	chr3:11059092:C:T	GCA-T	0.00681087	CDS	ENST00000646702.1	3	530	195	c.195C	c.195C>T	65	2	GGC	G	GGT	G	p.G65	p.G65G	G65G	Synonymous	TM1	TM1b	.	.	.	.	.	.	.	.	.	.	.	.	.	.	.	.	.	.	.	.	.	.	.
chr3	11017407	A	C	chr3:11017407:A:C	chr3:11059093:A:C	CAA-C	0.00202081	CDS	ENST00000646702.1	3	531	196	c.196A	c.196A>C	66	0	AAC	N	CAC	H	p.N66	p.N66H	N66H	Missense	TM1	TM1b	0	0.913	D	0	0.928	D	1	0.906	D	1	0.974	D	0	0.843	D	1	0.81	D	4.09	0.973	H	-1.66	0.827
chr3	11017407	A	G	chr3:11017407:A:G	chr3:11059093:A:G	CAA-G	0.00389192	CDS	ENST00000646702.1	3	531	196	c.196A	c.196A>G	66	0	AAC	N	GAC	D	p.N66	p.N66D	N66D	Missense	TM1	TM1b	0.017	0.512	D	0	0.928	D	1	0.906	D	0.999	0.924	D	0	0.843	D	1	0.81	D	4.09	0.973	H	-1.6	0.822
chr3	11017407	A	T	chr3:11017407:A:T	chr3:11059093:A:T	CAA-T	0.000299379	CDS	ENST00000646702.1	3	531	196	c.196A	c.196A>T	66	0	AAC	N	TAC	Y	p.N66	p.N66Y	N66Y	Missense	TM1	TM1b	0	0.913	D	0	0.928	D	1	0.906	D	1	0.974	D	0	0.843	D	1	0.81	D	4.435	0.988	H	-1.67	0.828
chr3	11017408	A	C	chr3:11017408:A:C	chr3:11059094:A:C	AAC-C	0.00142205	CDS	ENST00000646702.1	3	532	197	c.197A	c.197A>C	66	1	AAC	N	ACC	T	p.N66	p.N66T	N66T	Missense	TM1	TM1b	0	0.913	D	0	0.928	D	1	0.906	D	0.999	0.924	D	0	0.843	D	1	0.81	D	3.465	0.924	M	-1.63	0.824
chr3	11017408	A	G	chr3:11017408:A:G	chr3:11059094:A:G	AAC-G	0.00598758	CDS	ENST00000646702.1	3	532	197	c.197A	c.197A>G	66	1	AAC	N	AGC	S	p.N66	p.N66S	N66S	Missense	TM1	TM1b	0.001	0.785	D	0	0.928	D	1	0.906	D	0.999	0.924	D	0	0.843	D	1	0.81	D	3.34	0.91	M	-1.61	0.823
chr3	11017408	A	T	chr3:11017408:A:T	chr3:11059094:A:T	AAC-T	0.000898136	CDS	ENST00000646702.1	3	532	197	c.197A	c.197A>T	66	1	AAC	N	ATC	I	p.N66	p.N66I	N66I	Missense	TM1	TM1b	0	0.913	D	0	0.928	D	1	0.906	D	1	0.974	D	0	0.843	D	1	0.81	D	4.435	0.988	H	-1.66	0.827
chr3	11017409	C	A	chr3:11017409:C:A	chr3:11059095:C:A	ACG-A	0.00187112	CDS	ENST00000646702.1	3	533	198	c.198C	c.198C>A	66	2	AAC	N	AAA	K	p.N66	p.N66K	N66K	Missense	TM1	TM1b	0	0.913	D	0	0.928	D	1	0.906	D	1	0.974	D	0	0.843	D	1	0.81	D	4.435	0.988	H	-1.62	0.823
chr3	11017409	C	G	chr3:11017409:C:G	chr3:11059095:C:G	ACG-G	0.00157174	CDS	ENST00000646702.1	3	533	198	c.198C	c.198C>G	66	2	AAC	N	AAG	K	p.N66	p.N66K	N66K	Missense	TM1	TM1b	0	0.913	D	0	0.928	D	1	0.906	D	1	0.974	D	0	0.843	D	1	0.81	D	4.435	0.988	H	-1.62	0.823
chr3	11017409	C	T	chr3:11017409:C:T	chr3:11059095:C:T	ACG-T	0.0412394	CDS	ENST00000646702.1	3	533	198	c.198C	c.198C>T	66	2	AAC	N	AAT	N	p.N66	p.N66N	N66N	Synonymous	TM1	TM1b	.	.	.	.	.	.	.	.	.	.	.	.	.	.	.	.	.	.	.	.	.	.	.
chr3	11017410	G	A	chr3:11017410:G:A	chr3:11059096:G:A	CGT-A	0.0416137	CDS	ENST00000646702.1	3	534	199	c.199G	c.199G>A	67	0	GTC	V	ATC	I	p.V67	p.V67I	V67I	Missense	TM1	TM1b	0.041	0.419	D	0.129	0.348	T	1	0.906	D	0.998	0.886	D	0	0.629	D	1	0.81	D	1.545	0.391	L	-1	0.76
chr3	11017410	G	C	chr3:11017410:G:C	chr3:11059096:G:C	CGT-C	0.00194596	CDS	ENST00000646702.1	3	534	199	c.199G	c.199G>C	67	0	GTC	V	CTC	L	p.V67	p.V67L	V67L	Missense	TM1	TM1b	0.035	0.437	D	0.041	0.505	D	1	0.906	D	0.999	0.924	D	0	0.629	D	1	0.81	D	2.24	0.634	M	-1.26	0.792
chr3	11017410	G	T	chr3:11017410:G:T	chr3:11059096:G:T	CGT-T	0.00209565	CDS	ENST00000646702.1	3	534	199	c.199G	c.199G>T	67	0	GTC	V	TTC	F	p.V67	p.V67F	V67F	Missense	TM1	TM1b	0.017	0.512	D	0.016	0.61	D	1	0.906	D	1	0.974	D	0	0.629	D	1	0.81	D	3.32	0.907	M	-1.4	0.805
chr3	11017411	T	A	chr3:11017411:T:A	chr3:11059097:T:A	GTC-A	0.000673602	CDS	ENST00000646702.1	3	535	200	c.200T	c.200T>A	67	1	GTC	V	GAC	D	p.V67	p.V67D	V67D	Missense	TM1	TM1b	0	0.913	D	0	0.928	D	1	0.906	D	1	0.974	D	0	0.629	D	1	0.81	D	4.215	0.979	H	-1.43	0.807
chr3	11017411	T	C	chr3:11017411:T:C	chr3:11059097:T:C	GTC-C	0.00254472	CDS	ENST00000646702.1	3	535	200	c.200T	c.200T>C	67	1	GTC	V	GCC	A	p.V67	p.V67A	V67A	Missense	TM1	TM1b	0	0.913	D	0	0.928	D	1	0.906	D	0.999	0.924	D	0	0.629	D	1	0.81	D	4.215	0.979	H	-1.38	0.803
chr3	11017411	T	G	chr3:11017411:T:G	chr3:11059097:T:G	GTC-G	0.00112267	CDS	ENST00000646702.1	3	535	200	c.200T	c.200T>G	67	1	GTC	V	GGC	G	p.V67	p.V67G	V67G	Missense	TM1	TM1b	0	0.913	D	0	0.928	D	1	0.906	D	1	0.974	D	0	0.629	D	1	0.81	D	4.215	0.979	H	-1.43	0.807
chr3	11017412	C	A	chr3:11017412:C:A	chr3:11059098:C:A	TCT-A	0.00306863	CDS	ENST00000646702.1	3	536	201	c.201C	c.201C>A	67	2	GTC	V	GTA	V	p.V67	p.V67V	V67V	Synonymous	TM1	TM1b	.	.	.	.	.	.	.	.	.	.	.	.	.	.	.	.	.	.	.	.	.	.	.
chr3	11017412	C	G	chr3:11017412:C:G	chr3:11059098:C:G	TCT-G	0.00456553	CDS	ENST00000646702.1	3	536	201	c.201C	c.201C>G	67	2	GTC	V	GTG	V	p.V67	p.V67V	V67V	Synonymous	TM1	TM1b	.	.	.	.	.	.	.	.	.	.	.	.	.	.	.	.	.	.	.	.	.	.	.
chr3	11017412	C	T	chr3:11017412:C:T	chr3:11059098:C:T	TCT-T	0.0063618	CDS	ENST00000646702.1	3	536	201	c.201C	c.201C>T	67	2	GTC	V	GTT	V	p.V67	p.V67V	V67V	Synonymous	TM1	TM1b	.	.	.	.	.	.	.	.	.	.	.	.	.	.	.	.	.	.	.	.	.	.	.
chr3	11017413	T	A	chr3:11017413:T:A	chr3:11059099:T:A	CTG-A	0.00209565	CDS	ENST00000646702.1	3	537	202	c.202T	c.202T>A	68	0	TGG	W	AGG	R	p.W68	p.W68R	W68R	Missense	TM1	TM1b	0	0.913	D	0	0.928	D	1	0.906	D	1	0.974	D	0	0.629	D	1	0.81	D	4.41	0.987	H	-2.11	0.862
chr3	11017413	T	C	chr3:11017413:T:C	chr3:11059099:T:C	CTG-C	0.0117506	CDS	ENST00000646702.1	3	537	202	c.202T	c.202T>C	68	0	TGG	W	CGG	R	p.W68	p.W68R	W68R	Missense	TM1	TM1b	0	0.913	D	0	0.928	D	1	0.906	D	1	0.974	D	0	0.629	D	1	0.81	D	4.41	0.987	H	-2.11	0.862
chr3	11017413	T	G	chr3:11017413:T:G	chr3:11059099:T:G	CTG-G	0.00359254	CDS	ENST00000646702.1	3	537	202	c.202T	c.202T>G	68	0	TGG	W	GGG	G	p.W68	p.W68G	W68G	Missense	TM1	TM1b	0.001	0.785	D	0	0.928	D	1	0.906	D	0.999	0.924	D	0	0.629	D	1	0.81	D	4.41	0.987	H	-2.11	0.862
chr3	11017414	G	A	chr3:11017414:G:A	chr3:11059100:G:A	TGG-A	0.00808323	CDS	ENST00000646702.1	3	538	203	c.203G	c.203G>A	68	1	TGG	W	TAG	X	p.W68	p.W68X	W68X	PTV	TM1	TM1b	.	.	.	.	.	.	.	.	.	.	.	.	0	0.629	D	1	0.81	A	.	.	.	.	.
chr3	11017414	G	C	chr3:11017414:G:C	chr3:11059100:G:C	TGG-C	0.00232019	CDS	ENST00000646702.1	3	538	203	c.203G	c.203G>C	68	1	TGG	W	TCG	S	p.W68	p.W68S	W68S	Missense	TM1	TM1b	0	0.913	D	0	0.928	D	1	0.906	D	1	0.974	D	0	0.629	D	1	0.81	D	4.41	0.987	H	-2.11	0.862
chr3	11017414	G	T	chr3:11017414:G:T	chr3:11059100:G:T	TGG-T	0.00246987	CDS	ENST00000646702.1	3	538	203	c.203G	c.203G>T	68	1	TGG	W	TTG	L	p.W68	p.W68L	W68L	Missense	TM1	TM1b	0.001	0.785	D	0	0.928	D	1	0.906	D	0.999	0.924	D	0	0.629	D	1	0.81	D	3.37	0.913	M	-2.08	0.86
chr3	11017415	G	A	chr3:11017415:G:A	chr3:11059101:G:A	GGA-A	0.00725994	CDS	ENST00000646702.1	3	539	204	c.204G	c.204G>A	68	2	TGG	W	TGA	X	p.W68	p.W68X	W68X	PTV	TM1	TM1b	.	.	.	.	.	.	.	.	.	.	.	.	0	0.629	D	1	0.81	A	.	.	.	.	.
chr3	11017415	G	C	chr3:11017415:G:C	chr3:11059101:G:C	GGA-C	0.00426615	CDS	ENST00000646702.1	3	539	204	c.204G	c.204G>C	68	2	TGG	W	TGC	C	p.W68	p.W68C	W68C	Missense	TM1	TM1b	0.001	0.785	D	0	0.928	D	1	0.906	D	1	0.974	D	0	0.629	D	1	0.81	D	4.06	0.971	H	-2.13	0.863
chr3	11017415	G	T	chr3:11017415:G:T	chr3:11059101:G:T	GGA-T	0.00239503	CDS	ENST00000646702.1	3	539	204	c.204G	c.204G>T	68	2	TGG	W	TGT	C	p.W68	p.W68C	W68C	Missense	TM1	TM1b	0.001	0.785	D	0	0.928	D	1	0.906	D	1	0.974	D	0	0.629	D	1	0.81	D	4.06	0.971	H	-2.13	0.863
chr3	11017416	A	C	chr3:11017416:A:C	chr3:11059102:A:C	GAG-C	0.000972981	CDS	ENST00000646702.1	3	540	205	c.205A	c.205A>C	69	0	AGG	R	CGG	R	p.R69	p.R69R	R69R	Synonymous	TM1	TM1b	.	.	.	.	.	.	.	.	.	.	.	.	.	.	.	.	.	.	.	.	.	.	.
chr3	11017416	A	G	chr3:11017416:A:G	chr3:11059102:A:G	GAG-G	0.00441584	CDS	ENST00000646702.1	3	540	205	c.205A	c.205A>G	69	0	AGG	R	GGG	G	p.R69	p.R69G	R69G	Missense	TM1	TM1b	0.001	0.785	D	0.001	0.834	D	1	0.906	D	0.999	0.924	D	0	0.629	D	1	0.81	D	4.445	0.988	H	-1.82	0.84
chr3	11017416	A	T	chr3:11017416:A:T	chr3:11059102:A:T	GAG-T	0.00142205	CDS	ENST00000646702.1	3	540	205	c.205A	c.205A>T	69	0	AGG	R	TGG	W	p.R69	p.R69W	R69W	Missense	TM1	TM1b	0	0.913	D	0	0.928	D	1	0.906	D	1	0.974	D	0	0.629	D	1	0.81	D	4.445	0.988	H	-1.85	0.843
chr3	11017417	G	A	chr3:11017417:G:A	chr3:11059103:G:A	AGG-A	0.0123494	CDS	ENST00000646702.1	3	541	206	c.206G	c.206G>A	69	1	AGG	R	AAG	K	p.R69	p.R69K	R69K	Missense	TM1	TM1b	0.001	0.785	D	0.012	0.639	D	0.999	0.779	D	0.996	0.845	D	0	0.629	D	1	0.81	D	3.47	0.925	M	-1.72	0.832
chr3	11017417	G	C	chr3:11017417:G:C	chr3:11059103:G:C	AGG-C	0.00456553	CDS	ENST00000646702.1	3	541	206	c.206G	c.206G>C	69	1	AGG	R	ACG	T	p.R69	p.R69T	R69T	Missense	TM1	TM1b	0.016	0.519	D	0.001	0.834	D	1	0.906	D	0.999	0.924	D	0	0.629	D	1	0.81	D	4.445	0.988	H	-1.82	0.84
chr3	11017417	G	T	chr3:11017417:G:T	chr3:11059103:G:T	AGG-T	0.00254472	CDS	ENST00000646702.1	3	541	206	c.206G	c.206G>T	69	1	AGG	R	ATG	M	p.R69	p.R69M	R69M	Missense	TM1	TM1b	0	0.913	D	0	0.928	D	1	0.906	D	0.999	0.924	D	0	0.629	D	1	0.81	D	4.445	0.988	H	-1.84	0.842
chr3	11017418	G	A	chr3:11017418:G:A	chr3:11059104:G:A	GGT-A	0.0113764	CDS	ENST00000646702.1	3	542	207	c.207G	c.207G>A	69	2	AGG	R	AGA	R	p.R69	p.R69R	R69R	Synonymous	TM1	TM1b	.	.	.	.	.	.	.	.	.	.	.	.	.	.	.	.	.	.	.	.	.	.	.
chr3	11017418	G	C	chr3:11017418:G:C	chr3:11059104:G:C	GGT-C	0.00299379	CDS	ENST00000646702.1	3	542	207	c.207G	c.207G>C	69	2	AGG	R	AGC	S	p.R69	p.R69S	R69S	Missense	TM1	TM1b	0	0.913	D	0.001	0.834	D	1	0.906	D	0.999	0.924	D	0	0.629	D	1	0.81	D	3.895	0.961	H	-1.81	0.84
chr3	11017418	G	T	chr3:11017418:G:T	chr3:11059104:G:T	GGT-T	0.00381708	CDS	ENST00000646702.1	3	542	207	c.207G	c.207G>T	69	2	AGG	R	AGT	S	p.R69	p.R69S	R69S	Missense	TM1	TM1b	0	0.913	D	0.001	0.834	D	1	0.906	D	0.999	0.924	D	0	0.629	D	1	0.81	D	3.895	0.961	H	-1.81	0.84
chr3	11017419	T	A	chr3:11017419:T:A	chr3:11059105:T:A	GTT-A	0.000972981	CDS	ENST00000646702.1	3	543	208	c.208T	c.208T>A	70	0	TTC	F	ATC	I	p.F70	p.F70I	F70I	Missense	TM1	TM1b	0	0.913	D	0.001	0.834	D	1	0.906	D	0.999	0.924	D	0	0.843	D	1	0.81	D	4.455	0.988	H	-2.79	0.91
chr3	11017419	T	C	chr3:11017419:T:C	chr3:11059105:T:C	GTT-C	0.00471522	CDS	ENST00000646702.1	3	543	208	c.208T	c.208T>C	70	0	TTC	F	CTC	L	p.F70	p.F70L	F70L	Missense	TM1	TM1b	0.017	0.512	D	0.001	0.834	D	0.999	0.779	D	0.998	0.886	D	0	0.843	D	1	0.81	D	4.455	0.988	H	-2.72	0.906
chr3	11017419	T	G	chr3:11017419:T:G	chr3:11059105:T:G	GTT-G	0.0013472	CDS	ENST00000646702.1	3	543	208	c.208T	c.208T>G	70	0	TTC	F	GTC	V	p.F70	p.F70V	F70V	Missense	TM1	TM1b	0	0.913	D	0.001	0.834	D	1	0.906	D	0.999	0.924	D	0	0.843	D	1	0.81	D	4.455	0.988	H	-2.81	0.911
chr3	11017420	T	A	chr3:11017420:T:A	chr3:11059106:T:A	TTC-A	0.000823292	CDS	ENST00000646702.1	3	544	209	c.209T	c.209T>A	70	1	TTC	F	TAC	Y	p.F70	p.F70Y	F70Y	Missense	TM1	TM1b	0.003	0.682	D	0.005	0.722	D	0.999	0.779	D	0.998	0.886	D	0	0.843	D	1	0.81	D	4.105	0.973	H	-2.73	0.907
chr3	11017420	T	C	chr3:11017420:T:C	chr3:11059106:T:C	TTC-C	0.00344286	CDS	ENST00000646702.1	3	544	209	c.209T	c.209T>C	70	1	TTC	F	TCC	S	p.F70	p.F70S	F70S	Missense	TM1	TM1b	0	0.913	D	0.008	0.679	D	1	0.906	D	0.999	0.924	D	0	0.843	D	1	0.81	D	4.455	0.988	H	-2.83	0.912
chr3	11017420	T	G	chr3:11017420:T:G	chr3:11059106:T:G	TTC-G	0.00202081	CDS	ENST00000646702.1	3	544	209	c.209T	c.209T>G	70	1	TTC	F	TGC	C	p.F70	p.F70C	F70C	Missense	TM1	TM1b	0	0.913	D	0	0.928	D	1	0.906	D	0.999	0.924	D	0	0.843	D	1	0.81	D	4.455	0.988	H	-2.83	0.912
chr3	11017421	C	A	chr3:11017421:C:A	chr3:11059107:C:A	TCC-A	0.00254472	CDS	ENST00000646702.1	3	545	210	c.210C	c.210C>A	70	2	TTC	F	TTA	L	p.F70	p.F70L	F70L	Missense	TM1	TM1b	0.017	0.512	D	0.001	0.834	D	0.999	0.779	D	0.998	0.886	D	0	0.843	D	1	0.81	D	4.455	0.988	H	-2.72	0.906
chr3	11017421	C	G	chr3:11017421:C:G	chr3:11059107:C:G	TCC-G	0.00359254	CDS	ENST00000646702.1	3	545	210	c.210C	c.210C>G	70	2	TTC	F	TTG	L	p.F70	p.F70L	F70L	Missense	TM1	TM1b	0.017	0.512	D	0.001	0.834	D	0.999	0.779	D	0.998	0.886	D	0	0.843	D	1	0.81	D	4.455	0.988	H	-2.72	0.906
chr3	11017421	C	T	chr3:11017421:C:T	chr3:11059107:C:T	TCC-T	0.00913105	CDS	ENST00000646702.1	3	545	210	c.210C	c.210C>T	70	2	TTC	F	TTT	F	p.F70	p.F70F	F70F	Synonymous	TM1	TM1b	.	.	.	.	.	.	.	.	.	.	.	.	.	.	.	.	.	.	.	.	.	.	.
chr3	11017422	C	A	chr3:11017422:C:A	chr3:11059108:C:A	CCC-A	0.0028441	CDS	ENST00000646702.1	3	546	211	c.211C	c.211C>A	71	0	CCC	P	ACC	T	p.P71	p.P71T	P71T	Missense	TM1	TM1b	0	0.913	D	0.001	0.834	D	1	0.906	D	1	0.974	D	0	0.629	D	1	0.81	D	4.1	0.973	H	-2.95	0.919
chr3	11017422	C	G	chr3:11017422:C:G	chr3:11059108:C:G	CCC-G	0.00456553	CDS	ENST00000646702.1	3	546	211	c.211C	c.211C>G	71	0	CCC	P	GCC	A	p.P71	p.P71A	P71A	Missense	TM1	TM1b	0.001	0.785	D	0.003	0.765	D	1	0.906	D	0.999	0.924	D	0	0.629	D	1	0.81	D	4.1	0.973	H	-2.91	0.917
chr3	11017422	C	T	chr3:11017422:C:T	chr3:11059108:C:T	CCC-T	0.00980466	CDS	ENST00000646702.1	3	546	211	c.211C	c.211C>T	71	0	CCC	P	TCC	S	p.P71	p.P71S	P71S	Missense	TM1	TM1b	0.004	0.654	D	0.01	0.657	D	1	0.906	D	1	0.974	D	0	0.629	D	1	0.81	D	3.475	0.925	M	-2.89	0.916
chr3	11017423	C	A	chr3:11017423:C:A	chr3:11059109:C:A	CCC-A	0.0028441	CDS	ENST00000646702.1	3	547	212	c.212C	c.212C>A	71	1	CCC	P	CAC	H	p.P71	p.P71H	P71H	Missense	TM1	TM1b	0	0.913	D	0	0.928	D	1	0.906	D	1	0.974	D	0	0.629	D	1	0.81	D	4.445	0.988	H	-2.96	0.92
chr3	11017423	C	G	chr3:11017423:C:G	chr3:11059109:C:G	CCC-G	0.00456553	CDS	ENST00000646702.1	3	547	212	c.212C	c.212C>G	71	1	CCC	P	CGC	R	p.P71	p.P71R	P71R	Missense	TM1	TM1b	0	0.913	D	0.001	0.834	D	1	0.906	D	1	0.974	D	0	0.629	D	1	0.81	D	4.445	0.988	H	-2.96	0.92
chr3	11017423	C	T	chr3:11017423:C:T	chr3:11059109:C:T	CCC-T	0.00980466	CDS	ENST00000646702.1	3	547	212	c.212C	c.212C>T	71	1	CCC	P	CTC	L	p.P71	p.P71L	P71L	Missense	TM1	TM1b	0	0.913	D	0.001	0.834	D	1	0.906	D	1	0.974	D	0	0.629	D	1	0.81	D	4.445	0.988	H	-2.95	0.919
chr3	11017424	C	A	chr3:11017424:C:A	chr3:11059110:C:A	CCT-A	0.00209565	CDS	ENST00000646702.1	3	548	213	c.213C	c.213C>A	71	2	CCC	P	CCA	P	p.P71	p.P71P	P71P	Synonymous	TM1	TM1b	.	.	.	.	.	.	.	.	.	.	.	.	.	.	.	.	.	.	.	.	.	.	.
chr3	11017424	C	G	chr3:11017424:C:G	chr3:11059110:C:G	CCT-G	0.00471522	CDS	ENST00000646702.1	3	548	213	c.213C	c.213C>G	71	2	CCC	P	CCG	P	p.P71	p.P71P	P71P	Synonymous	TM1	TM1b	.	.	.	.	.	.	.	.	.	.	.	.	.	.	.	.	.	.	.	.	.	.	.
chr3	11017424	C	T	chr3:11017424:C:T	chr3:11059110:C:T	CCT-T	0.0114512	CDS	ENST00000646702.1	3	548	213	c.213C	c.213C>T	71	2	CCC	P	CCT	P	p.P71	p.P71P	P71P	Synonymous	TM1	TM1b	.	.	.	.	.	.	.	.	.	.	.	.	.	.	.	.	.	.	.	.	.	.	.
chr3	11017425	T	A	chr3:11017425:T:A	chr3:11059111:T:A	CTA-A	0.000598758	CDS	ENST00000646702.1	3	549	214	c.214T	c.214T>A	72	0	TAT	Y	AAT	N	p.Y72	p.Y72N	Y72N	Missense	TM1	TM1b	0	0.913	D	0	0.928	D	1	0.906	D	1	0.974	D	0	0.629	D	1	0.81	D	4.3	0.983	H	-1.87	0.844
chr3	11017425	T	C	chr3:11017425:T:C	chr3:11059111:T:C	CTA-C	0.00374224	CDS	ENST00000646702.1	3	549	214	c.214T	c.214T>C	72	0	TAT	Y	CAT	H	p.Y72	p.Y72H	Y72H	Missense	TM1	TM1b	0	0.913	D	0	0.928	D	1	0.906	D	1	0.974	D	0	0.629	D	1	0.81	D	3.605	0.938	H	-1.86	0.843
chr3	11017425	T	G	chr3:11017425:T:G	chr3:11059111:T:G	CTA-G	0.000523913	CDS	ENST00000646702.1	3	549	214	c.214T	c.214T>G	72	0	TAT	Y	GAT	D	p.Y72	p.Y72D	Y72D	Missense	TM1	TM1b	0	0.913	D	0	0.928	D	1	0.906	D	1	0.974	D	0	0.629	D	1	0.81	D	4.3	0.983	H	-1.87	0.844
chr3	11017426	A	C	chr3:11017426:A:C	chr3:11059112:A:C	TAT-C	0.000748447	CDS	ENST00000646702.1	3	550	215	c.215A	c.215A>C	72	1	TAT	Y	TCT	S	p.Y72	p.Y72S	Y72S	Missense	TM1	TM1b	0	0.913	D	0	0.928	D	1	0.906	D	1	0.974	D	0	0.629	D	1	0.81	D	3.495	0.927	M	-1.86	0.843
chr3	11017426	A	G	chr3:11017426:A:G	chr3:11059112:A:G	TAT-G	0.00845745	CDS	ENST00000646702.1	3	550	215	c.215A	c.215A>G	72	1	TAT	Y	TGT	C	p.Y72	p.Y72C	Y72C	Missense	TM1	TM1b	0	0.913	D	0	0.928	D	1	0.906	D	1	0.974	D	0	0.629	D	1	0.81	D	4.3	0.983	H	-1.88	0.845
chr3	11017426	A	T	chr3:11017426:A:T	chr3:11059112:A:T	TAT-T	0.000972981	CDS	ENST00000646702.1	3	550	215	c.215A	c.215A>T	72	1	TAT	Y	TTT	F	p.Y72	p.Y72F	Y72F	Missense	TM1	TM1b	0.035	0.437	D	0.038	0.514	D	1	0.906	D	0.999	0.924	D	0	0.629	D	1	0.81	D	2.03	0.555	M	-1.75	0.835
chr3	11017427	T	A	chr3:11017427:T:A	chr3:11059113:T:A	ATC-A	0.00172143	CDS	ENST00000646702.1	3	551	216	c.216T	c.216T>A	72	2	TAT	Y	TAA	X	p.Y72	p.Y72X	Y72X	PTV	TM1	TM1b	.	.	.	.	.	.	.	.	.	.	.	.	0	0.629	D	1	0.81	A	.	.	.	.	.
chr3	11017427	T	C	chr3:11017427:T:C	chr3:11059113:T:C	ATC-C	0.0041913	CDS	ENST00000646702.1	3	551	216	c.216T	c.216T>C	72	2	TAT	Y	TAC	Y	p.Y72	p.Y72Y	Y72Y	Synonymous	TM1	TM1b	.	.	.	.	.	.	.	.	.	.	.	.	.	.	.	.	.	.	.	.	.	.	.
chr3	11017427	T	G	chr3:11017427:T:G	chr3:11059113:T:G	ATC-G	0.00104783	CDS	ENST00000646702.1	3	551	216	c.216T	c.216T>G	72	2	TAT	Y	TAG	X	p.Y72	p.Y72X	Y72X	PTV	TM1	TM1b	.	.	.	.	.	.	.	.	.	.	.	.	0	0.629	D	1	0.81	A	.	.	.	.	.
chr3	11017428	C	A	chr3:11017428:C:A	chr3:11059114:C:A	TCT-A	0.00306863	CDS	ENST00000646702.1	3	552	217	c.217C	c.217C>A	73	0	CTC	L	ATC	I	p.L73	p.L73I	L73I	Missense	TM1	TM1b	0.001	0.785	D	0.002	0.794	D	1	0.906	D	0.999	0.924	D	0	0.629	D	1	0.81	D	2.525	0.737	M	-1.07	0.769
chr3	11017428	C	G	chr3:11017428:C:G	chr3:11059114:C:G	TCT-G	0.00456553	CDS	ENST00000646702.1	3	552	217	c.217C	c.217C>G	73	0	CTC	L	GTC	V	p.L73	p.L73V	L73V	Missense	TM1	TM1b	0.016	0.519	D	0.001	0.834	D	1	0.906	D	0.999	0.924	D	0	0.629	D	1	0.81	D	2.47	0.717	M	-1.05	0.767
chr3	11017428	C	T	chr3:11017428:C:T	chr3:11059114:C:T	TCT-T	0.0063618	CDS	ENST00000646702.1	3	552	217	c.217C	c.217C>T	73	0	CTC	L	TTC	F	p.L73	p.L73F	L73F	Missense	TM1	TM1b	0.001	0.785	D	0.001	0.834	D	1	0.906	D	1	0.974	D	0	0.629	D	1	0.81	D	3.915	0.962	H	-1.16	0.781
chr3	11017429	T	A	chr3:11017429:T:A	chr3:11059115:T:A	CTC-A	0.00157174	CDS	ENST00000646702.1	3	553	218	c.218T	c.218T>A	73	1	CTC	L	CAC	H	p.L73	p.L73H	L73H	Missense	TM1	TM1b	0	0.913	D	0	0.928	D	1	0.906	D	1	0.974	D	0	0.629	D	1	0.81	D	4.26	0.981	H	-1.19	0.784
chr3	11017429	T	C	chr3:11017429:T:C	chr3:11059115:T:C	CTC-C	0.00396677	CDS	ENST00000646702.1	3	553	218	c.218T	c.218T>C	73	1	CTC	L	CCC	P	p.L73	p.L73P	L73P	Missense	TM1	TM1b	0	0.913	D	0	0.928	D	1	0.906	D	1	0.974	D	0	0.629	D	1	0.81	D	3.71	0.947	H	-1.18	0.783
chr3	11017429	T	G	chr3:11017429:T:G	chr3:11059115:T:G	CTC-G	0.00104783	CDS	ENST00000646702.1	3	553	218	c.218T	c.218T>G	73	1	CTC	L	CGC	R	p.L73	p.L73R	L73R	Missense	TM1	TM1b	0	0.913	D	0	0.928	D	1	0.906	D	1	0.974	D	0	0.629	D	1	0.81	D	2.905	0.84	M	-1.13	0.777
chr3	11017430	C	A	chr3:11017430:C:A	chr3:11059116:C:A	TCT-A	0.00306863	CDS	ENST00000646702.1	3	554	219	c.219C	c.219C>A	73	2	CTC	L	CTA	L	p.L73	p.L73L	L73L	Synonymous	TM1	TM1b	.	.	.	.	.	.	.	.	.	.	.	.	.	.	.	.	.	.	.	.	.	.	.
chr3	11017430	C	G	chr3:11017430:C:G	chr3:11059116:C:G	TCT-G	0.00456553	CDS	ENST00000646702.1	3	554	219	c.219C	c.219C>G	73	2	CTC	L	CTG	L	p.L73	p.L73L	L73L	Synonymous	TM1	TM1b	.	.	.	.	.	.	.	.	.	.	.	.	.	.	.	.	.	.	.	.	.	.	.
chr3	11017430	C	T	chr3:11017430:C:T	chr3:11059116:C:T	TCT-T	0.0063618	CDS	ENST00000646702.1	3	554	219	c.219C	c.219C>T	73	2	CTC	L	CTT	L	p.L73	p.L73L	L73L	Synonymous	TM1	TM1b	.	.	.	.	.	.	.	.	.	.	.	.	.	.	.	.	.	.	.	.	.	.	.
chr3	11017431	T	A	chr3:11017431:T:A	chr3:11059117:T:A	CTG-A	0.00209565	CDS	ENST00000646702.1	3	555	220	c.220T	c.220T>A	74	0	TGC	C	AGC	S	p.C74	p.C74S	C74S	Missense	Extracellular_1	TM1b	0.001	0.785	D	0.002	0.794	D	1	0.906	D	0.999	0.924	D	0	0.843	D	1	0.81	D	4.24	0.98	H	-1.15	0.78
chr3	11017431	T	C	chr3:11017431:T:C	chr3:11059117:T:C	CTG-C	0.0117506	CDS	ENST00000646702.1	3	555	220	c.220T	c.220T>C	74	0	TGC	C	CGC	R	p.C74	p.C74R	C74R	Missense	Extracellular_1	TM1b	0	0.913	D	0	0.928	D	1	0.906	D	0.999	0.924	D	0	0.843	D	1	0.81	D	3.895	0.961	H	-1.23	0.789
chr3	11017431	T	G	chr3:11017431:T:G	chr3:11059117:T:G	CTG-G	0.00359254	CDS	ENST00000646702.1	3	555	220	c.220T	c.220T>G	74	0	TGC	C	GGC	G	p.C74	p.C74G	C74G	Missense	Extracellular_1	TM1b	0.001	0.785	D	0.002	0.794	D	1	0.906	D	0.999	0.924	D	0	0.843	D	1	0.81	D	3.895	0.961	H	-1.2	0.785
chr3	11017432	G	A	chr3:11017432:G:A	chr3:11059118:G:A	TGC-A	0.00755931	CDS	ENST00000646702.1	3	556	221	c.221G	c.221G>A	74	1	TGC	C	TAC	Y	p.C74	p.C74Y	C74Y	Missense	Extracellular_1	TM1b	0	0.913	D	0	0.928	D	1	0.906	D	0.999	0.924	D	0	0.843	D	1	0.81	D	4.24	0.98	H	-1.25	0.791
chr3	11017432	G	C	chr3:11017432:G:C	chr3:11059118:G:C	TGC-C	0.00269441	CDS	ENST00000646702.1	3	556	221	c.221G	c.221G>C	74	1	TGC	C	TCC	S	p.C74	p.C74S	C74S	Missense	Extracellular_1	TM1b	0.001	0.785	D	0.002	0.794	D	1	0.906	D	0.999	0.924	D	0	0.843	D	1	0.81	D	4.24	0.98	H	-1.15	0.78
chr3	11017432	G	T	chr3:11017432:G:T	chr3:11059118:G:T	TGC-T	0.00291894	CDS	ENST00000646702.1	3	556	221	c.221G	c.221G>T	74	1	TGC	C	TTC	F	p.C74	p.C74F	C74F	Missense	Extracellular_1	TM1b	0	0.913	D	0	0.928	D	1	0.906	D	0.999	0.924	D	0	0.843	D	1	0.81	D	4.24	0.98	H	-1.24	0.79
chr3	11017433	C	A	chr3:11017433:C:A	chr3:11059119:C:A	GCG-A	0.00366739	CDS	ENST00000646702.1	3	557	222	c.222C	c.222C>A	74	2	TGC	C	TGA	X	p.C74	p.C74X	C74X	PTV	Extracellular_1	TM1b	.	.	.	.	.	.	.	.	.	.	.	.	0	0.843	D	1	0.81	A	.	.	.	.	.
chr3	11017433	C	G	chr3:11017433:C:G	chr3:11059119:C:G	GCG-G	0.00269441	CDS	ENST00000646702.1	3	557	222	c.222C	c.222C>G	74	2	TGC	C	TGG	W	p.C74	p.C74W	C74W	Missense	Extracellular_1	TM1b	0	0.913	D	0	0.928	D	1	0.906	D	1	0.974	D	0	0.843	D	1	0.81	D	3.545	0.932	H	-1.26	0.792
chr3	11017433	C	T	chr3:11017433:C:T	chr3:11059119:C:T	GCG-T	0.0425118	CDS	ENST00000646702.1	3	557	222	c.222C	c.222C>T	74	2	TGC	C	TGT	C	p.C74	p.C74C	C74C	Synonymous	Extracellular_1	TM1b	.	.	.	.	.	.	.	.	.	.	.	.	.	.	.	.	.	.	.	.	.	.	.
chr3	11017434	G	A	chr3:11017434:G:A	chr3:11059120:G:A	CGG-A	0.0598758	CDS	ENST00000646702.1	3	558	223	c.223G	c.223G>A	75	0	GGG	G	AGG	R	p.G75	p.G75R	G75R	Missense	Extracellular_1	TM1b	0.017	0.512	D	0.01	0.657	D	0.931	0.519	P	0.419	0.45	B	0.001	0.431	D	1	0.81	D	1.44	0.36	L	-0.8	0.738
chr3	11017434	G	C	chr3:11017434:G:C	chr3:11059120:G:C	CGG-C	0.00396677	CDS	ENST00000646702.1	3	558	223	c.223G	c.223G>C	75	0	GGG	G	CGG	R	p.G75	p.G75R	G75R	Missense	Extracellular_1	TM1b	0.017	0.512	D	0.01	0.657	D	0.859	0.473	P	0.557	0.495	P	0.001	0.431	D	1	0.81	D	1.44	0.36	L	-0.8	0.738
chr3	11017434	G	T	chr3:11017434:G:T	chr3:11059120:G:T	CGG-T	0.00276925	CDS	ENST00000646702.1	3	558	223	c.223G	c.223G>T	75	0	GGG	G	TGG	W	p.G75	p.G75W	G75W	Missense	Extracellular_1	TM1b	0.001	0.785	D	0.019	0.592	D	1	0.906	D	0.999	0.924	D	0.001	0.431	D	1	0.81	D	1.935	0.518	L	-0.84	0.743
chr3	11017435	G	A	chr3:11017435:G:A	chr3:11059121:G:A	GGG-A	0.0100292	CDS	ENST00000646702.1	3	559	224	c.224G	c.224G>A	75	1	GGG	G	GAG	E	p.G75	p.G75E	G75E	Missense	Extracellular_1	TM1b	0.008	0.586	D	0.008	0.679	D	0.998	0.732	D	0.951	0.689	D	0.001	0.431	D	1	0.81	D	2.48	0.721	M	-0.78	0.736
chr3	11017435	G	C	chr3:11017435:G:C	chr3:11059121:G:C	GGG-C	0.00254472	CDS	ENST00000646702.1	3	559	224	c.224G	c.224G>C	75	1	GGG	G	GCG	A	p.G75	p.G75A	G75A	Missense	Extracellular_1	TM1b	0.011	0.555	D	0.034	0.527	D	0.993	0.656	D	0.888	0.63	P	0.001	0.431	D	1	0.81	D	1.68	0.432	L	-0.77	0.735
chr3	11017435	G	T	chr3:11017435:G:T	chr3:11059121:G:T	GGG-T	0.00299379	CDS	ENST00000646702.1	3	559	224	c.224G	c.224G>T	75	1	GGG	G	GTG	V	p.G75	p.G75V	G75V	Missense	Extracellular_1	TM1b	0.003	0.682	D	0.015	0.616	D	0.999	0.779	D	0.974	0.732	D	0.001	0.431	D	1	0.81	D	2.48	0.721	M	-0.78	0.736
chr3	11017436	G	A	chr3:11017436:G:A	chr3:11059122:G:A	GGA-A	0.00725994	CDS	ENST00000646702.1	3	560	225	c.225G	c.225G>A	75	2	GGG	G	GGA	G	p.G75	p.G75G	G75G	Synonymous	Extracellular_1	TM1b	.	.	.	.	.	.	.	.	.	.	.	.	.	.	.	.	.	.	.	.	.	.	.
chr3	11017436	G	C	chr3:11017436:G:C	chr3:11059122:G:C	GGA-C	0.00426615	CDS	ENST00000646702.1	3	560	225	c.225G	c.225G>C	75	2	GGG	G	GGC	G	p.G75	p.G75G	G75G	Synonymous	Extracellular_1	TM1b	.	.	.	.	.	.	.	.	.	.	.	.	.	.	.	.	.	.	.	.	.	.	.
chr3	11017436	G	T	chr3:11017436:G:T	chr3:11059122:G:T	GGA-T	0.00239503	CDS	ENST00000646702.1	3	560	225	c.225G	c.225G>T	75	2	GGG	G	GGT	G	p.G75	p.G75G	G75G	Synonymous	Extracellular_1	TM1b	.	.	.	.	.	.	.	.	.	.	.	.	.	.	.	.	.	.	.	.	.	.	.
chr3	11017437	A	C	chr3:11017437:A:C	chr3:11059123:A:C	GAA-C	0.00187112	CDS	ENST00000646702.1	3	561	226	c.226A	c.226A>C	76	0	AAA	K	CAA	Q	p.K76	p.K76Q	K76Q	Missense	Extracellular_1	TM1b	0.031	0.45	D	0.065	0.447	T	1	0.906	D	1	0.974	D	0	0.843	D	1	0.81	D	1.94	0.522	M	-1.11	0.775
chr3	11017437	A	G	chr3:11017437:A:G	chr3:11059123:A:G	GAA-G	0.0021705	CDS	ENST00000646702.1	3	561	226	c.226A	c.226A>G	76	0	AAA	K	GAA	E	p.K76	p.K76E	K76E	Missense	Extracellular_1	TM1b	0.001	0.785	D	0.019	0.592	D	1	0.906	D	0.999	0.924	D	0	0.843	D	1	0.81	D	1.665	0.426	L	-1.07	0.769
chr3	11017437	A	T	chr3:11017437:A:T	chr3:11059123:A:T	GAA-T	0.000374223	CDS	ENST00000646702.1	3	561	226	c.226A	c.226A>T	76	0	AAA	K	TAA	X	p.K76	p.K76X	K76X	PTV	Extracellular_1	TM1b	.	.	.	.	.	.	.	.	.	.	.	.	0	0.843	D	1	0.81	A	.	.	.	.	.
chr3	11017438	A	C	chr3:11017438:A:C	chr3:11059124:A:C	AAA-C	0.00119751	CDS	ENST00000646702.1	3	562	227	c.227A	c.227A>C	76	1	AAA	K	ACA	T	p.K76	p.K76T	K76T	Missense	Extracellular_1	TM1b	0.001	0.785	D	0.002	0.794	D	1	0.906	D	1	0.974	D	0	0.843	D	1	0.81	D	2.475	0.719	M	-1.13	0.777
chr3	11017438	A	G	chr3:11017438:A:G	chr3:11059124:A:G	AAA-G	0.00426615	CDS	ENST00000646702.1	3	562	227	c.227A	c.227A>G	76	1	AAA	K	AGA	R	p.K76	p.K76R	K76R	Missense	Extracellular_1	TM1b	0.095	0.312	T	0.125	0.353	T	1	0.906	D	0.999	0.924	D	0	0.843	D	1	0.81	D	1.92	0.513	L	-1.06	0.768
chr3	11017438	A	T	chr3:11017438:A:T	chr3:11059124:A:T	AAA-T	0.000673602	CDS	ENST00000646702.1	3	562	227	c.227A	c.227A>T	76	1	AAA	K	ATA	I	p.K76	p.K76I	K76I	Missense	Extracellular_1	TM1b	0	0.913	D	0.001	0.834	D	1	0.906	D	1	0.974	D	0	0.843	D	1	0.81	D	2.82	0.821	M	-1.19	0.784
chr3	11017439	A	C	chr3:11017439:A:C	chr3:11059125:A:C	AAA-C	0.00119751	CDS	ENST00000646702.1	3	563	228	c.228A	c.228A>C	76	2	AAA	K	AAC	N	p.K76	p.K76N	K76N	Missense	Extracellular_1	TM1b	0.001	0.785	D	0.002	0.794	D	1	0.906	D	1	0.974	D	0	0.843	D	1	0.81	D	2.665	0.78	M	-1.15	0.78
chr3	11017439	A	G	chr3:11017439:A:G	chr3:11059125:A:G	AAA-G	0.00426615	CDS	ENST00000646702.1	3	563	228	c.228A	c.228A>G	76	2	AAA	K	AAG	K	p.K76	p.K76K	K76K	Synonymous	Extracellular_1	TM1b	.	.	.	.	.	.	.	.	.	.	.	.	.	.	.	.	.	.	.	.	.	.	.
chr3	11017439	A	T	chr3:11017439:A:T	chr3:11059125:A:T	AAA-T	0.000673602	CDS	ENST00000646702.1	3	563	228	c.228A	c.228A>T	76	2	AAA	K	AAT	N	p.K76	p.K76N	K76N	Missense	Extracellular_1	TM1b	0.001	0.785	D	0.002	0.794	D	1	0.906	D	1	0.974	D	0	0.843	D	1	0.81	D	2.665	0.78	M	-1.15	0.78
chr3	11017440	A	C	chr3:11017440:A:C	chr3:11059126:A:C	AAA-C	0.00119751	CDS	ENST00000646702.1	3	564	229	c.229A	c.229A>C	77	0	AAT	N	CAT	H	p.N77	p.N77H	N77H	Missense	Extracellular_1	TM1b	0.001	0.785	D	0.001	0.834	D	1	0.906	D	1	0.974	D	0	0.843	D	1	0.81	D	2	0.544	M	-1.66	0.827
chr3	11017440	A	G	chr3:11017440:A:G	chr3:11059126:A:G	AAA-G	0.00426615	CDS	ENST00000646702.1	3	564	229	c.229A	c.229A>G	77	0	AAT	N	GAT	D	p.N77	p.N77D	N77D	Missense	Extracellular_1	TM1b	0.014	0.532	D	0.015	0.616	D	1	0.906	D	0.999	0.924	D	0	0.843	D	1	0.81	D	3.945	0.964	H	-1.6	0.822
chr3	11017440	A	T	chr3:11017440:A:T	chr3:11059126:A:T	AAA-T	0.000673602	CDS	ENST00000646702.1	3	564	229	c.229A	c.229A>T	77	0	AAT	N	TAT	Y	p.N77	p.N77Y	N77Y	Missense	Extracellular_1	TM1b	0.007	0.599	D	0.007	0.692	D	1	0.906	D	1	0.974	D	0	0.843	D	1	0.81	D	2.57	0.752	M	-1.67	0.828
chr3	11017441	A	C	chr3:11017441:A:C	chr3:11059127:A:C	AAT-C	0.000523913	CDS	ENST00000646702.1	3	565	230	c.230A	c.230A>C	77	1	AAT	N	ACT	T	p.N77	p.N77T	N77T	Missense	Extracellular_1	TM1b	0.001	0.785	D	0.01	0.657	D	1	0.906	D	0.999	0.924	D	0	0.843	D	1	0.81	D	3.595	0.937	H	-1.63	0.824
chr3	11017441	A	G	chr3:11017441:A:G	chr3:11059127:A:G	AAT-G	0.0118255	CDS	ENST00000646702.1	3	565	230	c.230A	c.230A>G	77	1	AAT	N	AGT	S	p.N77	p.N77S	N77S	Missense	Extracellular_1	TM1b	0.001	0.785	D	0.017	0.603	D	1	0.906	D	0.999	0.924	D	0	0.843	D	1	0.81	D	2.47	0.717	M	-1.61	0.823
chr3	11017441	A	T	chr3:11017441:A:T	chr3:11059127:A:T	AAT-T	0.00149689	CDS	ENST00000646702.1	3	565	230	c.230A	c.230A>T	77	1	AAT	N	ATT	I	p.N77	p.N77I	N77I	Missense	Extracellular_1	TM1b	0	0.913	D	0	0.928	D	1	0.906	D	1	0.974	D	0	0.843	D	1	0.81	D	4.29	0.982	H	-1.66	0.827
chr3	11017442	T	A	chr3:11017442:T:A	chr3:11059128:T:A	ATG-A	0.00179627	CDS	ENST00000646702.1	3	566	231	c.231T	c.231T>A	77	2	AAT	N	AAA	K	p.N77	p.N77K	N77K	Missense	Extracellular_1	TM1b	0.001	0.785	D	0.001	0.834	D	1	0.906	D	0.999	0.924	D	0	0.843	D	1	0.81	D	4.29	0.982	H	-1.62	0.823
chr3	11017442	T	C	chr3:11017442:T:C	chr3:11059128:T:C	ATG-C	0.0114512	CDS	ENST00000646702.1	3	566	231	c.231T	c.231T>C	77	2	AAT	N	AAC	N	p.N77	p.N77N	N77N	Synonymous	Extracellular_1	TM1b	.	.	.	.	.	.	.	.	.	.	.	.	.	.	.	.	.	.	.	.	.	.	.
chr3	11017442	T	G	chr3:11017442:T:G	chr3:11059128:T:G	ATG-G	0.00164658	CDS	ENST00000646702.1	3	566	231	c.231T	c.231T>G	77	2	AAT	N	AAG	K	p.N77	p.N77K	N77K	Missense	Extracellular_1	TM1b	0.001	0.785	D	0.001	0.834	D	1	0.906	D	0.999	0.924	D	0	0.843	D	1	0.81	D	4.29	0.982	H	-1.62	0.823
chr3	11017443	G	A	chr3:11017443:G:A	chr3:11059129:G:A	TGG-A	0.00808323	CDS	ENST00000646702.1	3	567	232	c.232G	c.232G>A	78	0	GGT	G	AGT	S	p.G78	p.G78S	G78S	Missense	Extracellular_1	TM1b	0.002	0.722	D	0.003	0.765	D	1	0.906	D	1	0.974	D	0	0.629	D	1	0.81	D	3.905	0.962	H	-2.26	0.874
chr3	11017443	G	C	chr3:11017443:G:C	chr3:11059129:G:C	TGG-C	0.00232019	CDS	ENST00000646702.1	3	567	232	c.232G	c.232G>C	78	0	GGT	G	CGT	R	p.G78	p.G78R	G78R	Missense	Extracellular_1	TM1b	0	0.913	D	0.001	0.834	D	1	0.906	D	1	0.974	D	0	0.629	D	1	0.81	D	4.455	0.988	H	-2.29	0.876
chr3	11017443	G	T	chr3:11017443:G:T	chr3:11059129:G:T	TGG-T	0.00246987	CDS	ENST00000646702.1	3	567	232	c.232G	c.232G>T	78	0	GGT	G	TGT	C	p.G78	p.G78C	G78C	Missense	Extracellular_1	TM1b	0	0.913	D	0.001	0.834	D	1	0.906	D	1	0.974	D	0	0.629	D	1	0.81	D	4.455	0.988	H	-2.3	0.877
chr3	11017444	G	A	chr3:11017444:G:A	chr3:11059130:G:A	GGT-A	0.0113764	CDS	ENST00000646702.1	3	568	233	c.233G	c.233G>A	78	1	GGT	G	GAT	D	p.G78	p.G78D	G78D	Missense	Extracellular_1	TM1b	0	0.913	D	0.001	0.834	D	1	0.906	D	1	0.974	D	0	0.629	D	1	0.81	D	4.455	0.988	H	-2.28	0.875
chr3	11017444	G	C	chr3:11017444:G:C	chr3:11059130:G:C	GGT-C	0.00299379	CDS	ENST00000646702.1	3	568	233	c.233G	c.233G>C	78	1	GGT	G	GCT	A	p.G78	p.G78A	G78A	Missense	Extracellular_1	TM1b	0.003	0.682	D	0.005	0.722	D	1	0.906	D	1	0.974	D	0	0.629	D	1	0.81	D	4.455	0.988	H	-2.24	0.872
chr3	11017444	G	T	chr3:11017444:G:T	chr3:11059130:G:T	GGT-T	0.00381708	CDS	ENST00000646702.1	3	568	233	c.233G	c.233G>T	78	1	GGT	G	GTT	V	p.G78	p.G78V	G78V	Missense	Extracellular_1	TM1b	0.001	0.785	D	0.001	0.834	D	1	0.906	D	1	0.974	D	0	0.629	D	1	0.81	D	4.105	0.973	H	-2.29	0.876
chr3	11017445	T	A	chr3:11017445:T:A	chr3:11059131:T:A	GTG-A	0.00179627	CDS	ENST00000646702.1	3	569	234	c.234T	c.234T>A	78	2	GGT	G	GGA	G	p.G78	p.G78G	G78G	Synonymous	Extracellular_1	TM1b	.	.	.	.	.	.	.	.	.	.	.	.	.	.	.	.	.	.	.	.	.	.	.
chr3	11017445	T	C	chr3:11017445:T:C	chr3:11059131:T:C	GTG-C	0.00538882	CDS	ENST00000646702.1	3	569	234	c.234T	c.234T>C	78	2	GGT	G	GGC	G	p.G78	p.G78G	G78G	Synonymous	Extracellular_1	TM1b	.	.	.	.	.	.	.	.	.	.	.	.	.	.	.	.	.	.	.	.	.	.	.
chr3	11017445	T	G	chr3:11017445:T:G	chr3:11059131:T:G	GTG-G	0.00194596	CDS	ENST00000646702.1	3	569	234	c.234T	c.234T>G	78	2	GGT	G	GGG	G	p.G78	p.G78G	G78G	Synonymous	Extracellular_1	TM1b	.	.	.	.	.	.	.	.	.	.	.	.	.	.	.	.	.	.	.	.	.	.	.
chr3	11017446	G	A	chr3:11017446:G:A	chr3:11059132:G:A	TGG-A	0.00808323	CDS	ENST00000646702.1	3	570	235	c.235G	c.235G>A	79	0	GGG	G	AGG	R	p.G79	p.G79R	G79R	Missense	Extracellular_1	Extracellular_loop1	0	0.913	D	0	0.928	D	1	0.906	D	1	0.974	D	0	0.843	D	1	0.81	D	4.105	0.973	H	-4.27	0.971
chr3	11017446	G	C	chr3:11017446:G:C	chr3:11059132:G:C	TGG-C	0.00232019	CDS	ENST00000646702.1	3	570	235	c.235G	c.235G>C	79	0	GGG	G	CGG	R	p.G79	p.G79R	G79R	Missense	Extracellular_1	Extracellular_loop1	0	0.913	D	0	0.928	D	1	0.906	D	1	0.974	D	0	0.843	D	1	0.81	D	4.105	0.973	H	-4.27	0.971
chr3	11017446	G	T	chr3:11017446:G:T	chr3:11059132:G:T	TGG-T	0.00246987	CDS	ENST00000646702.1	3	570	235	c.235G	c.235G>T	79	0	GGG	G	TGG	W	p.G79	p.G79W	G79W	Missense	Extracellular_1	Extracellular_loop1	0	0.913	D	0	0.928	D	1	0.906	D	1	0.974	D	0	0.843	D	1	0.81	D	4.455	0.988	H	-4.28	0.971
chr3	11017447	G	A	chr3:11017447:G:A	chr3:11059133:G:A	GGG-A	0.0100292	CDS	ENST00000646702.1	3	571	236	c.236G	c.236G>A	79	1	GGG	G	GAG	E	p.G79	p.G79E	G79E	Missense	Extracellular_1	Extracellular_loop1	0	0.913	D	0	0.928	D	1	0.906	D	1	0.974	D	0	0.843	D	1	0.81	D	4.455	0.988	H	-4.28	0.971
chr3	11017447	G	C	chr3:11017447:G:C	chr3:11059133:G:C	GGG-C	0.00254472	CDS	ENST00000646702.1	3	571	236	c.236G	c.236G>C	79	1	GGG	G	GCG	A	p.G79	p.G79A	G79A	Missense	Extracellular_1	Extracellular_loop1	0.018	0.507	D	0.016	0.61	D	1	0.906	D	1	0.974	D	0	0.843	D	1	0.81	D	4.105	0.973	H	-4.26	0.971
chr3	11017447	G	T	chr3:11017447:G:T	chr3:11059133:G:T	GGG-T	0.00299379	CDS	ENST00000646702.1	3	571	236	c.236G	c.236G>T	79	1	GGG	G	GTG	V	p.G79	p.G79V	G79V	Missense	Extracellular_1	Extracellular_loop1	0.001	0.785	D	0.001	0.834	D	1	0.906	D	1	0.974	D	0	0.843	D	1	0.81	D	4.455	0.988	H	-4.28	0.971
chr3	11017448	G	A	chr3:11017448:G:A	chr3:11059134:G:A	GGG-A	0.0100292	CDS	ENST00000646702.1	3	572	237	c.237G	c.237G>A	79	2	GGG	G	GGA	G	p.G79	p.G79G	G79G	Synonymous	Extracellular_1	Extracellular_loop1	.	.	.	.	.	.	.	.	.	.	.	.	.	.	.	.	.	.	.	.	.	.	.
chr3	11017448	G	C	chr3:11017448:G:C	chr3:11059134:G:C	GGG-C	0.00254472	CDS	ENST00000646702.1	3	572	237	c.237G	c.237G>C	79	2	GGG	G	GGC	G	p.G79	p.G79G	G79G	Synonymous	Extracellular_1	Extracellular_loop1	.	.	.	.	.	.	.	.	.	.	.	.	.	.	.	.	.	.	.	.	.	.	.
chr3	11017448	G	T	chr3:11017448:G:T	chr3:11059134:G:T	GGG-T	0.00299379	CDS	ENST00000646702.1	3	572	237	c.237G	c.237G>T	79	2	GGG	G	GGT	G	p.G79	p.G79G	G79G	Synonymous	Extracellular_1	Extracellular_loop1	.	.	.	.	.	.	.	.	.	.	.	.	.	.	.	.	.	.	.	.	.	.	.
chr3	11017449	G	A	chr3:11017449:G:A	chr3:11059135:G:A	GGG-A	0.0100292	CDS	ENST00000646702.1	3	573	238	c.238G	c.238G>A	80	0	GGA	G	AGA	R	p.G80	p.G80R	G80R	Missense	Extracellular_1	Extracellular_loop1	0	0.913	D	0	0.928	D	1	0.906	D	1	0.974	D	0	0.629	D	1	0.81	D	4.04	0.97	H	-2.29	0.876
chr3	11017449	G	C	chr3:11017449:G:C	chr3:11059135:G:C	GGG-C	0.00254472	CDS	ENST00000646702.1	3	573	238	c.238G	c.238G>C	80	0	GGA	G	CGA	R	p.G80	p.G80R	G80R	Missense	Extracellular_1	Extracellular_loop1	0	0.913	D	0	0.928	D	1	0.906	D	1	0.974	D	0	0.629	D	1	0.81	D	4.04	0.97	H	-2.29	0.876
chr3	11017449	G	T	chr3:11017449:G:T	chr3:11059135:G:T	GGG-T	0.00299379	CDS	ENST00000646702.1	3	573	238	c.238G	c.238G>T	80	0	GGA	G	TGA	X	p.G80	p.G80X	G80X	PTV	Extracellular_1	Extracellular_loop1	.	.	.	.	.	.	.	.	.	.	.	.	0	0.629	D	1	0.81	A	.	.	.	.	.
chr3	11017450	G	A	chr3:11017450:G:A	chr3:11059136:G:A	GGT-A	0.0113764	Splice D	ENST00000646702.1	3	573	238	c.238+1G	c.238+1G>A	.	.	.	.	.	.	.	.	.	PTV	Extracellular_1	Extracellular_loop1	.	.	.	.	.	.	.	.	.	.	.	.	.	.	.	1	0.81	D	.	.	.	.	.
chr3	11017450	G	C	chr3:11017450:G:C	chr3:11059136:G:C	GGT-C	0.00299379	Splice D	ENST00000646702.1	3	573	238	c.238+1G	c.238+1G>C	.	.	.	.	.	.	.	.	.	PTV	Extracellular_1	Extracellular_loop1	.	.	.	.	.	.	.	.	.	.	.	.	.	.	.	1	0.81	D	.	.	.	.	.
chr3	11017450	G	T	chr3:11017450:G:T	chr3:11059136:G:T	GGT-T	0.00381708	Splice D	ENST00000646702.1	3	573	238	c.238+1G	c.238+1G>T	.	.	.	.	.	.	.	.	.	PTV	Extracellular_1	Extracellular_loop1	.	.	.	.	.	.	.	.	.	.	.	.	.	.	.	1	0.81	D	.	.	.	.	.
chr3	11017451	T	A	chr3:11017451:T:A	chr3:11059137:T:A	GTA-A	0.000523913	Splice D	ENST00000646702.1	3	573	238	c.238+2T	c.238+2T>A	.	.	.	.	.	.	.	.	.	PTV	Extracellular_1	Extracellular_loop1	.	.	.	.	.	.	.	.	.	.	.	.	.	.	.	1	0.81	D	.	.	.	.	.
chr3	11017451	T	C	chr3:11017451:T:C	chr3:11059137:T:C	GTA-C	0.00449068	Splice D	ENST00000646702.1	3	573	238	c.238+2T	c.238+2T>C	.	.	.	.	.	.	.	.	.	PTV	Extracellular_1	Extracellular_loop1	.	.	.	.	.	.	.	.	.	.	.	.	.	.	.	1	0.81	D	.	.	.	.	.
chr3	11017451	T	G	chr3:11017451:T:G	chr3:11059137:T:G	GTA-G	0.00104783	Splice D	ENST00000646702.1	3	573	238	c.238+2T	c.238+2T>G	.	.	.	.	.	.	.	.	.	PTV	Extracellular_1	Extracellular_loop1	.	.	.	.	.	.	.	.	.	.	.	.	.	.	.	1	0.81	D	.	.	.	.	.
chr3	11017841	A	C	chr3:11017841:A:C	chr3:11059527:A:C	CAG-C	0.00299379	Splice A	ENST00000646702.1	4	573	239	c.239-2A	c.239-2A>C	.	.	.	.	.	.	.	.	.	PTV	Extracellular_1	Extracellular_loop1	.	.	.	.	.	.	.	.	.	.	.	.	.	.	.	1	0.81	D	.	.	.	.	.
chr3	11017841	A	G	chr3:11017841:A:G	chr3:11059527:A:G	CAG-G	0.0107028	Splice A	ENST00000646702.1	4	573	239	c.239-2A	c.239-2A>G	.	.	.	.	.	.	.	.	.	PTV	Extracellular_1	Extracellular_loop1	.	.	.	.	.	.	.	.	.	.	.	.	.	.	.	1	0.81	D	.	.	.	.	.
chr3	11017841	A	T	chr3:11017841:A:T	chr3:11059527:A:T	CAG-T	0.00157174	Splice A	ENST00000646702.1	4	573	239	c.239-2A	c.239-2A>T	.	.	.	.	.	.	.	.	.	PTV	Extracellular_1	Extracellular_loop1	.	.	.	.	.	.	.	.	.	.	.	.	.	.	.	1	0.81	D	.	.	.	.	.
chr3	11017842	G	A	chr3:11017842:G:A	chr3:11059528:G:A	AGG-A	0.0123494	Splice A	ENST00000646702.1	4	573	239	c.239-1G	c.239-1G>A	.	.	.	.	.	.	.	.	.	PTV	Extracellular_1	Extracellular_loop1	.	.	.	.	.	.	.	.	.	.	.	.	.	.	.	1	0.81	D	.	.	.	.	.
chr3	11017842	G	C	chr3:11017842:G:C	chr3:11059528:G:C	AGG-C	0.00456553	Splice A	ENST00000646702.1	4	573	239	c.239-1G	c.239-1G>C	.	.	.	.	.	.	.	.	.	PTV	Extracellular_1	Extracellular_loop1	.	.	.	.	.	.	.	.	.	.	.	.	.	.	.	1	0.81	D	.	.	.	.	.
chr3	11017842	G	T	chr3:11017842:G:T	chr3:11059528:G:T	AGG-T	0.00254472	Splice A	ENST00000646702.1	4	573	239	c.239-1G	c.239-1G>T	.	.	.	.	.	.	.	.	.	PTV	Extracellular_1	Extracellular_loop1	.	.	.	.	.	.	.	.	.	.	.	.	.	.	.	1	0.81	D	.	.	.	.	.
chr3	11017843	G	A	chr3:11017843:G:A	chr3:11059529:G:A	GGA-A	0.00725994	CDS	ENST00000646702.1	4	574	239	c.239G	c.239G>A	80	1	GGA	G	GAA	E	p.G80	p.G80E	G80E	Missense	Extracellular_1	Extracellular_loop1	0	0.913	D	0	0.928	D	1	0.906	D	1	0.974	D	0	0.629	D	1	0.81	D	4.385	0.986	H	-2.28	0.875
chr3	11017843	G	C	chr3:11017843:G:C	chr3:11059529:G:C	GGA-C	0.00426615	CDS	ENST00000646702.1	4	574	239	c.239G	c.239G>C	80	1	GGA	G	GCA	A	p.G80	p.G80A	G80A	Missense	Extracellular_1	Extracellular_loop1	0.002	0.722	D	0.031	0.538	D	1	0.906	D	1	0.974	D	0	0.629	D	1	0.81	D	3.105	0.877	M	-2.24	0.872
chr3	11017843	G	T	chr3:11017843:G:T	chr3:11059529:G:T	GGA-T	0.00239503	CDS	ENST00000646702.1	4	574	239	c.239G	c.239G>T	80	1	GGA	G	GTA	V	p.G80	p.G80V	G80V	Missense	Extracellular_1	Extracellular_loop1	0	0.913	D	0.001	0.834	D	1	0.906	D	1	0.974	D	0	0.629	D	1	0.81	D	4.385	0.986	H	-2.29	0.876
chr3	11017844	A	C	chr3:11017844:A:C	chr3:11059530:A:C	GAG-C	0.000972981	CDS	ENST00000646702.1	4	575	240	c.240A	c.240A>C	80	2	GGA	G	GGC	G	p.G80	p.G80G	G80G	Synonymous	Extracellular_1	Extracellular_loop1	.	.	.	.	.	.	.	.	.	.	.	.	.	.	.	.	.	.	.	.	.	.	.
chr3	11017844	A	G	chr3:11017844:A:G	chr3:11059530:A:G	GAG-G	0.00441584	CDS	ENST00000646702.1	4	575	240	c.240A	c.240A>G	80	2	GGA	G	GGG	G	p.G80	p.G80G	G80G	Synonymous	Extracellular_1	Extracellular_loop1	.	.	.	.	.	.	.	.	.	.	.	.	.	.	.	.	.	.	.	.	.	.	.
chr3	11017844	A	T	chr3:11017844:A:T	chr3:11059530:A:T	GAG-T	0.00142205	CDS	ENST00000646702.1	4	575	240	c.240A	c.240A>T	80	2	GGA	G	GGT	G	p.G80	p.G80G	G80G	Synonymous	Extracellular_1	Extracellular_loop1	.	.	.	.	.	.	.	.	.	.	.	.	.	.	.	.	.	.	.	.	.	.	.
chr3	11017845	G	A	chr3:11017845:G:A	chr3:11059531:G:A	AGC-A	0.00913105	CDS	ENST00000646702.1	4	576	241	c.241G	c.241G>A	81	0	GCC	A	ACC	T	p.A81	p.A81T	A81T	Missense	TM2	Extracellular_loop1	0.002	0.722	D	0.049	0.483	D	1	0.906	D	1	0.974	D	0	0.843	D	1	0.81	D	3.165	0.886	M	-1.34	0.799
chr3	11017845	G	C	chr3:11017845:G:C	chr3:11059531:G:C	AGC-C	0.00344286	CDS	ENST00000646702.1	4	576	241	c.241G	c.241G>C	81	0	GCC	A	CCC	P	p.A81	p.A81P	A81P	Missense	TM2	Extracellular_loop1	0.001	0.785	D	0.003	0.765	D	1	0.906	D	1	0.974	D	0	0.843	D	1	0.81	D	4.315	0.983	H	-1.39	0.804
chr3	11017845	G	T	chr3:11017845:G:T	chr3:11059531:G:T	AGC-T	0.00179627	CDS	ENST00000646702.1	4	576	241	c.241G	c.241G>T	81	0	GCC	A	TCC	S	p.A81	p.A81S	A81S	Missense	TM2	Extracellular_loop1	0.002	0.722	D	0.024	0.566	D	1	0.906	D	0.999	0.924	D	0	0.843	D	1	0.81	D	2.75	0.804	M	-1.32	0.798
chr3	11017846	C	A	chr3:11017846:C:A	chr3:11059532:C:A	GCC-A	0.0035177	CDS	ENST00000646702.1	4	577	242	c.242C	c.242C>A	81	1	GCC	A	GAC	D	p.A81	p.A81D	A81D	Missense	TM2	Extracellular_loop1	0	0.913	D	0.001	0.834	D	1	0.906	D	1	0.974	D	0	0.843	D	1	0.81	D	3.97	0.966	H	-1.39	0.804
chr3	11017846	C	G	chr3:11017846:C:G	chr3:11059532:C:G	GCC-G	0.00299379	CDS	ENST00000646702.1	4	577	242	c.242C	c.242C>G	81	1	GCC	A	GGC	G	p.A81	p.A81G	A81G	Missense	TM2	Extracellular_loop1	0.002	0.722	D	0.018	0.597	D	1	0.906	D	0.999	0.924	D	0	0.843	D	1	0.81	D	3.215	0.893	M	-1.36	0.801
chr3	11017846	C	T	chr3:11017846:C:T	chr3:11059532:C:T	GCC-T	0.007709	CDS	ENST00000646702.1	4	577	242	c.242C	c.242C>T	81	1	GCC	A	GTC	V	p.A81	p.A81V	A81V	Missense	TM2	Extracellular_loop1	0.216	0.192	T	0.195	0.28	T	1	0.906	D	1	0.974	D	0	0.843	D	1	0.81	D	2.37	0.683	M	-1.24	0.79
chr3	11017847	C	A	chr3:11017847:C:A	chr3:11059533:C:A	CCT-A	0.00209565	CDS	ENST00000646702.1	4	578	243	c.243C	c.243C>A	81	2	GCC	A	GCA	A	p.A81	p.A81A	A81A	Synonymous	TM2	Extracellular_loop1	.	.	.	.	.	.	.	.	.	.	.	.	.	.	.	.	.	.	.	.	.	.	.
chr3	11017847	C	G	chr3:11017847:C:G	chr3:11059533:C:G	CCT-G	0.00471522	CDS	ENST00000646702.1	4	578	243	c.243C	c.243C>G	81	2	GCC	A	GCG	A	p.A81	p.A81A	A81A	Synonymous	TM2	Extracellular_loop1	.	.	.	.	.	.	.	.	.	.	.	.	.	.	.	.	.	.	.	.	.	.	.
chr3	11017847	C	T	chr3:11017847:C:T	chr3:11059533:C:T	CCT-T	0.0114512	CDS	ENST00000646702.1	4	578	243	c.243C	c.243C>T	81	2	GCC	A	GCT	A	p.A81	p.A81A	A81A	Synonymous	TM2	Extracellular_loop1	.	.	.	.	.	.	.	.	.	.	.	.	.	.	.	.	.	.	.	.	.	.	.
[truncated: 11,439 more rows]
[truncated: 91 more columns]
